# Supplementary material for: Challenging the Astral mass analyzer to quantify up to 5,300 proteins per single cell at unseen accuracy to uncover cellular heterogeneity
Source: Nat Methods. 2025 Jan 16;22(3):510–9. doi: 10.1038/s41592-024-02559-1 (PMC11903296; doi:10.1038/s41592-024-02559-1)
Supplement: Supplementary file 4 — Original numbers as received from the data processing software and used to generate all plots shown in Fig. 1a–k. [file 41592_2024_2559_MOESM4_ESM.xlsx]

## Sheet: panel a-h
method	analysis	Sample	experiment	PG	PG_mean	Precursors	Precursors_mean	Coefficient of Variation (median) MS1-based	Coefficient of Variation (median) MS2-based	points per peptide elution peak at MS1 level	points per peptide elution peak at MS2 level	FWHM, s
20Th_40ms_30SPD	DirectDIA+	HeLa	JB_HeLa250pg_240k_20Th_40ms_30SPD_MBR	[5111, 5097, 5091]	5099.666666666667	[28424, 28420, 28430]	28424.666666666668	6.62592935391551	13.088404726461281	6.0	5.0	3.6766666666666663
20Th_40ms_30SPD	Meth Eval	HeLa	JB_HeLa250pg_240k_20Th_40ms_30SPD_noMBR	[4824, 4546, 4597]	4655.666666666667	[23182, 22488, 22943]	22871.0	12.02859320791317	20.789563602831905	7.0	5.0	3.6533333333333338
20Th_40ms_40SPD	DirectDIA+	HeLa	JB_HeLa250pg_240k_20Th_40ms_40SPD_MBR	[5557, 5573, 5552]	5560.666666666667	[34704, 34968, 34880]	34850.666666666664	7.217216028652752	12.162716675276767	6.0	4.0	3.27
20Th_40ms_40SPD	Meth Eval	HeLa	JB_HeLa250pg_240k_20Th_40ms_40SPD_noMBR	[4853, 5214, 5207]	5091.333333333333	[27114, 28925, 28914]	28317.666666666668	27.814950126937127	29.33930661320466	6.0	4.0	3.263333333333333
20Th_40ms_50SPD	Meth Eval	HeLa	JB_HeLa250pg_240k_20Th_40ms_50SPD_noMBR	[4804, 5779, 5447]	5343.333333333333	[30335, 34475, 32071]	32293.666666666668	19.95435855748753	23.084110691010018	5.0	4.0	2.52
20Th_40ms_50SPD	DirectDIA+	HeLa	JB_HeLa250pg_240k_20Th_40ms_50SPD_MBR	[5980, 5998, 5990]	5989.333333333333	[39970, 40267, 39931]	40056.0	6.838346278879448	11.985030682123242	5.0	4.0	2.5466666666666664
20Th_40ms_60SPD	DirectDIA+	HeLa	JB_HeLa250pg_240k_20Th_40ms_60SPD_MBR	[5746, 5749, 5727]	5740.666666666667	[34825, 34975, 34865]	34888.333333333336	5.803169325192345	12.244135139656164	5.0	4.0	2.5533333333333332
20Th_40ms_60SPD	Meth Eval	HeLa	JB_HeLa250pg_240k_20Th_40ms_60SPD_noMBR	[5160, 5547, 5369]	5358.666666666667	[26560, 29918, 28846]	28441.333333333332	10.726216899278775	18.427051265000163	5.0	4.0	2.52
20Th_40ms_80SPD	DirectDIA+	HeLa	JB_HeLa250pg_240k_20Th_40ms_80SPD_MBR	[5101, 5113, 5092]	5102.0	[25203, 25117, 25056]	25125.333333333332	8.0144266368665	15.415060074413747	4.0	3.0	2.223333333333333
20Th_40ms_80SPD	Meth Eval	HeLa	JB_HeLa250pg_240k_20Th_40ms_80SPD_noMBR	[4580, 4620, 4574]	4591.333333333333	[19429, 19773, 19808]	19670.0	15.115487861128617	22.230271774672293	4.0	3.0	2.203333333333333
20Th_40ms_50SPD	LS	HeLa	JB_HeLa250pg_240k_20Th_40ms_50SPD_L10ng	[7502, 7597, 7592]	7563.666666666667	[56554, 59830, 58611]	58331.666666666664	8.639458556743666	14.301328562225265	5.0	4.0	2.54
20Th_40ms_50SPD	DirectDIA+ OS	HeLa	JB_250pgHeLa_50SPD_SO_MBR	[5788, 5854, 5819]	5820.333333333333	[37828, 38513, 37977]	38106.0	6.561599782860776	11.621536019924	5.0	4.0	2.5466666666666664
20Th_40ms_50SPD	LS OS	HeLa	JB_250pgHeLa_libraryOS	[6394, 6483, 6243]	6373.333333333333	[43762, 47229, 46964]	45985.0	0.0	0.0	5.0	4.0	2.54
20Th_40ms_50SPD	DirectDIA+ OS	K562	JB_250pgK562_50SPD_MBR_OS	[5304, 5331, 5311]	5315.333333333333	[33759, 33426, 33388]	33524.333333333336	7.11297054174196	11.11089259666483	5.0	4.0	2.566666666666667
20Th_40ms_50SPD	LS OS	K562	JB_250pgK562_50SPD_L10ng_OS	[5522, 5901, 5946]	5789.666666666667	[38461, 37811, 39677]	38649.666666666664	0.0	0.0	5.0	4.0	2.5466666666666664
20Th_40ms_30SPD	Meth Eval	K562	MM_Astral_paper_K562_30SPD_noMBR	[5238, 4607, 5286]	5043.666666666667	[30800, 22871, 30203]	27958.0	17.677495318206798	29.63004936212577	6.0	5.0	3.44
20Th_40ms_40SPD	Meth Eval	K562	MM_Astral_paper_K562_40SPD_noMBR	[5068, 4966, 5038]	5024.0	[27214, 27241, 26232]	26895.666666666668	12.845017360134579	21.546714504631456	6.0	5.0	3.216666666666667
20Th_40ms_50SPD	Meth Eval	K562	MM_Astral_paper_K562_50SPD_noMBR	[5159, 5106, 5296]	5187.0	[28545, 28466, 29111]	28707.333333333332	13.93041003050417	20.446698552058294	5.0	4.0	2.5166666666666666
20Th_40ms_60SPD	Meth Eval	K562	MM_Astral_paper_K562_60SPD_noMBR	[5269, 5243, 5198]	5236.666666666667	[28092, 27273, 26724]	27363.0	18.737052877454833	23.44443811802989	5.0	4.0	2.4600000000000004
20Th_40ms_80SPD	Meth Eval	K562	MM_Astral_paper_K562_80SPD_noMBR	[4459, 4619, 4525]	4534.333333333333	[19372, 20973, 20367]	20237.333333333332	17.571119783453135	21.964101162808955	4.0	3.0	2.1
20Th_40ms_30SPD	DirectDIA+	K562	MM_Astral_paper_K562_30SPD_MBR	[5388, 5373, 5391]	5384.0	[35277, 35067, 35195]	35179.666666666664	7.9160431138158405	12.732510914465948	6.0	5.0	3.436666666666667
20Th_40ms_40SPD	DirectDIA+	K562	MM_Astral_paper_K562_40SPD_MBR	[5358, 5359, 5359]	5358.666666666667	[33017, 33024, 33045]	33028.666666666664	7.408725711054211	13.576925314128673	6.0	4.0	3.2099999999999995
20Th_40ms_50SPD	DirectDIA+	K562	MM_Astral_paper_K562_50SPD_MBR	[5424, 5449, 5442]	5438.333333333333	[34936, 34775, 34709]	34806.666666666664	7.505457216120488	11.537792614594402	5.0	4.0	2.566666666666667
20Th_40ms_60SPD	DirectDIA+	K562	MM_Astral_paper_K562_60SPD_MBR	[5527, 5507, 5519]	5517.666666666667	[33360, 33253, 33133]	33248.666666666664	7.962556985714276	12.285122086435482	5.0	4.0	2.473333333333333
20Th_40ms_80SPD	DirectDIA+	K562	MM_Astral_paper_K562_80SPD_MBR	[4891, 4906, 4893]	4896.666666666667	[25302, 25606, 25377]	25428.333333333332	8.825869200241836	14.81543854694455	4.0	3.0	2.13
20Th_40ms_50SPD	LS	K562	MM_Astral_paper_K562_50SPD_library_search	[6820, 6844, 6825]	6829.666666666667	[49690, 49098, 49382]	49390.0	9.467373284767651	14.431068307070237	5.0	4.0	2.5466666666666664
	Library	HeLa library	JB_HeLa10ng_240k_5Th_10ms_50SPD_MBR	[8189, 8066, 8173]	8142.666666666667	[66991, 65125, 68019]	66711.66666666667
	Library	K562 library	MM_Astral_paper_K562_10ng_50SPD	[7452, 7465, 7451]	7456.0	[61117, 62985, 62650]	62250.666666666664

## Sheet: panel i,j
Fasta file	Fasta file peptides	Intersection with Human Target	Intersection with C.elegants	Intersection with Shuffled Decoy
Target DB (human)	427066	-	1617	45
C.elegants	427066	1617	-	-
Shuffled Target DB	451462	45	-	-

## Sheet: panel k
experiment	PG mean	PG std	FP PG mean	FP PG std
10 ng Shuffled DB	7936.333333333333	51.189191567491406	146.66666666666666	7.023769168568492
250 pg Shuffled DB	5323.0	166.4602054546371	96.66666666666667	14.047538337136986
10 ng C.elegans DB	8081.333333333333	17.009801096230767	219.77295328115	17.9109736685755
250 pg C.elegans DB	5279.333333333333	332.590338604917	119.82301974105252	29.04336576341454
