# Supplementary material for: Challenging the Astral mass analyzer to quantify up to 5,300 proteins per single cell at unseen accuracy to uncover cellular heterogeneity
Source: Nat Methods. 2025 Jan 16;22(3):510–9. doi: 10.1038/s41592-024-02559-1 (PMC11903296; doi:10.1038/s41592-024-02559-1)
Supplement: Supplementary file 5 — Original numbers as received from the data processing software and used to generate all plots shown in Fig. 2a–f. [file 41592_2024_2559_MOESM5_ESM.xlsx]

## Sheet: panel a-c
method	FAIMS	analysis	Sample	experiment	PG	PG_mean	Precursors	Precursors_mean	Coefficient of Variation (median) MS1-based	Coefficient of Variation (median) MS2-based	points per peptide elution peak at MS1 level	points per peptide elution peak at MS2 level	FWHM, s
20Th_40ms_50SPD	no FAIMS	DirectDIA+	HeLa	MM_Astral_paper_no_FAIMS_MBR	[3652, 3722, 3745]	3706.3333333333335	[30419, 32596, 32782]	31932.333333333332	13.31082952725265	16.09841716557358	6.0	4.0	2.6433333333333335
20Th_40ms_50SPD	CV-38	DirectDIA+	HeLa	MM_Astral_paper_FAIMS_CV-38_MBR	[3048, 3123, 3112]	3094.3333333333335	[6962, 7223, 7200]	7128.333333333333	16.47681864608498	23.086145109457863	5.0	3.0	2.746666666666666
20Th_40ms_50SPD	CV-48	DirectDIA+	HeLa	MM_Astral_paper_FAIMS_CV-48_MBR	[5632, 5654, 5641]	5642.333333333333	[35036, 35047, 35051]	35044.666666666664	8.11979867299519	11.804131738618842	6.0	3.0	3.0
20Th_40ms_50SPD	CV-58	DirectDIA+	HeLa	MM_Astral_paper_FAIMS_CV-58_MBR	[5755, 5765, 5750]	5756.666666666667	[45467, 45482, 45696]	45548.333333333336	6.724280627454695	9.682090725540839	6.0	3.0	3.0366666666666666
20Th_40ms_50SPD	CV-68	DirectDIA+	HeLa	MM_Astral_paper_FAIMS_CV-68_MBR	[5523, 5536, 5531]	5530.0	[39007, 39064, 39142]	39071.0	6.738106660635302	10.929053241982768	6.0	3.0	3.046666666666667
20Th_40ms_50SPD	CV-78	DirectDIA+	HeLa	MM_Astral_paper_FAIMS_CV-78_MBR	[5532, 5544, 5523]	5533.0	[27908, 28029, 27909]	27948.666666666668	7.624219345590151	12.791564834982607	5.0	3.0	3.0566666666666666
20Th_40ms_50SPD	CV-88	DirectDIA+	HeLa	MM_Astral_paper_FAIMS_CV-88_MBR	[5099, 5103, 5108]	5103.333333333333	[16236, 16242, 16280]	16252.666666666666	9.571507204179486	16.978813016410523	5.0	3.0	3.0499999999999994

## Sheet: panel d, e
nofaims_prot_abund	cv48_prot_abund	nofaims_pep_abund	cv48_pep_abund
2265.35009765625	7068.087890625	3683.88525390625	7068.087890625
1170.9501953125	784.5480346679688	2104.377685546875	1241.4151611328125
8742.73046875	1470.1866455078125	459.19134521484375	785.310302734375
81.9849624633789	15808.033203125	799.6430053710938	101.7495574951172
918.2473754882812	519.1255493164062	237.8894195556641	26.055574417114254
2695.26416015625	810.8743896484375	327.93463134765625	1404.964111328125
874.8621826171875	1008.6519775390624	1170.9501953125	1404.964111328125
613.5745239257812	36.725379943847656	161.8221435546875	16617.63671875
373.1737365722656	1682.591552734375	1057.8592529296875	25993.7890625
4407.697265625	2151.77734375	1374.2200927734375	6377.33984375
4909.38330078125	89.06831359863281	322.6627502441406	6377.33984375
1957.98828125	255.61871337890625	1018.5234985351562	398.4386596679688
240.3026885986328	257.4183349609375	598.2437133789062	313.1918029785156
2899.992431640625	146.31317138671875	525.1390991210938	356.1454162597656
763.8057250976562	365.8584899902344	482.6383972167969	195.09413146972656
364.07757568359375	242.2380828857422	152.75685119628906	49.84809494018555
2027.5792236328125	356.7673034667969	66.56674194335938	588.5750732421875
894.9869384765625	46.1640625	66.56674194335938	532.5119018554688
163.24752807617188	1165.2772216796875	6656.10546875	436.2896728515625
229.77626037597656	431.2932739257813	1171.235107421875	345.6041259765625
7925.42041015625	710.7210693359375	860.1323852539062	141.20359802246094
291.7537536621094	444.1588745117188	590.135986328125	19.693735122680664
807.7056884765625	347.2480163574219	172.09912109375	19.28061294555664
2258.3662109375	77.74765014648438	321.00128173828125	1480.3504638671875
1781.132080078125	17.79973602294922	888.790771484375	455.7393493652344
14587.4140625	984.3173217773438	1232.1492919921875	455.7393493652344
466585.75	250.10519409179688	442.9967651367188	473.5367431640625
4588.68896484375	318.1421203613281	697.6339721679688	473.5367431640625
343.0359191894531	10.391671180725098	647.4599609375	450.7639770507813
140370.34375	83.71432495117188	358.3061218261719	450.7639770507813
92756.765625	167.20225524902344	704.3610229492188	796.8400268554688
849.3983764648438	24.752233505249023	345.63250732421875	815.6167602539062
2990.010498046875	59.51140594482422	358.0924377441406	841.8222045898438
7121.8740234375	275.3846130371094	573.6256103515625	685.0162963867188
9543.3544921875	6720.2158203125	166.70510864257812	295.6075439453125
4469.67724609375	709.3929443359375	267.5502624511719	295.6075439453125
17967.755859375	1835.25	286.0191345214844	555.8368530273438
1279.4375	4196.310546875	833.3510131835938	219.37405395507807
77356.375	72.48104095458984	248.81854248046875	219.37405395507807
3612.516357421875	611.4639282226562	765.4547729492188	405.6047668457031
6821.1318359375	65.98391723632812	478.4497985839844	321.82763671875
2778.088134765625	44.59165191650391	92.85247802734376	388.5477600097656
1990.109619140625	8682.96875	11.381375312805176	14.603392601013184
1809.3922119140625	17078.0703125	373.1737365722656	209.2250061035156
587.9910278320312	1842.643798828125	3781.604736328125	156.83021545410156
468.6518249511719	1923.5081787109373	860.2805786132812	126.89835357666016
599.8633422851562	1721.9014892578125	921.1010131835938	45.99501800537109
174967.15625	198.7667694091797	725.6484985351562	143.11474609375
127617.328125	20.88695335388184	4909.38330078125	54.853424072265625
3712.678466796875	41492.45703125	1957.98828125	1368.283447265625
2421.994140625	102546.2421875	383.7671203613281	1000.15576171875
26629.345703125	3022.112548828125	248.19027709960935	657.5166625976562
62620.921875	6502.01953125	88.95066833496094	479.4972534179688
1726.5633544921875	1337.8570556640625	6518.173828125	134.75485229492188
88407.0390625	2837.92138671875	1571.40869140625	134.75485229492188
5330.66015625	189.02647399902344	960.8793334960938	82.67147827148438
9560.7041015625	788.1061401367188	491.1603088378906	76.1323013305664
1990.8331298828125	16062.732421875	262.92059326171875	36.725379943847656
811.2036743164062	154.8404998779297	301.1629943847656	1925.107177734375
344.0647277832031	308.35504150390625	448.0702209472656	1505.3975830078125
563.6149291992188	7645.4814453125	373.6172790527344	1455.56787109375
1162.6722412109375	3177.050048828125	63.33803939819336	1205.998291015625
473.337890625	6327.2470703125	285.78082275390625	1526.8406982421875
16400.2578125	2186.564453125	335.9351806640625	1150.696044921875
264.8183898925781	3905.876953125	313.4479675292969	767.4981079101562
2711.958984375	171.49913024902344	273.20635986328125	921.5291137695312
1400.5721435546875	1112.5943603515625	144.76007080078125	789.2669677734375
454.3724060058594	29078.13671875	5.387755870819092	669.4910888671875
331.71563720703125	23598.587890625	119.20297241210938	2551.017333984375
1535.62060546875	176.14627075195312	1206.6378173828125	2431.389892578125
128.50209045410156	3988.3271484375	416.7955322265625	784.7489624023438
698.3547973632812	13922.2529296875	631.6785278320312	709.266845703125
9221.00390625	32226.95703125	723.28662109375	422.4728393554688
2644.19287109375	1106.9737548828125	462.3990173339844	92.39200592041016
692.3087768554688	116590.7890625	877.7138061523438	38.97476196289063
3213.617431640625	8626.267578125	534.1123657226562	430.866943359375
1992.4490966796875	7470.92529296875	77.0986328125	40.8494873046875
2678.551025390625	4141.748046875	77.0986328125	339.3070068359375
1500.89013671875	961.4796752929688	455.2303161621094	127.42754364013672
3320.281005859375	642.8187255859375	2027.5792236328125	184.8658447265625
1932.615478515625	780.8576049804688	2436.76416015625	185.3329315185547
2946.865234375	2341.000244140625	964.7325439453124	126.78539276123048
15768.1708984375	923.9685668945312	395.5233459472656	152.71900939941406
3848.145751953125	166.49551391601562	15.791596412658691	18.03667640686035
605.4532470703125	18179.080078125	692.8016967773438	30.43423843383789
183.9227600097656	465.1986999511719	527.1775512695312	109.34026336669922
4369.9482421875	3540.196533203125	595.1756591796875	95.16326141357422
2586.789306640625	1061.46337890625	259.6806030273437	93.35319519042967
1780.11962890625	682.0399169921875	538.2112426757812	75.06922149658203
6071.62646484375	503.0910339355469	361.7009582519531	445.7521057128906
401.23333740234375	1331.5308837890625	391.2506408691406	453.4690246582031
142.71856689453125	616.5103149414062	167.28237915039062	370.6259460449219
320.4197998046875	636.2789306640625	163.24752807617188	351.2474365234375
256.42431640625	163.7811737060547	229.77626037597656	312.64483642578125
11966.0234375	521.3236694335938	12804.37890625	190.42823791503903
3290.609619140625	802.2252197265625	3046.4619140625	296.87481689453125
5184.15673828125	296.0743103027344	3046.4619140625	133.9340057373047
2501.43212890625	759.8912353515625	291.7537536621094	178.52359008789062
408.989013671875	354.5176086425781	6257.76220703125	83.58684539794922
1981.6578369140625	3203.037353515625	1826.2216796875	77.99252319335938
519.82666015625	1900.863037109375	2809.880859375	52.6629638671875
6021.55126953125	5260.05419921875	1875.0550537109373	58.38525390625
8250.1904296875	289.2916564941406	961.711181640625	35.556453704833984
103.18527221679688	311.20367431640625	1323.25146484375	9.531228065490724
5700.30029296875	2292.84765625	1628.685791015625	311.6603698730469
1270.3258056640625	1536.0899658203125	854.6569213867188	221.94337463378903
8302.517578125	202.5460357666016	963.0596923828124	193.11050415039065
183.13623046875	269.2743835449219	1038.2552490234375	168.0492401123047
4215.68212890625	88.3339614868164	766.7763061523438	97.86917877197266
1542.095703125	1124.1876220703125	756.8712158203125	75.6577377319336
1154.274169921875	25306.177734375	819.2603759765625	82.21340942382812
109.99415588378906	4470.0673828125	548.3040771484375	37.06692886352539
725.994140625	483.3607177734375	692.4227294921875	558.322509765625
217.6747589111328	584.9291381835938	356.8873596191406	316.2725830078125
10809.7822265625	588.5332641601562	306.8578491210937	334.17999267578125
9105.9794921875	584.530029296875	441.69091796875	127.30914306640624
2167.661376953125	367.7702331542969	664.3790283203125	128.77488708496094
1356.271240234375	4653.0947265625	329.0342712402344	97.9515151977539
294.86407470703125	256.3940734863281	408.17474365234375	102.11148071289062
1388.2940673828125	144.70355224609375	1781.132080078125	24.418954849243164
391.3306274414063	1615.3297119140625	14886.01171875	27.492076873779297
1635.285888671875	89.41051483154297	12124.0419921875	52.08172607421875
843.5056762695312	3358.58251953125	16661.677734375	35.94569396972656
2278.11865234375	1983.587158203125	9563.498046875	1276.294921875
1076.869873046875	416.4107055664063	217998.703125	543.5475463867188
143.69696044921875	649.2018432617188	23387.107421875	543.5475463867188
837.1950073242188	443.8298950195313	14640.3251953125	1222.5711669921875
3138.606201171875	79.0006103515625	6723.96044921875	1266.3551025390625
2837.443603515625	1611.25537109375	4520.36669921875	620.8033447265625
2729.995361328125	106.50285339355467	5117.2412109375	620.8033447265625
3680.716796875	290.4709167480469	4479.8896484375	876.76953125
1419.931640625	251.03778076171875	3419.142822265625	640.4398803710938
807.07861328125	540.3788452148438	2628.45263671875	546.16796875
12195.451171875	4532.10205078125	335.17010498046875	541.7294921875
303.9496154785156	210.6810760498047	335.17010498046875	431.9376525878906
1321.36328125	5128.880859375	964.473388671875	547.22216796875
5626.7626953125	2297.6591796875	568.1614990234375	543.4794311523438
433.3318176269531	217.61306762695312	408.0434875488281	500.79107666015625
1675.3006591796875	2295.442626953125	134.27113342285156	351.017578125
1097.4312744140625	564.1143188476562	54656.1640625	269.5356140136719
3411.438720703125	2929.44091796875	71968.2421875	266.7270202636719
4376.53466796875	328.8289794921875	46393.24609375	279.1122131347656
1128.873291015625	54.09333038330078	9198.7841796875	222.6133270263672
796.1650390625	611.0586547851562	8931.5078125	159.6973114013672
4547.09765625	5344.0322265625	3245.253662109375	159.5307159423828
8913.0712890625	7141.46142578125	1662.3038330078125	120.98049926757812
5544.50927734375	187.5892639160156	1486.53466796875	105.28304290771484
551.1624145507812	7464.65283203125	1270.082763671875	148.78282165527344
163.77171325683594	242.9014892578125	1094.96484375	121.21572875976562
1192.1630859375	900.4758911132812	731.6245727539062	36.95573425292969
193.05587768554688	322.84246826171875	447.0156555175781	56.648067474365234
835.2079467773438	117.22644805908205	93517.515625	431.2932739257813
2111.609619140625	239.79052734375	47545.3125	621.5421142578125
539.0194702148438	1359.53759765625	98879.8984375	621.5421142578125
493.6669006347656	144.10906982421875	72483.09375	834.5348510742188
897.3074340820312	74.27458190917969	42661.71875	676.0862426757812
2901.58984375	2723.37939453125	40839.62890625	473.71240234375
2385.38134765625	2676.658203125	42895.95703125	221.5477294921875
2636.624755859375	324.8651428222656	67128.6640625	161.65667724609375
825.4020385742188	885.7240600585938	69334.015625	140.12489318847656
1188.399658203125	434.5783081054688	29340.021484375	551.0850219726562
3585.27685546875	241.56640625	49877.8046875	362.6715087890625
3092.702392578125	1680.4979248046875	47235.19921875	418.7200622558594
672.8991088867188	225.4595489501953	54568.57421875	369.0759582519531
674.7699584960938	732.27783203125	44603.140625	151.7638702392578
94.7531509399414	44.467716217041016	44547.09765625	82.2884521484375
640.907470703125	2241.82177734375	42844.40625	44.09749603271485
1326.166259765625	638.5843505859375	19709.58203125	17.79973602294922
240.5233459472656	873.8587646484375	19709.58203125	1531.965576171875
284.4963684082031	317.9461975097656	16937.341796875	785.5610961914062
3170.874267578125	933.1045532226562	16937.341796875	769.92919921875
1073.6778564453125	341.2705993652344	35819.15234375	821.2184448242188
902.2863159179688	165.80300903320312	14955.982421875	657.7626953125
2289.061279296875	729.5367431640625	13078.4462890625	500.0817565917969
2870.33251953125	780.2138061523438	28253.814453125	524.0093383789062
343.4200744628906	887.0753173828125	26556.494140625	494.0882568359375
3838.465576171875	388.95068359375	17987.638671875	505.6827087402344
8509.5966796875	258.7081604003906	6942.6533203125	419.1715393066406
80.8820571899414	112.10652160644533	10649.3388671875	414.5021362304688
1091.631103515625	198.98291015625	13267.03515625	204.30828857421875
832.5176391601562	227.1805725097656	11403.01953125	204.30828857421875
3305.6767578125	466.501220703125	3447.02099609375	334.6918640136719
915.755615234375	207.91647338867188	4730.4033203125	259.9040222167969
1993.510986328125	596.1400146484375	5972.8486328125	323.56939697265625
1031.26123046875	262.7332763671875	2317.024658203125	346.37359619140625
664.7100830078125	2905.190673828125	2317.024658203125	311.8351135253906
5091.783203125	562.9402465820312	4060.383544921875	324.1613464355469
486.3627624511719	3705.127685546875	3520.605712890625	306.6852722167969
1233.048583984375	148.55718994140625	2240.238037109375	183.3404235839844
543.3924560546875	118.5167465209961	816.5889892578125	147.83888244628906
3843.173828125	1043.3197021484375	1130.776123046875	82.65032958984375
2080.494384765625	1594.1923828125	1426.9464111328125	43.51133728027344
33970.34375	348.4073181152344	1422.358154296875	508.9739685058594
857.88720703125	231.3883056640625	926.467529296875	271.7069396972656
1507.2032470703125	351.8452453613281	3174.72900390625	46.53510284423828
2458.93701171875	62.70011520385742	4273.0029296875	335.8155822753906
254.6129913330078	258.23541259765625	2472.465576171875	251.57275390625
1052.3377685546875	426.9170837402344	3424.1845703125	10.391671180725098
201.35353088378903	926.0303955078124	2608.78173828125	102.38948822021484
3301.04931640625	1607.712890625	2008.013427734375	65.03915405273438
24571.48828125	119.42098999023438	2208.06884765625	167.20225524902344
1583.2930908203125	102.926513671875	2324.6826171875	110.4677734375
2324.7138671875	26.455284118652344	2625.869140625	26.280637741088867
8125.53564453125	52.61016845703125	421.6354064941406	7.375534534454346
243.9100646972656	316.4800720214844	2111.445068359375	59.51140594482422
206.73089599609372	377.0519409179688	1650.64453125	275.3846130371094
3312.974365234375	308.62744140625	1131.700927734375	5752.09814453125
1897.462890625	718.6824340820312	604.6397094726562	5752.09814453125
1141.3631591796875	251.42703247070312	704.4066772460938	1209.9620361328125
1604.286376953125	375.8132629394531	719.7240600585938	673.703125
704.4639282226562	2855.246826171875	1276.9825439453125	241.67526245117188
676.7735595703125	263.0688781738281	14062.1572265625	1972.6937255859373
2037.4393310546875	3730.364501953125	4026.7197265625	1815.2506103515625
2886.478759765625	1058.7437744140625	3891.7138671875	1515.4967041015625
1885.3270263671875	165.61912536621094	2968.384765625	1056.847412109375
2067.534912109375	32.48032760620117	2432.61865234375	1003.4473876953124
2163.341796875	950.946044921875	1812.708984375	869.767578125
1052.1834716796875	4156.66943359375	1443.830810546875	344.1861267089844
933.1969604492188	220.0139923095703	1448.742919921875	303.3343505859375
290.02740478515625	1237.335205078125	988.2239379882812	303.3343505859375
380.3740539550781	6011.70556640625	629.9779663085938	497.0697021484375
626.8868408203125	467.9432373046875	682.8678588867188	266.0911865234375
115.19245147705078	210.166015625	595.881591796875	327.8256530761719
2666.744384765625	54.19625854492188	390.4811401367188	384.43011474609375
1722.0091552734375	488.6643676757813	62.829586029052734	301.6150817871094
1963.395263671875	1635.9412841796875	5736.1240234375	262.76531982421875
2433.63720703125	826.5797119140625	10213.064453125	134.44525146484375
2200.653564453125	1130.8338623046875	10587.8037109375	134.44525146484375
2988.870849609375	365.3157958984375	8488.677734375	279.2384338378906
6853.04296875	1.7236255407333374	12574.96875	229.17221069335935
820.2926025390625	324.5303955078125	4663.68115234375	227.76882934570312
466.5662841796875	108.41829681396484	3135.02197265625	100.48764038085938
2024.1026611328125	3919.445068359375	2553.07861328125	69.33088684082031
2749.186279296875	322.67584228515625	2505.7822265625	6733.25927734375
1165.0853271484375	16.633005142211914	1313.50732421875	2662.935302734375
1593.0142822265625	163.94418334960938	1248.077392578125	2278.11572265625
1900.790771484375	855.440185546875	46.620643615722656	1049.847412109375
1749.900146484375	601.6625366210938	2612.0595703125	1049.847412109375
8524.0205078125	204.84263610839844	3747.9599609375	1950.827392578125
174.7773895263672	223.37489318847656	4208.21337890625	1242.7335205078125
3651.8203125	358.9146423339844	2257.85986328125	1092.25927734375
2465.62548828125	893.802978515625	784.0134887695312	831.116455078125
1146.7110595703125	3148.63916015625	784.0134887695312	448.5162658691406
2672.13818359375	3561.713134765625	204.08595275878903	448.5162658691406
534.490478515625	1240.75390625	204.08595275878903	492.6011047363281
1211.20263671875	79.84684753417969	146.59921264648438	413.8460083007813
878.2381591796875	855.3477783203125	17677.6171875	495.6354064941406
6583.19189453125	303.0105285644531	15136.107421875	262.7368469238281
4659.9013671875	2921.477783203125	15007.826171875	329.1741638183594
3065.482177734375	80.8531265258789	8894.4619140625	173.2056884765625
1441.27490234375	3566.992431640625	10280.6240234375	155.41294860839844
1200.744384765625	1062.8968505859375	6591.26513671875	78.53630828857422
1535.101318359375	819.1638793945312	3749.469970703125	72.48104095458984
5345.82421875	286.450439453125	3063.468505859375	814.9387817382812
1671.01416015625	305.18927001953125	2172.28857421875	281.0927734375
1419.6153564453125	185.65089416503903	2623.787841796875	65.98391723632812
1487.0030517578125	346.5127258300781	1727.568603515625	44.59165191650391
2801.03564453125	144.40478515625	1081.5577392578125	13202.71875
445.33929443359375	1435.7657470703125	1164.290283203125	9276.939453125
132.43765258789062	910.323486328125	547.7155151367188	4299.64990234375
397.97454833984375	277.7404479980469	547.7155151367188	1846.5306396484373
1130.7132568359375	716.84912109375	683.4111328125	1846.5306396484373
528.9900512695312	72.72992706298828	112.71751403808594	3246.35888671875
86.73448944091797	1092.160888671875	1809.5296630859373	1988.008056640625
2588.75048828125	13.178587913513184	1081.7005615234375	2046.32177734375
29849.0390625	1125.290771484375	571.4488525390625	1673.1064453125
261.2138061523437	55.593597412109375	396.3165893554688	1045.7606201171875
3294.02880859375	88.53380584716797	127050.9140625	273.6747436523437
2522.48388671875	488.1851806640625	40710.7578125	433.6573791503906
5095.32666015625	217.59739685058597	16717.333984375	136.05328369140625
19086.953125	3282.381103515625	8044.9541015625	32681.26953125
1831.3428955078125	2013.8060302734373	8044.9541015625	12196.154296875
1461.8343505859375	759.8929443359375	8356.9755859375	6356.7861328125
722.6224365234375	1997.01904296875	6513.03466796875	1842.643798828125
265.1332092285156	2748.333740234375	3084.807373046875	3427.533935546875
263.67254638671875	154.04750061035156	1052.2823486328125	1480.540283203125
4797.40185546875	600.4907836914062	3178.1962890625	1064.6488037109375
7792.4482421875	1142.2572021484375	2232.52490234375	971.009033203125
595.1190185546875	123.9638214111328	2423.235595703125	1320.73388671875
470.7369384765625	1403.570556640625	2227.702392578125	198.7667694091797
5385.52294921875	461.7139892578125	1792.7291259765625	20.88695335388184
471.4862365722656	177.50823974609375	1253.5689697265625	124864.84375
549.1998291015625	5832.6630859375	1467.28369140625	92.77687072753906
2468.191650390625	307.6949462890625	1354.408203125	53.12877655029297
2725.697998046875	104.44685363769533	1811.0987548828125	172786.75
669.95458984375	550.177490234375	1631.9439697265625	100287.3828125
10897.33203125	336.9453125	906.4898071289062	41720.2578125
2614.966064453125	1139.027099609375	765.4810791015625	41720.2578125
3142.97802734375	295.5362548828125	563.0137939453125	42450.890625
1140.526611328125	1081.7391357421875	7113.79443359375	42450.890625
1239253.875	238.8387756347656	7929.31103515625	53165.30859375
919.0682983398438	223.5181121826172	5080.8681640625	46794.5703125
806.591796875	651.3182373046875	4290.34912109375	46879.84375
494.3230590820313	342.2566223144531	2300.868896484375	33896.41796875
2715.269287109375	111.26776123046876	2300.868896484375	28674.998046875
3083.60009765625	3360.82470703125	5353.63720703125	26219.76953125
4582.7197265625	869.5391845703125	6069.99560546875	8895.4609375
475.7805786132813	75.39570617675781	2534.997314453125	6361.890625
2527.7138671875	616.334228515625	4751.05517578125	6455.25537109375
731.1464233398438	133.0725860595703	3025.59912109375	2917.802978515625
2449.626220703125	670.262939453125	2081.535888671875	2226.64599609375
311.7128601074219	155.19610595703125	2184.03564453125	3609.774658203125
2239.98583984375	35.477237701416016	2204.875244140625	2985.31494140625
92.07390594482422	7823.97119140625	2250.8447265625	3004.30224609375
154.40728759765625	1851.22119140625	3109.18798828125	2253.484619140625
96.19906616210938	41182.80859375	1792.9375	1301.81201171875
1114.2540283203125	370.4908142089844	1198.859130859375	1148.7515869140625
396.1109619140625	2895.626953125	856.3099365234375	647.2406005859375
3652.6416015625	4376.61181640625	654.3018188476562	333.26141357421875
848.398681640625	141.94778442382812	794.49169921875	349.9598693847656
121.73654174804688	545.5440673828125	1682.1937255859375	138.7914581298828
2271.601318359375	1828.1981201171875	462.38916015625	85.56632995605469
92.81208801269533	723.57373046875	544.1566162109375	3676.533447265625
372.9124755859375	611.96826171875	160.0289764404297	2358.7783203125
356.2864074707031	239.77734375	4194.326171875	7033.166015625
1380.5140380859375	44.997989654541016	2512.576904296875	7406.0517578125
20346.208984375	4814.966796875	1646.143310546875	5239.94189453125
695.179931640625	189.47628784179688	889.8865356445312	4658.06689453125
254.31829833984372	10589.1103515625	1104.722412109375	4338.4619140625
438.086669921875	1331.5916748046875	1104.722412109375	2823.346923828125
416.2065124511719	1732.2734375	3058.299560546875	2121.515625
4603.8564453125	10321.544921875	1955.943359375	1778.59716796875
918.1939697265624	236.2654266357422	956.0859985351562	796.1279296875
1585.8592529296875	421.5646057128906	526.44580078125	796.1279296875
73.21939086914062	215.132568359375	1613.023681640625	1067.02001953125
1390.6300048828125	200.57388305664065	912.1140747070312	653.4388427734375
4595.36767578125	838.744384765625	307.3254699707031	281.07647705078125
5500.853515625	1321.027587890625	866.7550048828125	154.03163146972656
393.7511596679688	486.6633911132813	269.78594970703125	122.83045959472656
6313.345703125	41.197540283203125	754.535888671875	3104.919189453125
404.5994873046875	968.2465209960938	205.54502868652344	697.2054443359375
10535.6796875	1023.8449096679688	141.96507263183594	30.08490753173828
833.3865966796875	874.4383544921875	897.83984375	112.5179672241211
8753.431640625	3817.36181640625	108.03596496582033	6214.08154296875
2031.1746826171875	1602.9205322265625	223282.53125	1092.3162841796875
769.1596069335938	3828.742919921875	165320.28125	1092.3162841796875
10010.125	2992.4423828125	94904.5546875	1207.366455078125
998.2766723632812	1943.1484375	89928.4140625	253.1972198486328
880.4683837890625	994.6298828125	25279.806640625	354.0751647949219
4524.8447265625	390.2933349609375	25279.806640625	267.7818603515625
1969.146484375	273.60748291015625	25279.806640625	110.27108764648438
5583.8115234375	534.8858642578125	21020.732421875	1277.289794921875
262.4613342285156	238.2478790283203	10667.951171875	1277.289794921875
1917.610107421875	153.8199005126953	7412.37939453125	775.0029907226562
1690.39306640625	1226.211181640625	1961.870361328125	475.6470031738281
4529.02783203125	2496.165771484375	258129.40625	281.9159851074219
1061.6317138671875	769.2766723632812	61232.9296875	23317.9765625
3805.10595703125	1265.141845703125	32853.625	19348.89453125
1953.7762451171875	5833.25537109375	9751.5654296875	3735.55078125
184.5448455810547	404.7613220214844	9751.5654296875	2994.05078125
2544.654541015625	11538.2001953125	11630.9951171875	1201.95703125
394.85296630859375	132.13101196289062	9354.328125	1201.95703125
10452.689453125	449.59967041015625	5511.40673828125	2281.867919921875
2206.176513671875	147.35845947265625	1915.1632080078125	729.2850341796875
3154.68994140625	1175.3343505859375	3888.65283203125	341.6121520996094
121.3366241455078	967.0297241210938	2347.734619140625	341.6121520996094
215.83924865722656	281.30224609375	1029.5946044921875	507.6198425292969
1573.1629638671875	1104.392578125	663.8643188476562	365.2413940429688
2021.369873046875	2168.205078125	27517.48046875	69.41423797607422
351.29644775390625	863.307373046875	17770.595703125	44.7120475769043
3090.343505859375	8789.1640625	86842.3671875	732.389404296875
616.3847045898438	2902.501220703125	49548.67578125	104.41512298583984
1202.7718505859375	232.2200927734375	54430.43359375	88.26055145263672
1107.19970703125	4091.5185546875	54430.43359375	12081.2939453125
1329.3292236328125	3873.612060546875	105536.640625	8695.787109375
495.3634338378906	766.3636474609375	8579.7158203125	3916.105712890625
865.6978149414062	933.7531127929688	2846.3310546875	2308.377197265625
1110.9664306640625	1360.847412109375	2846.3310546875	4341.83935546875
1704.1505126953125	366.5486145019531	1550.8695068359375	2868.009033203125
565.61767578125	47.875247955322266	443.95013427734375	1147.653564453125
214.0269775390625	833.3019409179688	719.3963012695312	1147.653564453125
4895.85302734375	1465.4100341796875	61552.69140625	1930.5101318359373
10636.197265625	7030.1162109375	102879.9296875	1291.9661865234375
1232.5323486328125	2515.283935546875	97007.09375	1405.339599609375
4778.14697265625	88.71332550048828	63695.140625	109.10153198242188
5120.6689453125	520.9509887695312	63695.140625	8691.255859375
1790.4996337890625	1268.7862548828125	99263.203125	5484.552734375
356.613525390625	155.47767639160156	59688.984375	3491.746337890625
1703.65869140625	638.8591918945312	82746.2109375	2995.218994140625
1689.891357421875	65.9990005493164	59136.2109375	2962.625244140625
1176.072265625	1809.81005859375	61018.83203125	2831.3193359375
2809.65625	1921.828125	10185.0439453125	2567.3095703125
421.69873046875	603.2061767578125	24438.36328125	2386.671630859375
7209.71923828125	950.0599975585938	11083.2158203125	1884.356689453125
1720.0606689453125	366.6708984375	8320.8447265625	1828.59716796875
10889.9296875	848.4852905273438	7021.6474609375	674.703125
4422.05029296875	4033.737060546875	9470.875	214.38412475585935
8862.607421875	920.377685546875	1253.037353515625	99.32288360595705
761.6015014648438	472.9261474609375	18111.8359375	205.3343505859375
1213.9324951171875	156.8487091064453	7554.431640625	4741.63037109375
1562.3968505859375	176.08624267578125	7554.431640625	1157.1212158203125
164.97813415527344	669.5243530273438	3753.149169921875	660.9419555664062
3710.9833984375	1396.41357421875	2495.78662109375	278.0184020996094
491.9585571289063	138.52508544921875	2702.2939453125	4053.3388671875
2497.712158203125	264.7571105957031	1544.316162109375	345.4209899902344
1956.9493408203125	737.352783203125	114.84825897216795	171.49913024902344
1136.0936279296875	358.58465576171875	1053.4459228515625	1685.6658935546875
412.9541320800781	36.86854553222656	822.03515625	108.74928283691406
2644.0537109375	289.7518310546875	731.1477661132812	23444.060546875
4149.990234375	789.530029296875	587.15478515625	23444.060546875
4349.86181640625	568.7998046875	344.0647277832031	23444.060546875
378.0080871582031	138.18515014648438	853.4271240234375	23444.060546875
1937.258544921875	1754.194091796875	994.6283569335938	33043.08984375
9615.3408203125	359.7088317871094	994.6283569335938	32369.4765625
29.138336181640625	939.28759765625	1090.02685546875	443.0314331054688
497.88812255859375	489.6975402832031	1264.04345703125	443.0314331054688
145.88648986816406	11930.728515625	843.293701171875	1274.480712890625
606.2879028320312	443.0915832519531	504.5015563964844	3051.87646484375
5176.2197265625	939.1022338867188	1469.5281982421875	858.1260986328125
159.86293029785156	976.9677124023438	1464.913330078125	241.71885681152344
477.6854553222656	702.0758666992188	812.509765625	241.71885681152344
1883.160888671875	224.95196533203125	137.23675537109375	241.71885681152344
987.897216796875	412.5930786132813	137.23675537109375	241.71885681152344
857.314208984375	3417.96533203125	378.3922424316406	339.0201416015625
924.650390625	1630.274658203125	345.2896423339844	40354.65234375
2641.8564453125	850.4027099609375	460.2901306152344	15226.7060546875
11186.369140625	550.5641479492188	344.2463684082031	15226.7060546875
1944.4700927734373	119.75923919677734	423.2918090820313	15074.1787109375
699.4906005859375	4855.08837890625	333.7800598144531	124.49990844726562
1733.096435546875	154.446044921875	541.561279296875	487.5919799804688
482.2601623535156	274.0651550292969	251.55294799804688	100.11873626708984
810.7237548828125	823.063720703125	191.2506561279297	1.3597214221954346
262.8012084960937	2016.302001953125	76.99140167236328	44.04890823364258
4951.20068359375	2685.603759765625	22683.9453125	8450.7900390625
2727.794921875	1127.116455078125	9278.556640625	2564.0546875
567.2346801757812	4763.75341796875	19082.927734375	950.136962890625
1489.0411376953125	3287.800537109375	18400.1640625	27570.05078125
1529.804443359375	2463.86474609375	4683.353515625	124.31156158447266
3466.9755859375	1846.5081787109373	4683.353515625	81639.9921875
167.3344268798828	171.9354705810547	4683.353515625	8872.96484375
1851.43359375	1453.0225830078125	12845.099609375	5327.30126953125
136.21240234375	76.0819091796875	7002.22998046875	678.3900756835938
182.5767364501953	311.488525390625	3454.256591796875	552.4036865234375
349.2404479980469	609.4337768554688	2884.370849609375	2043.97021484375
1335.2774658203125	383.7437744140625	2884.370849609375	1058.23486328125
8238.6630859375	785.3922729492188	5874.9150390625	192.16009521484372
536.8638916015625	121.77225494384766	2398.874755859375	136645.1875
1644.6002197265625	3401.827392578125	1781.9625244140625	138558.40625
461.6944885253906	4490.10400390625	1312.62890625	87552.328125
4750.70556640625	1112.869140625	2212.788330078125	11694.23828125
2935.429443359375	179.81674194335938	2212.788330078125	2547.2548828125
761.9783935546875	422.8834533691406	419.7923583984375	522.803466796875
1238.13916015625	1456.205810546875	3653.4794921875	522.803466796875
777.5375366210938	1135.262451171875	1172.5010986328125	221.43272399902344
2279.54248046875	2394.708740234375	1172.5010986328125	147.24478149414062
474.1947326660156	50.25361633300781	3153.76416015625	8626.267578125
152.71627807617188	473.9744262695313	1244.330810546875	15380.19140625
244.07009887695312	1290.304443359375	1244.330810546875	6939.12841796875
1387.782958984375	1308.427001953125	534.28759765625	6939.12841796875
2283.79541015625	672.4112548828125	534.28759765625	517.8768310546875
423.8982238769531	789.3787841796875	1085.0552978515625	4141.748046875
664.68896484375	365.1724243164063	1024.10595703125	961.4796752929688
632.928466796875	330.5997009277344	2258.46875	642.8187255859375
1983.98388671875	1399.596435546875	1095.3553466796875	1641.625
1561.082275390625	78.90132904052734	2039.753173828125	454.8872375488281
502.8148193359375	140.4386444091797	1210.1871337890625	331.3277893066406
1363.0589599609375	152.1211700439453	843.0254516601562	3925.69775390625
1547.6351318359375	3879.946044921875	831.9764404296875	1080.8131103515625
94.64214324951172	63.61212539672852	484.8994140625	1080.8131103515625
740.0089721679688	771.1422119140625	766.2559204101562	1889.13134765625
449.0394287109375	487.15966796875	553.766357421875	1604.409912109375
241.8480682373047	83.96273803710938	1159.85693359375	893.049072265625
4825.0986328125	350.4527587890625	515.2450561523438	893.049072265625
1137.7027587890625	2554.609375	424.4283752441406	1582.4652099609375
65.39325714111328	538.3704833984375	494.4670104980469	973.7061157226562
680.5860595703125	575.1918334960938	645.3717041015625	603.9866333007812
5241.361328125	112.628173828125	178.1912384033203	606.5166015625
1271.10693359375	1052.537841796875	296.2733154296875	582.8163452148438
465.48724365234375	974.2769775390624	212.1980743408203	508.673095703125
1286.8673095703125	306.10064697265625	41.19386291503906	437.22265625
557.6625366210938	75.85289001464844	544.7310180664062	146.8280487060547
144.7650909423828	415.0161743164063	364.0137939453125	1388.059814453125
1463.7408447265625	348.470458984375	376.6778564453125	665.2886352539062
197.51052856445312	118.62279510498048	1700.06591796875	695.4589233398438
2300.14892578125	1581.074462890625	1346.6163330078125	440.0645446777344
2214.6015625	357.0455017089844	968.5578002929688	212.8412628173828
1422.8402099609375	1897.6717529296875	992.4456787109376	132.6086883544922
2164.166259765625	4500.65234375	659.4981079101562	130.81100463867188
347.2764587402344	549.0384521484375	322.4702453613281	111.97310638427734
71431.5703125	6963.2490234375	354.26336669921875	90.33329010009766
4064.599853515625	446.7259521484375	129.2427215576172	262.3506774902344
828.3856201171875	254.33123779296875	382.50140380859375	135.1237335205078
6028.693359375	159.11514282226562	97.1042251586914	124.7775650024414
2138.221923828125	1302.13134765625	1032.4031982421875	27691.26171875
7673.888671875	7834.232421875	741.9690551757812	19193.947265625
411.7073059082031	1869.9600830078125	429.6905517578125	7340.68408203125
3905.75634765625	1609.2728271484375	253.4378967285156	2642.4482421875
5963.025390625	305.1272888183594	368.9100646972656	3734.0361328125
14982.333984375	382.5506896972656	358.0080261230469	2865.116455078125
258.63360595703125	10919.9658203125	297.9490051269531	1331.17236328125
1679.8487548828125	1668.453369140625	107.6471176147461	468.7964477539063
72876.4453125	15990.2080078125	213.5823516845703	468.7964477539063
4782.51220703125	359.0045166015625	13923.744140625	455.2344055175781
1454.6546630859375	1317.4556884765625	1471.6219482421875	151.20530700683594
1381.9593505859375	747.214111328125	521.1392822265625	777.4525146484375
1834.6434326171875	9665.642578125	7073.6123046875	311.1110534667969
1574.0467529296875	557.1539306640625	1369.6851806640625	307.7611389160156
33479.546875	414.4751586914063	673.5162353515625	287.5946655273437
6207.84423828125	8540.0625	246.11614990234372	65.34921264648438
15657.43359375	1993.257568359375	510.1253662109375	5257.15234375
878.9823608398438	105.0690460205078	532.2164916992188	2690.685302734375
1951.893310546875	135.2198486328125	295.40643310546875	2293.99658203125
319.2047119140625	435.0343322753906	274.02105712890625	1295.3751220703125
1141.255859375	950.582763671875	177.2820587158203	1295.3751220703125
1472.2080078125	2655.490478515625	199.95925903320312	554.5762329101562
103657.7265625	1189.7503662109375	98.45142364501952	500.4082336425781
28159.630859375	604.4332275390625	165.8753204345703	457.8176879882813
77.25091552734375	18.16942405700684	198.31768798828125	41.82955551147461
3697.804931640625	2845.26025390625	340.3595886230469	1507.68505859375
1225.5010986328125	905.6551513671876	722.7298583984375	484.4606323242188
2079.707275390625	3720.890380859375	623.22509765625	484.4606323242188
2112.9423828125	2030.11865234375	1614.49853515625	713.52197265625
714.2371826171875	53.93790817260742	3585.953857421875	807.159423828125
2563.863037109375	352.4049072265625	3226.837890625	411.68206787109375
1372.226318359375	1360.315673828125	3132.18359375	175.4627685546875
214.53567504882807	59.16421508789063	4419.328125	235.7705535888672
7337.5068359375	319.5131530761719	1641.772216796875	165.8381805419922
161618.09375	13170.79296875	3161.079833984375	27.556339263916016
8604.3291015625	3283.062744140625	2210.9345703125	75.6733627319336
15337.8037109375	3593.43017578125	3591.006103515625	80.71560668945312
682.487060546875	115.51547241210938	2633.35546875	1116.8262939453125
1876.6171875	610.6915283203125	1127.224609375	722.1213989257812
9395.126953125	234.1024169921875	1127.224609375	207.1720733642578
602.0450439453125	445.8132629394531	1134.4066162109375	207.1720733642578
2621.464111328125	2153.861572265625	1134.4066162109375	484.89013671875
539.4259643554688	2022.3328857421875	1525.2890625	131.28802490234375
57721.27734375	782.9824829101562	1149.986083984375	845.0193481445312
13657.1064453125	5228.33837890625	1055.9093017578125	97.09774780273438
42774.2890625	153.30706787109375	698.5543212890625	1012.333740234375
2168.866455078125	1096.5250244140625	1434.6925048828125	1489.6063232421875
142.68222045898438	78.0163803100586	275.2197570800781	1740.3138427734375
47.47084045410156	52.78694534301758	319.6410522460937	874.4771728515625
5156.68310546875	226.31727600097656	682.0692749023438	64.23770141601562
1149.0557861328125	495.4462890625	269.77667236328125	946.7088012695312
949.7734985351562	260.0962219238281	162.8820343017578	487.4520263671875
162255.78125	703.604248046875	2357.133544921875	415.37017822265625
2553.608154296875	2257.406982421875	1044.73681640625	426.4259643554688
4336.1650390625	571.4898681640625	1044.73681640625	159.82025146484375
1077.4642333984375	865.134765625	2633.380615234375	167.29249572753906
24095.1015625	1125.5823974609375	1880.861572265625	42.50265884399414
6833.4853515625	1602.6187744140625	1627.6568603515625	914.9169921875
4345.005859375	550.3287963867188	447.2164001464844	303.1128845214844
7951.525390625	13.95314884185791	447.2164001464844	303.1128845214844
5383.35546875	370.8119201660156	447.2164001464844	523.8861083984375
772.6856689453125	456.1560668945313	707.9100341796875	345.6125793457031
1093.1552734375	625.8214111328125	740.4061279296875	329.413330078125
9342.759765625	139.9114990234375	740.4061279296875	230.8088531494141
58060.1796875	275.5754089355469	451.4687194824219	163.7811737060547
544.6220703125	292.7960205078125	296.204345703125	910.7390747070312
1789.6480712890625	6154.6484375	4865.359375	152.8622283935547
8939.36328125	8053.2431640625	2617.122802734375	147.6184539794922
4992.69775390625	355.689208984375	2868.1669921875	932.2721557617188
307.2740478515625	1551.855224609375	1449.6690673828125	745.2793579101562
154.53346252441406	570.456787109375	940.7647705078124	700.885498046875
63418.66015625	4624.1494140625	693.3941040039062	452.9893798828125
29755.482421875	58.59555435180664	1759.220703125	362.1981201171875
7042.42431640625	111.4922866821289	1759.220703125	222.41043090820312
915.6000366210938	76.03204345703125	1840.2333984375	49.54967498779297
4937.64208984375	360.8870544433594	5107.296875	18.64645004272461
107.94416809082033	1545.313232421875	3797.0302734375	28.192459106445312
3324.15576171875	165.71914672851562	1452.747802734375	52.34593200683594
106611.8671875	1409.2874755859375	1452.747802734375	296.0743103027344
109722.1953125	1074.1148681640625	1120.5716552734375	620.9095458984375
1165.172607421875	2811.67333984375	124.3476333618164	620.9095458984375
194.4384613037109	1032.577880859375	621.9560546875	620.9095458984375
58214.234375	3481.218994140625	346.6943359375	620.9095458984375
1246.855224609375	1669.1104736328125	1484.20751953125	620.9095458984375
25337.2109375	81.49534606933594	1021.7351684570312	1171.33056640625
27136.78515625	3910.363525390625	993.880859375	501.5499267578125
172301.984375	369.6747741699219	1192.96044921875	354.5176086425781
2469.4814453125	6488.212890625	1003.9474487304688	3697.843994140625
193887.078125	16074.5	844.9791870117188	2851.429931640625
3456.32275390625	1513.30517578125	363.4613342285156	2718.22802734375
13747.826171875	674.7156982421875	685.2105712890625	2798.626220703125
101552.3046875	2024.7769775390625	391.5159912109375	1839.4134521484373
33693.34765625	302.5987548828125	50.615230560302734	1942.8077392578125
1218.0113525390625	538.640869140625	137.71510314941406	1882.887451171875
1166.596923828125	852.7140502929688	349.69189453125	926.1845703125
2983.491455078125	130.39561462402344	8907.94140625	1742.8421630859375
69837.625	235.2937774658203	2410.973876953125	769.28857421875
4810.28759765625	132.836669921875	1369.6141357421875	578.8532104492188
15062.32421875	1533.5526123046875	1482.6177978515625	635.256591796875
4258.466796875	385.2899475097656	1010.0638427734376	461.3072509765625
733.7447509765625	13.664509773254396	644.9151000976562	462.31640625
98212.7578125	380.9027099609375	577.1730346679688	370.2976989746094
673.5396118164062	3082.189453125	511.2657775878906	167.92848205566406
2705.703369140625	207.47010803222656	318.4109802246094	1837.532958984375
47954.47265625	662.5951538085938	128.6415252685547	1837.532958984375
13991.1044921875	118.8497314453125	144.8034210205078	841.307861328125
1641.7799072265625	76.85255432128906	16865.62890625	841.307861328125
71846.765625	10.522924423217772	19751.083984375	841.307861328125
8880.25390625	1062.309326171875	15959.728515625	841.307861328125
5729.0576171875	30.393775939941406	8784.955078125	3157.7236328125
430.4360961914063	359.6973876953125	5661.49560546875	1341.2547607421875
47610.0234375	48.59579849243164	5221.51025390625	1341.2547607421875
58290.39453125	860.676513671875	2657.765869140625	2017.0723876953125
3645.00341796875	295.92974853515625	1015.4464111328124	564.682861328125
471.9020690917969	734.944580078125	1523.89111328125	564.682861328125
9201.4384765625	4127.30224609375	959.5087280273438	1134.9970703125
8701.2041015625	2122.187255859375	6237.4970703125	439.6707763671875
4714.90283203125	212.0302734375	4065.421630859375	439.6707763671875
742.8817749023438	44.98326110839844	1241.5185546875	85.53933715820312
1458.81982421875	1220.2445068359375	1241.5185546875	224.32171630859372
7266.15234375	298.5461730957031	2130.469482421875	9000.3857421875
31308.3046875	150.67526245117188	3005.253173828125	3935.60302734375
18015.3046875	500.3688659667969	1451.706298828125	393.984375
1004.4763793945312	84.30364227294922	623.786376953125	377.6440124511719
1576.0679931640625	472.94244384765625	623.786376953125	205.90989685058597
178799.546875	4116.92626953125	748.95068359375	266.2090148925781
1628.0767822265625	925.7896728515624	1360.82421875	300.2640686035156
4864.3251953125	2571.3115234375	618.3653564453125	117.59130859375
1245.4150390625	191.5627899169922	917.3787231445312	81.27124786376953
4507.1416015625	885.1824951171875	613.1322631835938	116.27059936523438
3149.446533203125	388.30609130859375	613.1322631835938	183.0624237060547
3042.75341796875	170.3043212890625	1579.55126953125	252.92950439453125
6014.83154296875	1551.3468017578125	449.3932495117188	4657.72607421875
1559.592529296875	489.4162292480469	230.3872833251953	84.17269134521484
255.0070037841797	1971.916748046875	322.21807861328125	2506.286376953125
56552.71484375	65.82813262939453	126.2071304321289	2122.37646484375
4839.48388671875	662.9241333007812	299.5555114746094	647.4323120117188
6038.927734375	1114.422119140625	5165.93701171875	716.5149536132812
153632.265625	651.6171264648438	5365.00830078125	465.4564208984375
65116.890625	354.13397216796875	3111.437744140625	218.50393676757807
3160.691650390625	1256.4400634765625	2717.222412109375	218.50393676757807
24180.9765625	382.2626647949219	3254.237060546875	189.4474334716797
1873.439208984375	3188.98828125	2840.66796875	189.4474334716797
696.2546997070312	34.56613540649414	1512.08837890625	423.7729187011719
7405.9208984375	2701.85595703125	1512.08837890625	286.1671142578125
605.8963012695312	327.4929504394531	920.2504272460938	122.1156005859375
37398.203125	1087.4539794921875	920.2504272460938	122.1156005859375
673.0826416015625	92.87530517578124	1968.349365234375	137.19960021972656
1544.8359375	1735.4215087890625	1636.1080322265625	91.9943389892578
4446.99755859375	227.6077880859375	2313.491455078125	74.27883911132812
15330.466796875	848.9617919921875	2102.5009765625	191.14161682128903
1159.800048828125	84.02734375	1679.66064453125	180.02330017089844
13145.1201171875	185.8094482421875	1522.592041015625	236.4731903076172
1779.671875	281.806396484375	1186.3221435546875	112.87725830078124
3968.788818359375	484.3492126464844	1253.40380859375	118.09071350097656
2865.760009765625	108.95233917236328	856.9730224609375	89.90779876708984
2289.13232421875	479.2252502441406	994.5601806640624	478.7257690429688
1379.1768798828125	535.8753051757812	1126.5994873046875	254.3793487548828
6006.75732421875	4701.1748046875	1144.9532470703125	151.8007049560547
45070.53515625	976.068603515625	981.3435668945312	60.3536262512207
3387.364013671875	530.0601806640625	390.3387145996094	35.23341751098633
4905.6171875	1983.78369140625	694.2103881835938	2.384163856506348
6394.06689453125	817.2017211914062	637.06298828125	88.3339614868164
1025.0994873046875	3897.30859375	109.26437377929688	2849.231201171875
4890.33837890625	496.0494079589844	444.3865356445313	276.33074951171875
4834.97265625	2136.052001953125	161.04190063476562	211.677490234375
5055.11376953125	334.6650695800781	3381.954345703125	172.82664489746094
37707.44140625	108.6902847290039	1102.40234375	148.11875915527344
770889.0	421.29833984375	3276.011474609375	164.3787384033203
2048.904296875	194.4004821777344	2214.120361328125	157.5978240966797
2501.170654296875	293.71160888671875	1155.7493896484375	81.60821533203125
3178.794921875	7936.62646484375	1155.7493896484375	89.83235168457031
69190.6171875	357.42095947265625	1017.522216796875	100.90640258789062
52999.3046875	292.7413024902344	1017.522216796875	52.19156265258789
449.3557434082031	1337.5987548828125	535.1961059570312	43527.19921875
473.0507507324219	381.7059631347656	2692.059326171875	9718.001953125
186.15367126464844	1133.6029052734375	2028.64013671875	21375.751953125
1523.4678955078125	94.6404800415039	1477.0487060546875	3650.092529296875
1089.73681640625	240.6185760498047	1414.8704833984375	7190.36962890625
886.2926635742188	171.1512451171875	1115.55322265625	5028.57666015625
1123.1407470703125	4224.48779296875	1019.3798828125	1084.5888671875
318.50714111328125	1559.3076171875	1402.1954345703125	377.8666687011719
322153.875	1658.8955078125	781.264404296875	6296.32470703125
1288.3133544921875	1329.3282470703125	1021.755615234375	5328.18017578125
3568.114990234375	358.0835266113281	300.2702331542969	1785.697265625
6284.78662109375	970.3195190429688	336.3688659667969	1785.697265625
1687.9720458984375	703.2763061523438	361.3312072753906	1781.0023193359375
3509.341064453125	64.07750701904297	5.236766338348389	1781.0023193359375
1073.244140625	403.8398132324219	13894.8720703125	389.7185974121094
621.1025390625	532.0465698242188	3258.045654296875	389.7185974121094
2995.13525390625	706.99072265625	1817.7314453125	269.8034973144531
55389.04296875	308.6844787597656	1919.09521484375	741.066162109375
1750.7554931640625	261.48175048828125	1493.796630859375	347.2040100097656
53109.140625	2746.78759765625	955.6464233398438	361.81201171875
2128.786865234375	3298.33203125	1128.634765625	27.65238380432129
674.2551879882812	901.0391235351562	1118.7210693359375	1339.843505859375
40869.8671875	319.4856262207031	1300.728759765625	188.8914794921875
1376.1085205078125	227.5926513671875	714.3483276367188	226.05245971679688
565.4658203125	375.1833801269531	771.552978515625	588.5332641601562
307.03009033203125	504.843505859375	763.68505859375	692.4736938476562
2381.03662109375	337.9117736816406	586.3922119140625	578.7048950195312
4234.16064453125	380.1138916015625	681.7809448242188	445.6262817382813
1007.0479736328124	593.6444702148438	327.6573791503906	145.0151824951172
3318.24169921875	187.7825927734375	198.64889526367188	51.4787712097168
1150.9312744140625	42.40122222900391	97.60856628417967	393.2258911132813
429.3818359375	278.83087158203125	154.5870819091797	273.4544982910156
8763.685546875	241.59457397460935	246.5845489501953	5957.9921875
3129.07470703125	390.8267822265625	435.3269348144531	3070.6162109375
6392.0146484375	365.8974914550781	250.07232666015625	3070.6162109375
2689.81494140625	4005.931884765625	349.9889221191406	4563.75390625
5683.98828125	436.1222534179688	159.16552734375	3969.68359375
552.7927856445312	324.5249938964844	143.0678253173828	3674.324462890625
2913.2568359375	6140.97021484375	103.60980224609376	1675.6697998046875
27799.787109375	923.6802368164062	422.7444152832031	2667.875
11739.4560546875	225.13526916503903	465.9368591308594	1718.6640625
2448.054931640625	1139.8072509765625	312.1208801269531	1394.5091552734375
3685.146240234375	2072.8046875	246.25564575195312	661.3629150390625
542.4786376953125	444.7059631347656	210.89637756347656	361.38323974609375
3665.237060546875	14.302568435668944	210.9200439453125	242.6381683349609
10491.275390625	376.06732177734375	97.7741470336914	143.1038818359375
20414.7890625	993.958740234375	6036.26953125	279.5564270019531
2903.70849609375	7007.55517578125	2353.621826171875	101.62738800048828
2906.918701171875	1634.832275390625	1721.109130859375	503.6637268066406
7471.57568359375	728.2660522460938	1017.70068359375	124.97238159179688
637.6563720703125	653.787109375	3230.47412109375	64.7862548828125
6678.244140625	7458.958984375	3931.1923828125	149.6815948486328
9698.828125	2306.1240234375	2300.433349609375	92.94269561767578
3213.68017578125	613.4097900390625	2464.29833984375	119.62039947509766
5501.94140625	394.0508117675781	2424.004638671875	62.776180267333984
8921.9072265625	176.9790802001953	2120.365234375	58.75400161743164
1379.08056640625	1211.458251953125	668.4132080078125	221.2385711669922
14145.1826171875	141.6505584716797	332.275146484375	115.9379653930664
12143.03125	294.981201171875	3544.739990234375	96.9341049194336
7184.57666015625	121.1687469482422	2594.32470703125	1887.9503173828125
1138.3216552734375	1447.6712646484375	1219.1865234375	1444.9371337890625
2496.3291015625	290.0010986328125	1106.2586669921875	1513.1016845703125
3096.226806640625	2283.811767578125	1009.8967895507812	139.6593017578125
34458.94921875	384.5090026855469	633.3107299804688	77.60630798339844
5694.7451171875	99.94683074951172	226.1707000732422	23.75810432434082
1693.0701904296875	2261.838134765625	321.76416015625	4573.3359375
9004.0615234375	744.8768920898438	1050.241455078125	2139.1220703125
6782.56494140625	353.617919921875	1706.4898681640625	2139.1220703125
4106.03857421875	2830.589111328125	1862.2706298828125	3099.7294921875
10096.29296875	101.78736114501952	1875.017822265625	2394.414306640625
1189.470947265625	718.5409545898438	1912.2886962890625	644.1102905273438
2835.67529296875	518.5140380859375	1290.4266357421875	644.1102905273438
841.5178833007812	262047.734375	818.2120361328125	1054.0264892578125
844.8916015625	1097.8580322265625	480.2415161132813	926.975830078125
1973.245849609375	3886.464111328125	1003.9652099609376	373.5769653320313
6903.4248046875	4008.076904296875	561.6497192382812	140.78981018066406
1402.823974609375	566.5294799804688	220.4006805419922	17.460901260375977
37955.20703125	73.53263092041016	440.2489318847656	2413.432861328125
1105.417236328125	256.3656616210937	1005.0984497070312	2553.333740234375
8768.369140625	570.295654296875	1168.3087158203125	1572.7066650390625
14673.513671875	2075.78515625	649.537353515625	1105.7265625
7570.39111328125	5044.427734375	108.98381805419922	910.9779663085938
1078.76611328125	14810.041015625	149.79815673828125	616.4588012695312
4454.55322265625	124.52601623535156	24032.4453125	377.4063720703125
3117.190185546875	2374.502685546875	6114.03076171875	496.5111389160156
131456.421875	75686.7109375	5888.0693359375	272.33740234375
25354.232421875	6732.21484375	4849.68798828125	271.0069885253906
11606.2470703125	660.8567504882812	3828.93017578125	271.0069885253906
8871.70703125	492.5240478515625	4201.09033203125	158.38308715820312
3052.08837890625	1273.6019287109375	2621.8408203125	47.62657165527344
1597.7119140625	106.51830291748048	4324.90625	12.04116153717041
11307.7978515625	1687.3616943359375	1428.8818359375	513.853759765625
5613.57958984375	8936.12890625	1428.8818359375	312.4387512207031
78.05463409423828	347.6470031738281	2453.65771484375	1330.7274169921875
2649.52587890625	10729.9013671875	710.4810180664062	269.59375
13213.052734375	10987.890625	300.0962829589844	325.6939392089844
171.84815979003906	680.1348876953125	56.285152435302734	179.6448516845703
5346.732421875	973.09130859375	56.285152435302734	202.49639892578125
1998.5802001953125	417.9176940917969	159.1063232421875	215.8870391845703
7452.2548828125	749.3915405273438	246.7012176513672	214.4503173828125
8579.6572265625	38.64463806152344	5758.177734375	128.11593627929688
2840.956787109375	61.05006408691406	5758.177734375	188.18191528320312
639.0362548828125	286.66680908203125	5758.177734375	158.8048095703125
1805.666015625	1852.87646484375	8763.5283203125	73.66332244873047
20040.033203125	39855.0859375	8325.541015625	125.16643524169922
767.9945068359375	91495.8046875	8561.3203125	111.92818450927734
26045.0859375	52664.3359375	8905.9453125	128.4239959716797
742.5557861328125	562.158447265625	7282.0068359375	36.78376388549805
2449.7099609375	356.7755126953125	7310.15478515625	795.9099731445312
2693.138427734375	1425.403076171875	4370.0087890625	202.0493927001953
7164.13330078125	303.8578186035156	5642.52099609375	202.0493927001953
468.2963562011719	2089.296630859375	2371.13720703125	336.96014404296875
6354.63427734375	942.6884155273438	2371.13720703125	322.1670837402344
190.09800720214844	8595.517578125	1149.2801513671875	103.06713104248048
582.7890625	47804.86328125	1149.2801513671875	87.42316436767578
257.59051513671875	4842.29833984375	1149.2801513671875	43.75387954711914
11102.3515625	148.50221252441406	3539.15625	19.6910343170166
59675.1015625	20247.43359375	4707.7783203125	3484.793701171875
3062.8994140625	1014.0114135742188	4436.67578125	1035.69873046875
327.1558837890625	15587.8046875	3455.088134765625	490.2839965820313
5587.22705078125	610.2741088867188	1779.19677734375	330.41571044921875
47324.78125	439.4597473144531	1779.19677734375	66.15332794189453
17811.126953125	475.260009765625	3750.88671875	147.36920166015625
15970.3603515625	182.1301422119141	2367.909912109375	278.63409423828125
1790.2908935546875	462.625244140625	2876.15234375	327.8717346191406
2759.26416015625	69.82229614257812	2858.6142578125	264.9069519042969
505.3229675292969	464.7977294921875	1983.3172607421875	229.17416381835935
501.8189392089844	35.1070671081543	487.714599609375	131.07952880859375
1111.3720703125	268.7621459960937	1390.6964111328125	146.26429748535156
1937.3953857421875	782.7607421875	1729.862548828125	118.1058349609375
963.6478881835938	106060.8984375	1517.1319580078125	53.95244216918945
2100.8564453125	9578.9921875	811.0386962890625	94.12602996826172
2371.994873046875	11201.1533203125	93.62351989746094	58.148902893066406
837.8156127929688	3193.04150390625	103.18527221679688	34.370147705078125
188.8897705078125	547.818115234375	10243.85546875	384.3487548828125
3790.578125	184.7042236328125	6037.640625	243.04444885253903
196.23411560058597	2419.831787109375	2809.534423828125	180.98321533203125
16700.3515625	494.3097229003906	2809.534423828125	477.1633605957031
2553.9375	448.623046875	3932.450439453125	450.8963012695313
12935.8427734375	456.9577941894531	2465.0107421875	582.1781005859375
4907.4208984375	250.41683959960935	2019.4578857421875	551.50537109375
9757.8203125	204054.765625	1176.901611328125	414.43072509765625
1024.1810302734375	160.2716064453125	289.4254150390625	171.46432495117188
14638.79296875	1886.6461181640625	1401.80322265625	167.98513793945312
91.65779876708984	3590.2861328125	1309.7247314453125	4532.10205078125
5700.86962890625	1110.345458984375	1641.840576171875	302.4596252441406
33481.49609375	11896.7255859375	1128.8233642578125	8838.794921875
6889.34814453125	220.76426696777344	744.7033081054688	3904.545654296875
3629.437255859375	7880.61328125	427.2884216308594	2643.301513671875
843.5051879882812	4020.5703125	120.15379333496094	4937.98828125
673.858642578125	10554.115234375	20099.505859375	1194.999267578125
23581.48046875	650.0715942382812	4921.71533203125	735.434326171875
14823.0576171875	306.0593566894531	493.1430358886719	225.61569213867188
4353.44677734375	7514.80712890625	693.4616088867188	225.61569213867188
1689.0374755859375	2333.86279296875	183.13623046875	275.6811828613281
482.4179992675781	347.99468994140625	1202.2117919921875	192.1309051513672
3112.775634765625	324.2633056640625	676.0388793945312	122.65162658691406
97.71643829345705	432.5054321289063	2602.780517578125	236.9746551513672
1573.0352783203125	200.58924865722656	1605.7374267578125	210.15692138671875
3006.95068359375	584.0142211914062	1674.340576171875	160.38047790527344
1043.9947509765625	26050.40234375	388.6526184082031	3570.498291015625
46244.9921875	653.2039184570312	745.3836669921875	1922.7662353515625
5855.26171875	313.3702697753906	2655.71875	1393.0633544921875
1384.751953125	15754.923828125	281.31231689453125	566.0594482421875
1233.73681640625	10319.90625	509.3694763183594	384.1183471679688
1237.421875	830.3580932617188	109.99415588378906	384.1183471679688
2034.3896484375	1646.3663330078125	725.994140625	649.2837524414062
905.8793334960938	47163.89453125	277.6869506835937	589.5995483398438
39239.640625	38358.16015625	75.14586639404297	487.41607666015625
4168.88623046875	299.36737060546875	9623.0234375	639.7958374023438
281.83612060546875	763.4990234375	1218.3272705078125	322.6524963378906
1726.08154296875	15452.32421875	4900.81005859375	367.5066833496094
10719.6328125	2666.065185546875	4900.81005859375	226.49734497070312
2929.500732421875	216.04296875	3098.86669921875	4061.812255859375
5385.76611328125	4802.65673828125	1585.2115478515625	3150.36279296875
4597.3154296875	78323.7734375	817.4220581054688	1718.199951171875
2496.283935546875	67529.390625	1108.801513671875	1355.9801025390625
8775.1220703125	8535.27734375	220.8087615966797	900.1004638671875
2364.689453125	905.7009887695312	1394.3077392578125	520.625732421875
11741.8408203125	98.92721557617188	28.766624450683597	300.2310485839844
20625.685546875	873.5258178710938	3869.56982421875	605.27587890625
176.10958862304688	12271.1318359375	372.1585693359375	320.592041015625
3120.8857421875	3914.430908203125	330.7881164550781	60.61903762817383
1201.67626953125	27438.720703125	598.5715942382812	54.09333038330078
9596.8828125	2816.951171875	453.6759338378906	412.8299560546875
640.0081787109375	246464.125	201.221923828125	412.8299560546875
6027.81982421875	2811.06884765625	252.462646484375	833.0775146484375
1917.804931640625	7696.07373046875	355.1025695800781	592.2612915039062
322.4156799316406	21750.294921875	231.65365600585935	6176.224609375
8526.2177734375	10764.89453125	137.46067810058594	5796.96240234375
11398.39453125	1288.012939453125	289.57440185546875	4058.910400390625
1763.8592529296875	941.852294921875	56.329044342041016	3999.86669921875
20667.634765625	382.3699340820313	119.90310668945312	3317.7275390625
2885.648681640625	216.65533447265625	479.25299072265625	1455.252197265625
3036.04833984375	1667.6495361328125	291.076171875	1981.88671875
129.1630859375	2011.4295654296875	114.26309967041016	214.74761962890625
2073.677490234375	135.7027587890625	279.27801513671875	214.74761962890625
4470.21826171875	46829.04296875	381.6895751953125	456.9599304199219
1544.26611328125	369.717041015625	336.3183288574219	549.676025390625
1619.63671875	1475.0992431640625	553.8738403320312	466.3328857421875
7896.2646484375	105.28224182128906	1386.5831298828125	193.1255798339844
7503.07275390625	18342.546875	975.150634765625	161.91810607910156
10374.69140625	1091.7757568359375	284.2630615234375	121.89176940917967
2549.123779296875	1934.5308837890625	28.44074249267578	5.446271896362305
19821.732421875	134030.0	1134.933837890625	5.446271896362305
78398.9609375	1430.5899658203125	879.3316650390625	13477.4267578125
68105.390625	2606.128173828125	516.2515258789062	3343.54052734375
4367.44189453125	92077.3671875	317.6863098144531	3343.54052734375
343.8053283691406	21.640987396240234	4555.2373046875	3343.54052734375
1869.5423583984373	5257.1181640625	1087.9884033203125	3343.54052734375
2124.172119140625	2229.318603515625	1006.8736572265624	6330.27978515625
462.2125244140625	28693.5390625	520.6283569335938	4258.8330078125
145.25486755371094	16720.013671875	481.87060546875	5334.44384765625
14157.8349609375	6513.359375	238.26193237304688	2691.954833984375
745.4949951171875	4747.55419921875	96.97633361816406	4416.2841796875
37332.15625	352.48553466796875	271.6044311523437	4067.771240234375
709.9336547851562	55104.03515625	234.8180389404297	3623.284423828125
4621.66064453125	34826.375	203.7868194580078	1454.283447265625
36467.80859375	2317.822998046875	701.5865478515625	1164.2470703125
1474.572021484375	528.3751831054688	4637.6513671875	1029.2174072265625
683.1397705078125	338.45977783203125	3710.189453125	413.8185424804688
17408.546875	304.72021484375	1419.65478515625	413.8185424804688
97880.703125	2909.5029296875	2889.208740234375	381.1842346191406
8140.2783203125	12543.4111328125	1829.6180419921875	367.664306640625
508.574462890625	230.21530151367188	2002.904541015625	342.1164245605469
1079.0704345703125	6901.8173828125	452.3293151855469	108.64716339111328
3270.345703125	511.298583984375	3576.226806640625	55.76910018920898
4448.24658203125	263.91851806640625	2344.5810546875	50.13613128662109
4349.19189453125	1418.7738037109375	4306.5859375	281.6319580078125
9788.6455078125	8078.599609375	2105.889892578125	243.2247467041016
8149.3515625	26047.68359375	2120.218017578125	131.95379638671875
5702.67822265625	14497.4365234375	1906.31689453125	11686.5712890625
4190.23974609375	103.61469268798828	1401.38427734375	5322.490234375
605.8446655273438	2511.390625	1272.715576171875	4831.28125
2767.70166015625	179472.75	844.6109008789062	3043.865478515625
5951.34814453125	1177.928955078125	808.0808715820312	325.10888671875
3579.367919921875	7793.38916015625	1228.6429443359375	209.5625762939453
1853.2806396484373	232.100341796875	719.4208984375	283.7874755859375
24141.61328125	5072.46826171875	434.0361633300781	130.5031280517578
232.6936187744141	136.64889526367188	753.1590576171875	1231.6400146484375
842.8958129882812	1375.63720703125	184.92794799804688	1231.6400146484375
5177.88720703125	7831.68359375	447.1069946289063	1020.6707153320312
39889.09375	384.0079956054688	5175.1845703125	425.1173095703125
9822.962890625	302.117919921875	1964.4635009765625	425.1173095703125
4727.5791015625	490.5929565429688	1242.4476318359375	101.13089752197266
8610.421875	1729.53857421875	1055.0382080078125	805.274169921875
11034.19140625	1252.4720458984375	941.2781982421876	374.3971252441406
21426.97265625	53635.6640625	859.255859375	208.52084350585935
783.1854858398438	2890.56396484375	1168.790283203125	247.7286529541016
22486.74609375	2485.458740234375	4500.4326171875	7.77271556854248
2679.154052734375	42104.82421875	3728.059326171875	257.5780334472656
981.855712890625	58981.16796875	2845.1845703125	142.08595275878906
9123.4423828125	352.2688903808594	2728.049560546875	199.8705139160156
25265.853515625	378.8063659667969	1746.928955078125	2576.040283203125
1265.77490234375	169.51768493652344	1132.236572265625	778.9027099609375
69565.796875	730.927978515625	1788.60595703125	774.4530029296875
6441.345703125	2296.36279296875	506.6218872070313	169.49127197265625
16319.515625	549.643798828125	613.751220703125	108.10179138183594
10318.9775390625	30642.88671875	1192.168701171875	120.11089324951172
3332.102294921875	1370.84619140625	666.229248046875	74.27458190917969
37221.26953125	1252.9217529296875	720.1671752929688	3979.6689453125
2089.8271484375	1375.3865966796875	379.0123291015625	1830.584716796875
1917.0235595703125	613.8475952148438	834.8128051757812	1831.51123046875
564.3158569335938	678.55810546875	335.1881103515625	932.9708251953124
15210.2705078125	4460.07666015625	227.80047607421875	4147.255859375
28152.91015625	4632.5546875	366.1871337890625	1206.060302734375
8313.4501953125	1027.8028564453125	572.1175537109375	355.2491149902344
3795.44384765625	2693.9697265625	182.28533935546875	272.4698791503906
11132.0009765625	1769.5570068359375	110.0298843383789	248.47727966308597
487.5409851074219	5017.13134765625	1662.4794921875	154.57858276367188
3485.6982421875	73194.6796875	165.55972290039062	152.17074584960938
32978.20703125	5659.005859375	12855.4111328125	165.44224548339844
7487.13818359375	2535.1748046875	13468.091796875	108.72848510742188
27519.482421875	6517.625	10690.8076171875	110.88644409179688
699.0751953125	1485.1636962890625	3743.8232421875	67.68457794189453
802.9808959960938	6211.39208984375	3743.8232421875	49.35190200805664
11633.8076171875	7232.53369140625	5808.76416015625	814.5813598632812
5591.728515625	7641.6279296875	3861.353271484375	638.5187377929688
8191.578125	27605.263671875	3224.778076171875	474.7154846191406
5037.64013671875	108.31407928466795	437.35791015625	474.7154846191406
1416.016845703125	592.157958984375	437.35791015625	367.2341003417969
368.2775268554688	178.73622131347656	267.9003295898437	455.7665710449219
2264.0068359375	1397.0906982421875	303.9496154785156	41.55398941040039
1333.510498046875	126.06231689453124	1573.473388671875	406.5103759765625
549.0863037109375	65.55548858642578	8836.98828125	176.96273803710938
875.3543701171875	16061.373046875	1186.376220703125	141.22608947753906
129.96954345703125	1828.89990234375	467.2151794433594	2517.8076171875
1749.887939453125	132810.734375	348.44940185546875	788.0682983398438
125.79226684570312	30973.193359375	433.3318176269531	408.1519165039063
82.52359771728516	689.8837280273438	1423.93603515625	408.1519165039063
226.29150390625	271.1141357421875	1423.93603515625	84.09196472167969
1610.6004638671875	1523.6954345703125	1968.9381103515625	84.57099151611328
646.0157470703125	139.594482421875	1290.2745361328125	972.554931640625
527.5877685546875	1546.6107177734375	1853.3675537109373	972.554931640625
202.9810943603516	1297.1162109375	5921.62158203125	1610.363525390625
33730.5390625	353.6040954589844	2679.0380859375	175.6833953857422
602.014892578125	1762.374755859375	8413.2294921875	59.05584716796875
908.5744018554688	1198.7752685546875	4004.315673828125	35.96560287475586
449.9203186035156	410759.875	4004.315673828125	42.72715759277344
29919.43359375	2383.396240234375	1957.6529541015625	3843.956298828125
1448.390869140625	514.3952026367188	1957.6529541015625	1815.84228515625
8245.0166015625	149.78175354003906	3404.640380859375	1815.84228515625
38748.38671875	466.68658447265625	2273.608154296875	1149.4271240234375
2815.861572265625	13346.66015625	606.12158203125	808.0889892578125
18824.6875	1525.818359375	4900.1044921875	434.3697814941406
8250.447265625	6670.4755859375	1714.0491943359375	618.2235717773438
1512.3326416015625	393.4971618652344	1189.0968017578125	618.2235717773438
10838.185546875	207.78466796875	945.2931518554688	889.4505615234375
5934.875	1694.005615234375	1622.1015625	350.73095703125
24248.427734375	36324.63671875	537.5350952148438	350.73095703125
5378.3740234375	2172.039306640625	220.3044586181641	690.9402465820312
3207.806884765625	41054.32421875	1217.2542724609375	693.6509399414062
18391.484375	394.6763305664063	1201.730224609375	793.8426513671875
26705.458984375	506.4875183105469	879.810302734375	317.3442687988281
5645.603515625	81948.375	621.6162719726562	317.3442687988281
58.97036361694336	130.8439483642578	377.1536254882813	535.58251953125
593.9833374023438	411.1466064453125	481.7488403320313	397.4261474609375
3867.756591796875	929.3485107421876	170.38772583007812	184.1592254638672
1301.996337890625	2041.8291015625	418.9595947265625	184.1592254638672
2225.580322265625	1307.3148193359375	341.4266052246094	279.0084228515625
810.8648681640625	1262.61083984375	402.9641418457031	245.9143829345703
1740.9033203125	2815.8095703125	281.43896484375	64.30521392822266
646.4024047851562	1395.0211181640625	68.14252471923828	64.30521392822266
6243.53466796875	345.9835205078125	112.20185089111328	63.2437744140625
1261.722412109375	7110.71728515625	5129.24951171875	55.16384506225586
2763.79931640625	2776.142333984375	4787.4453125	40.31357192993164
1577.0211181640625	3198.853515625	4043.0078125	1120.7711181640625
4313.0634765625	2103.96484375	1456.54638671875	581.600830078125
1202.06787109375	7074.8076171875	1456.54638671875	303.5936584472656
903.3821411132812	558.3057250976562	3663.823974609375	322.6943359375
821.1228637695312	3132.992919921875	2902.376953125	210.97463989257807
918.2171020507812	472.0580139160156	2786.986083984375	933.1045532226562
4442.47509765625	22254.0625	2613.45263671875	594.3448486328125
1065.2081298828125	2066.20751953125	1827.2222900390625	285.46026611328125
160.2034912109375	2505.471923828125	1280.9100341796875	200.50424194335935
24222.099609375	727.5292358398438	883.9528198242188	144.2902374267578
21034.97265625	2774.901611328125	1440.6702880859375	50.571388244628906
1151.826904296875	17233.125	1083.5706787109375	57.43313980102539
1336.060546875	13050.35546875	770.252197265625	61.9311408996582
2734.825439453125	319.0313720703125	638.4884033203125	213.60549926757807
6089.90869140625	180.77638244628903	125.04335021972656	161.77471923828125
738.4456787109375	4744.7890625	17479.685546875	108.5998306274414
4424.28515625	6360.1767578125	10254.9267578125	116.88378143310548
7117.9833984375	3937.235107421875	1806.6500244140625	729.5367431640625
12749.080078125	10864.775390625	418.6018676757813	1385.878662109375
186967.703125	3487.6484375	423.8026123046875	436.8351745605469
12876.6611328125	5786.86669921875	102.91050720214844	436.8351745605469
14577.1650390625	7302.17333984375	102.91050720214844	517.9275512695312
80724.8046875	421.0325012207031	7274.24853515625	372.2033996582031
2093.69580078125	99.2478485107422	4090.764892578125	252.81231689453125
35645.4140625	12246.26953125	3585.92041015625	120.59260559082033
1182.03759765625	1248.1170654296875	4731.9443359375	161.05519104003906
1432.2467041015625	16114.4384765625	3493.055908203125	1588.4571533203125
497.3912048339844	10346.6455078125	4471.630859375	1039.9080810546875
15209.3388671875	12921.8095703125	3773.446044921875	261.960693359375
1691.208740234375	164.04615783691406	3229.248046875	261.960693359375
841.624755859375	286.5585632324219	1306.6513671875	27.108530044555664
9503.7431640625	967.0245361328124	1306.6513671875	381.0022888183594
647.728515625	4224.55712890625	2173.3173828125	313.8147888183594
1105.6314697265625	77.26734924316406	2336.654541015625	446.6711730957031
4553.20703125	122.8956527709961	1435.8369140625	200.4731292724609
2390.780029296875	50029.875	1435.8369140625	128.98019409179688
3454.81396484375	834.5650024414062	998.4490356445312	111.06328582763672
1397.4739990234375	11006.662109375	998.4490356445312	112.10652160644533
18324.625	1136.10546875	2537.98193359375	145.40020751953125
7604.2470703125	7111.9951171875	2358.75537109375	194.9058532714844
1109.140380859375	136.27191162109375	831.6786499023438	192.477783203125
174.14065551757812	8614.08984375	1866.2080078125	72.89417266845703
789.3187866210938	2077.291259765625	459.5584716796875	366.3533935546875
777.29150390625	8937.77734375	1301.2156982421875	211.8561553955078
14926.958984375	1843.78125	856.4846801757812	98.55425262451172
9395.8203125	1872.125244140625	856.4846801757812	781.8452758789062
20547.509765625	147.2532958984375	865.6769409179688	781.8452758789062
1650.8399658203125	8986.6298828125	804.3473510742188	362.7336120605469
2003.7933349609373	849.69287109375	260.4264831542969	257.73712158203125
1850.67919921875	3279.68798828125	838.4745483398438	99.33880615234376
361.44671630859375	1177.6793212890625	161.96994018554688	99.33880615234376
29574.41796875	43383.9921875	474.2644348144531	264.9342041015625
466.1603698730469	276.1335754394531	173.82254028320312	259.4764099121094
2567.956787109375	748.8605346679688	112.7878646850586	664.4988403320312
773.3506469726562	13228.7490234375	112.7878646850586	540.5145263671875
1628.9857177734375	10503.931640625	818.9866943359375	480.9094543457031
428.1491088867188	314.3511047363281	888.0557861328125	475.6627197265625
9859.654296875	1206.6455078125	255.2500457763672	131.57789611816406
2127.767822265625	3144.9013671875	180.54660034179688	27.632549285888672
336.85675048828125	59.423789978027344	1176.6036376953125	280.2726745605469
2810.39111328125	3725.7177734375	1375.948486328125	1813.8707275390625
13533.697265625	212668.390625	958.3941040039062	1813.8707275390625
16724.654296875	424.98529052734375	1079.1683349609375	3912.354248046875
2205.287109375	30546.27734375	791.9953002929688	2786.73974609375
4754.224609375	243.0545654296875	996.0506591796876	2861.854248046875
1317.168212890625	16179.052734375	211.2863311767578	771.310302734375
1128.098876953125	1379.0543212890625	316.3725280761719	624.2562255859375
3135.747802734375	1551.952392578125	366.9539794921875	466.1805419921875
822.2955932617188	2333.830810546875	201.367919921875	1669.3988037109375
693.1619873046875	463.3823547363281	171.26295471191406	265.7650451660156
2754.960693359375	8078.55908203125	749.2462158203125	265.7650451660156
6209.56591796875	6529.54833984375	154.8162384033203	266.3791809082031
556.3928833007812	536.1693725585938	107.53115844726562	266.3791809082031
75.29994201660156	3750.3515625	146.7685089111328	229.97824096679688
35122.6640625	252.13754272460935	6.94903039932251	185.60128784179688
540.6367797851562	10117.1318359375	87.13338470458984	5425.71826171875
5369.0498046875	284.4294738769531	1751.781005859375	4719.35888671875
3217.9052734375	2944.09326171875	329.2716064453125	1465.84765625
1342.46630859375	2412.26953125	1008.5574340820312	1465.84765625
558.077392578125	14481.2587890625	472.8682861328125	1673.5391845703125
17484.68359375	1620.0177001953125	377.0397644042969	1596.27294921875
16921.896484375	94.50299835205078	459.01702880859375	965.2904663085938
9352.7080078125	2266.15283203125	334.7965393066406	73.4258041381836
514.4727783203125	1020.1002807617188	407.0397644042969	170.93331909179688
11653.2705078125	413.7528381347656	84.50856018066406	75.92721557617188
1435.5194091796875	1959.7086181640625	1986.5235595703125	96.7861099243164
1603.9581298828125	16670.361328125	1986.5235595703125	48.407257080078125
14981.294921875	763.4364013671875	2053.83544921875	36.99781799316406
14484.1396484375	226.1670379638672	1864.503173828125	1043.3197021484375
7572.38525390625	148.0224151611328	1795.726806640625	1610.5740966796875
17577.6171875	19943.8359375	2261.908203125	1544.610107421875
155.184326171875	36.93378829956055	2310.060302734375	1428.9735107421875
1920.45556640625	1504.5535888671875	1966.70263671875	1141.2696533203125
22080.3828125	1443.5361328125	1521.423095703125	928.0267944335938
6442.3095703125	1915.6124267578125	1267.6806640625	846.99951171875
31553.041015625	125.72725677490234	1172.9039306640625	702.7664794921875
24805.642578125	152.1727294921875	988.0640258789062	362.5004577636719
4224.96484375	10981.2724609375	1068.135986328125	233.8664093017578
21858.912109375	21728.87890625	720.6043701171875	178.4281463623047
12492.1591796875	592.4027709960938	767.6185302734375	162.62313842773438
4746.85986328125	7511.73291015625	443.9769592285156	91.34899139404295
1704.216552734375	313.4607238769531	589.9491577148438	346.46417236328125
7543.48583984375	2628.839599609375	982.7374267578124	234.54022216796875
6287.0498046875	1852.5230712890625	579.3434448242188	200.0725555419922
20663.36328125	396.16741943359375	513.0811767578125	164.5413055419922
803.5635986328125	12946.873046875	298.1976623535156	229.0806427001953
215.8950653076172	64559.2265625	288.6994323730469	168.2670440673828
830.796630859375	71.00048065185547	2030.63525390625	87.90451049804688
519.8442993164062	2303.500244140625	538.5693969726562	81.07721710205078
13040.103515625	1295.63671875	597.9110717773438	231.3883056640625
18187.34375	180.6427764892578	429.9813537597656	499.4277648925781
731.8674926757812	3824.462890625	127.68306732177734	463.9327087402344
788.4830322265625	101.88248443603516	118.54390716552734	224.9971923828125
4453.62890625	8196.5029296875	1397.2789306640625	80.16655731201172
8465.3251953125	4043.39990234375	49.90504455566406	51.16141891479492
474.7672424316406	230.4744873046875	76.4747085571289	62.70011520385742
1606.4228515625	332.944580078125	1915.4476318359373	295.2435913085937
1806.085693359375	3504.908203125	75.94190979003906	225.36459350585935
2376.468994140625	1526.856689453125	4483.7998046875	140.68089294433594
452.7970275878906	894.5084228515625	2765.0029296875	161.9962615966797
6255.5869140625	1627.5887451171875	2149.811767578125	121.8691864013672
4048.746826171875	12.534680366516112	1170.7686767578125	54.43689727783203
976.6934814453124	1155.52685546875	553.4401245117188	33.714744567871094
2659.3681640625	469.0272216796875	148.23629760742188	426.9170837402344
3435.052734375	474.8040161132813	203.33302307128903	1635.7857666015625
6128.0947265625	333.65045166015625	136.2497100830078	1635.7857666015625
6586.15478515625	1788.131591796875	2544.995361328125	324.6254577636719
917.05419921875	2243.328369140625	2989.999267578125	2933.829833984375
269.7568054199219	680.8631591796875	1236.470947265625	1556.7144775390625
981.6769409179688	5214.35595703125	1236.470947265625	453.3919677734375
6852.69140625	1154.74658203125	3161.779541015625	165.9687042236328
285.88433837890625	13518.3515625	884.5230102539062	119.42098999023438
107.85504150390624	2441.53857421875	884.5230102539062	102.926513671875
188.47476196289065	3813.308837890625	1828.792236328125	26.455284118652344
12034.48046875	3327.84912109375	876.1116943359375	55.004005432128906
674.4286499023438	8696.625	876.1116943359375	316.4800720214844
6180.4736328125	1112.14990234375	1828.207763671875	517.2266235351562
8068.9111328125	291.6679992675781	1971.6063232421875	326.5527648925781
24046.08984375	11611.9775390625	1064.9942626953125	293.6844482421875
1275.85888671875	223.662841796875	276.10919189453125	308.62744140625
1466.944580078125	5095.5185546875	218.1505889892578	1193.5921630859375
2219.177734375	9247.619140625	1827.7757568359373	408.3438720703125
1768.9500732421875	7584.8798828125	233.83953857421875	408.3438720703125
9337.068359375	1525.171630859375	233.83953857421875	410.9740905761719
2837.650146484375	729.8048706054688	3808.43115234375	410.9740905761719
1801.7374267578125	9632.974609375	2555.07080078125	925.534912109375
4066.814453125	19531.90625	1447.177978515625	404.5505065917969
8535.3056640625	4461.99951171875	860.9105224609375	395.2462158203125
3690.6767578125	123.2479476928711	126.41094970703124	309.54229736328125
2426.362060546875	1570.6812744140625	261.0487365722656	150.74525451660156
3365.1904296875	532.2625732421875	825.4020385742188	293.9935607910156
2106.270263671875	2110.020263671875	1103.45458984375	220.77960205078125
23937.02734375	161.57054138183594	1461.7261962890625	166.45236206054688
2665.144775390625	29769.416015625	1153.6895751953125	161.03627014160156
2167.666748046875	718.4758911132812	298.180908203125	113.28390502929688
23520.001953125	432.3212585449219	661.4228515625	77.19195556640625
2174.86181640625	533.2262573242188	372.4129638671875	245.33139038085935
1949.763916015625	2151.988525390625	568.9227294921875	245.33139038085935
3333.3076171875	302.4715270996094	7296.06396484375	568.8966674804688
484.0441284179688	845.526123046875	2650.834716796875	193.82760620117188
996.7545776367188	1457.2744140625	2102.423828125	225.40386962890625
107.21261596679688	2765.957763671875	392.6191101074219	1824.8896484375
652.7623901367188	971.8594970703124	2749.245361328125	1824.8896484375
1524.314453125	96.0259246826172	3496.694091796875	4252.78564453125
1250.4056396484375	35493.8359375	2399.696044921875	2488.0654296875
577.8890991210938	813.0713500976562	2339.66162109375	1220.0302734375
26031.4453125	435.1358642578125	626.0612182617188	330.9913635253906
15968.583984375	1865.9080810546875	906.4297485351562	230.4175720214844
19246.2109375	12513.90625	428.0613098144531	212.1987762451172
22311.8359375	1890.5518798828125	285.7615661621094	205.45323181152344
32423.451171875	262.7956848144531	854.6788330078125	135.1990509033203
15599.845703125	143.3204803466797	182.77479553222656	41.02791595458984
20797.30859375	3480.97802734375	182.77479553222656	8571.0126953125
2622.902587890625	136.2082061767578	484.8777160644531	1726.2918701171875
485.8006896972656	3352.50537109375	262.1941223144531	1726.2918701171875
237.1599578857422	1510.7474365234375	219.3951110839844	1515.987060546875
8598.5791015625	403.98822021484375	200.8008575439453	1515.987060546875
958.0723876953124	5935.18359375	315.0140686035156	2930.82080078125
2132.21484375	737.7600708007812	978.7606201171876	2568.37451171875
390.133056640625	10612.60546875	585.4639282226562	1353.7515869140625
2131.96142578125	2765.1162109375	342.36248779296875	1136.2840576171875
4581.20654296875	1082.3956298828125	184.3637237548828	450.3381652832031
6625.38623046875	77.23287200927734	94.7531509399414	450.3381652832031
8676.9716796875	95.5335922241211	822.8102416992188	626.695068359375
2392.33251953125	4427.037109375	862.9720458984375	154.91085815429688
9652.73046875	6107.19287109375	59.316062927246094	324.7877197265625
5760.9375	1883.858642578125	2724.0341796875	166.94442749023438
8044.2392578125	959.0991821289062	2724.0341796875	5.1252312660217285
340.5279541015625	12050.1611328125	146.72427368164062	51.11288070678711
415.7529296875	23835.15234375	820.9221801757812	1462.0423583984375
756.990234375	161.72645568847656	107.86467742919922	1057.5950927734375
1202.2545166015625	463.435791015625	85.31100463867188	461.8218994140625
2208.22314453125	902.116943359375	203.78933715820312	461.8218994140625
814.0610961914062	82.4696273803711	184.1552276611328	793.6558837890625
795.0499877929688	93.50672912597656	200.54893493652344	607.77734375
2402.665283203125	24513.7890625	153.9348602294922	327.4757995605469
2048.721923828125	3700.623046875	185.46409606933597	479.42767333984375
33.435997009277344	285.7388916015625	100.2739486694336	633.0181274414062
2830.24658203125	762.5263061523438	9708.6796875	528.9767456054688
9270.517578125	4484.8984375	730.0431518554688	211.6085205078125
352.3166198730469	26.553564071655277	1346.49267578125	191.5899658203125
229.53558349609372	586.5968017578125	988.371826171875	6129.26025390625
435.560302734375	1995.7044677734373	620.9934692382812	1705.9532470703125
40.00938034057617	1986.686279296875	357.7206115722656	1705.9532470703125
2310.302734375	11125.392578125	92.81732177734376	4627.44091796875
792.4829711914062	6378.71142578125	104.04253387451172	4274.8896484375
1358.588623046875	8353.9658203125	1513.9339599609375	4248.88330078125
760.3668823242188	163.10153198242188	754.79736328125	2500.414794921875
1288.4024658203125	3733.472900390625	668.9299926757812	2792.127685546875
6078.5224609375	25861.7421875	946.6084594726562	2104.510498046875
14427.3515625	578.3724365234375	570.7606201171875	2049.55859375
6272.271484375	31530.962890625	1598.184326171875	1728.512939453125
7990.97509765625	1985.9036865234373	590.1884155273438	681.6334228515625
6115.31005859375	101.81515502929688	270.8275451660156	720.0643920898438
801.8208618164062	162.08895874023438	127.50382232666016	248.79400634765625
264.66046142578125	136064.875	4035.35498046875	134.70030212402344
13582.9169921875	279.2488708496094	2190.85400390625	141.7678680419922
1282.74609375	233.52281188964844	1057.73486328125	264.1443786621094
13089.697265625	417.1298828125	1057.73486328125	289.51251220703125
5230.9345703125	2666.798828125	774.7064819335938	162.4500732421875
454.38421630859375	74.10283660888672	3056.607177734375	173.1323699951172
294.9390869140625	542.348876953125	2823.754638671875	117.89898681640624
11545.376953125	1886.2735595703125	2413.460205078125	87.60414123535156
1296.939453125	2161.3701171875	2189.560546875	93.32908630371094
9742.619140625	555.409912109375	1716.899169921875	51.73634719848633
2711.217529296875	13739.935546875	1887.527587890625	1505.588134765625
4398.54736328125	1206.0360107421875	1368.05322265625	1505.588134765625
720.230712890625	20376.822265625	2181.536376953125	1205.7701416015625
553.621826171875	601.733154296875	885.6710815429688	1000.6473999023438
3839.644287109375	4485.3466796875	1899.359375	334.5438537597656
6298.666015625	21391.85546875	1793.6026611328125	92.98050689697266
3957.848388671875	470.9588012695313	1614.819091796875	9896.1484375
522.177734375	630.1221923828125	184.1492919921875	1919.90087890625
7991.41796875	8503.5048828125	163.5103302001953	1919.90087890625
230.46853637695312	108489.234375	101.48680114746094	6152.361328125
5573.28515625	10140.7705078125	359.9339904785156	4725.73974609375
1670.9840087890625	788.92236328125	319.1503295898437	2266.2255859375
223.08023071289065	1422.9300537109375	305.1219787597656	2266.2255859375
233.41835021972656	2716.6328125	461.70989990234375	897.590087890625
699.4286499023438	6190.716796875	270.8849792480469	897.590087890625
18968.671875	202.3646240234375	4560.92333984375	2307.49267578125
866.4752807617188	4890.95361328125	3415.30810546875	656.7095947265625
3056.547119140625	3638.824951171875	2450.770263671875	656.7095947265625
698.1685180664062	4733.30224609375	3363.29931640625	578.4475708007812
1112.8858642578125	242.20388793945312	3576.2587890625	601.0299682617188
91.0229949951172	3967.49755859375	1756.6339111328125	485.7851257324219
2046.7725830078125	140.34771728515625	1119.7607421875	214.2081298828125
205.6380157470703	1300.197021484375	363.295166015625	214.2081298828125
292.9834289550781	1559.479248046875	231.36248779296875	114.44818878173828
4339.0595703125	17.13389778137207	635.6080322265625	87.70475006103516
823.405029296875	241.2545318603516	382.9613342285156	85.76327514648438
1524.2388916015625	5173.28125	208.01841735839844	35.36274337768555
521.4908447265625	460.4379577636719	1108.29052734375	35.36274337768555
5401.64111328125	240.9891357421875	1108.29052734375	588.149658203125
23646.1484375	14025.798828125	1108.29052734375	297.63739013671875
334.18536376953125	325.8153381347656	22718.25	434.6316833496094
9113.111328125	277.2015991210937	4519.4404296875	293.2107238769531
3084.594482421875	797.9299926757812	2662.065185546875	183.0541076660156
2613.890380859375	2897.5908203125	1495.2332763671875	123.34400177001952
2323.33251953125	104.0576171875	1495.2332763671875	209.1602020263672
8988.947265625	57001.8671875	2083.009033203125	156.95877075195312
4823.90869140625	8545.091796875	1762.1082763671875	95.72708129882812
5574.0029296875	6334.60498046875	986.4735717773438	91.821533203125
775.6009521484375	6285.67919921875	1425.647705078125	54.780059814453125
2062.936767578125	3279.708251953125	116.83136749267578	246.0370330810547
2935.090576171875	5739.3701171875	602.3789672851562	155.394287109375
307.0699157714844	1463.17138671875	602.3789672851562	144.98707580566406
350.3444519042969	30537.701171875	1557.0528564453125	80.88511657714844
487.9905395507813	1535.17919921875	1447.8375244140625	19.19777107238769
130.59921264648438	1904.876708984375	898.7835693359375	68.13993072509766
781.5848999023438	3268.5390625	924.175048828125	16.798805236816406
9706.3544921875	28972.013671875	635.1703491210938	665.449462890625
16221.349609375	171.30039978027344	700.9054565429688	456.2137451171875
13625.806640625	940.3447265625	1211.7462158203125	474.1814270019531
2305.603515625	47206.96484375	625.2857666015625	357.6524658203125
2154.247314453125	308.19732666015625	620.7993774414062	287.9758605957031
2874.897705078125	1496.1341552734375	386.93896484375	368.4248352050781
1952.505126953125	5844.3974609375	440.5667419433594	279.2675170898437
4080.10546875	13901.0478515625	382.7886352539063	324.18212890625
1427.2685546875	4473.15966796875	350.4281921386719	245.1757659912109
983.9987182617188	47088.1796875	365.00628662109375	275.2879943847656
937.1229858398438	2917.586181640625	3651.52490234375	158.09356689453125
113.98438262939452	369.4323120117188	3768.63330078125	119.1456298828125
2449.775390625	1296.949462890625	2662.690185546875	125.87168884277344
1558.635986328125	602.8563842773438	1808.8370361328125	51.40365982055664
1353.898681640625	33258.17578125	1290.8238525390625	41.25197219848633
4498.49853515625	599.800537109375	385.6278991699219	1878.444091796875
4869.23046875	747.3798828125	222.74246215820312	1509.5369873046875
1329.212890625	116.0208969116211	1389.386962890625	1480.8001708984375
5823.55029296875	3763.8701171875	1033.1978759765625	1466.857177734375
637.829345703125	2860.852294921875	808.7330322265625	1069.667724609375
4851.27197265625	10440.9560546875	725.50341796875	1057.2508544921875
1901.7607421875	351.64190673828125	550.3435668945312	792.5760498046875
727.4531860351562	4137.15283203125	338.8711242675781	701.9747924804688
216.7977752685547	31658.93359375	2305.36279296875	244.5991668701172
2562.45703125	6053.42529296875	4897.31982421875	244.5991668701172
607.0411987304688	22631.142578125	1484.197998046875	244.5991668701172
1704.9658203125	485.7891845703125	1125.65625	836.1552734375
13012.484375	147.76161193847656	267.2533569335937	611.8934936523438
2529.921875	14274.185546875	267.2533569335937	534.8466796875
1547.3035888671875	1686.4373779296875	1031.26123046875	430.650390625
11329.134765625	6794.01171875	790.9568481445312	383.8223571777344
8849.1025390625	5684.1337890625	782.5741577148438	171.3448486328125
8599.693359375	1556.1256103515625	7471.62646484375	130.739013671875
3019.951904296875	670.9713134765625	2899.69384765625	113.87858581542967
740.4456176757812	1367.0634765625	2899.69384765625	780.2031860351562
1448.62353515625	845.1084594726562	4406.4638671875	609.8355102539062
2468.35986328125	1566.297119140625	2066.05859375	568.6301879882812
2196.92041015625	1161.9085693359375	3902.38134765625	461.5054321289063
684.0778198242188	365.1810302734375	3233.539794921875	232.5103912353516
687.8847045898438	261.12554931640625	1417.8348388671875	171.7167205810547
7437.658203125	880.8060913085938	1417.8348388671875	152.1359405517578
1240.0335693359375	1392.3177490234375	3697.545166015625	122.0824737548828
1653.6695556640625	178.8081512451172	3421.179931640625	65.31781768798828
5459.33984375	305.7969055175781	3105.543212890625	85.53277587890625
482.5901184082031	2102.65380859375	1615.0191650390625	73.11668395996094
546.353759765625	1214.346435546875	1615.0191650390625	33.104984283447266
2332.478271484375	424.5578002929688	1415.2965087890625	1360.813720703125
436.0265197753906	273.615478515625	1415.2965087890625	949.9871215820312
1134.073486328125	322.6639404296875	3152.278564453125	1081.70068359375
4435.09814453125	273.7864685058594	2686.700927734375	986.82177734375
896.2586669921875	31557.748046875	2080.887939453125	178.86215209960938
5717.37109375	336.25128173828125	2170.233154296875	178.86215209960938
2383.739013671875	300.1240539550781	2051.85595703125	418.1207275390625
4771.02783203125	551.4137573242188	1258.7784423828125	239.326904296875
967.2389526367188	666.7979125976562	1558.1744384765625	160.5317840576172
11492.03515625	34535.91796875	1576.3685302734375	291.26629638671875
2108.704833984375	859.0064086914062	1282.6368408203125	164.8870086669922
1696.1722412109375	825.5363159179688	438.2716369628906	117.19803619384766
1124.263427734375	10393.9951171875	197.5908660888672	130.98683166503906
1301.93212890625	60991.44921875	61.30044555664063	83.84687805175781
6006.9658203125	4402.70361328125	2632.19140625	62.31882858276367
1250.378662109375	10977.7197265625	2632.19140625	31.879772186279297
2703.68603515625	3842.46337890625	326.0959777832031	1.7236255407333374
190.15550231933597	811.5160522460938	609.5131225585938	107.32161712646484
1569.6156005859375	15867.2412109375	455.5137023925781	129.17803955078125
2946.262939453125	11075.984375	330.9456481933594	173.89956665039062
3648.7587890625	32645.462890625	1388.518310546875	311.8116149902344
2084.365234375	4531.8876953125	685.2549438476562	58.656925201416016
11281.033203125	3834.23681640625	761.0800170898438	21.055782318115234
1242.8760986328125	4877.34228515625	352.3195495605469	82.4021987915039
1124.886962890625	45242.26171875	295.18389892578125	4512.962890625
3525.958251953125	5079.626953125	156.25485229492188	4200.21240234375
607.1307373046875	1005.20166015625	248.83917236328125	3831.5419921875
7522.8212890625	608.258544921875	10983.220703125	1283.1541748046875
943.3656005859376	3595.945556640625	2352.591552734375	1283.1541748046875
1632.3038330078125	81.27495574951172	1700.8759765625	937.6853637695312
16063.103515625	2756.2421875	1793.2435302734375	917.5113525390624
1981.809814453125	1210.2369384765625	1647.0294189453125	917.5113525390624
9323.052734375	2213.20703125	1590.0015869140625	1242.190185546875
5589.625	287.39599609375	628.7943115234375	619.9417724609375
5874.0380859375	1911.686767578125	967.4671020507812	619.9417724609375
3677.869384765625	968.7564697265624	1515.034912109375	835.0743408203125
559.10302734375	1846.560546875	1261.7236328125	641.8994140625
1857.1552734375	6220.4287109375	526.9800415039062	734.7820434570312
1931.2589111328125	394.4405517578125	1269.3443603515625	694.6656494140625
5299.23583984375	1189.5723876953125	280.99578857421875	519.9512939453125
3590.2373046875	814.3488159179688	104.5600814819336	272.4075927734375
4652.5927734375	4736.54296875	38530.41015625	272.4075927734375
1040.3568115234375	104.45469665527344	61517.75390625	468.0594787597656
2440.581298828125	1514.2181396484375	32648.142578125	149.5591583251953
3159.513916015625	17362.205078125	38043.859375	208.5444183349609
724.4176025390625	132.96383666992188	35391.6875	92.29261016845705
260.1211242675781	32703.142578125	26098.5234375	766.344970703125
10703.7646484375	1220.9852294921875	27694.33203125	227.607421875
530.4048461914062	287.3894348144531	26443.890625	71.49567413330078
8296.271484375	796.6697998046875	16987.697265625	16.633005142211914
264.1013488769531	2839.548583984375	5768.4541015625	500.1280212402344
3165.084716796875	507.36761474609375	5768.4541015625	87.65191650390625
2613.597412109375	3603.11767578125	3526.792236328125	68.08641815185547
8981.9111328125	1046.6658935546875	3526.792236328125	1335.50048828125
300.0411071777344	5177.080078125	3526.792236328125	192.2153778076172
8186.14794921875	5954.259765625	3532.011474609375	1350.0606689453125
3341.95166015625	13987.2978515625	3532.011474609375	225.4437713623047
5028.43017578125	40009.234375	6927.23681640625	188.13352966308597
1986.8988037109373	19747.03125	3988.689453125	142.91525268554688
2860.068603515625	17500.775390625	6505.76611328125	279.18536376953125
4839.0361328125	8808.12890625	653.8222045898438	189.8614959716797
3997.822021484375	2064.4892578125	653.8222045898438	121.8935775756836
2827.147705078125	169.03973388671875	1949.2244873046875	316.2411804199219
2473.3310546875	172.62294006347656	1769.6563720703125	119.51248168945312
28630.830078125	1470.6444091796875	316.1220397949219	507.2091979980469
10946.4794921875	258.9613037109375	316.1220397949219	507.2091979980469
1078.4365234375	482.76849365234375	360.4389343261719	684.8592529296875
2025.520751953125	205.81195068359372	1137.5069580078125	782.9984130859375
5709.5791015625	40.38922119140625	981.3282470703124	4229.3701171875
786.3814697265625	57.38422775268555	388.2770690917969	1348.896728515625
1102.96826171875	156.96363830566406	388.2770690917969	197.9543609619141
2016.3768310546875	461.9734802246094	1873.3515625	158.75404357910156
4271.3466796875	11384.8837890625	1273.2117919921875	85.9207763671875
4834.423828125	2723.73828125	1375.0465087890625	3244.908447265625
2079.100341796875	1378.858642578125	1765.887939453125	2857.22705078125
1497.1475830078125	10348.4638671875	471.3272705078125	2857.22705078125
501.4762573242188	603.4242553710938	1597.3101806640625	4780.6767578125
1702.543212890625	968.5907592773438	550.3714599609375	1434.449462890625
1599.0413818359375	74.8554916381836	181.45753479003903	1434.449462890625
564.2700805664062	5735.4453125	312.4571228027344	1034.1728515625
2259.666015625	1636.55126953125	137.65843200683594	1034.1728515625
1059.7156982421875	4505.57861328125	1359.43115234375	851.808349609375
436.1119995117188	1255.539306640625	2281.64453125	512.7107543945312
2170.962890625	13411.9521484375	2579.016845703125	486.2481994628906
4087.906494140625	10496.3603515625	3187.407958984375	213.0621490478516
4748.3662109375	1393.7802734375	3249.51220703125	2415.309814453125
225.1119079589844	984.04736328125	2327.2529296875	489.14166259765625
117.07681274414062	1412.7205810546875	2593.99658203125	783.875
51683.87890625	572.1705932617188	2139.61669921875	79.84684753417969
4395.47509765625	22499.64453125	1798.4403076171875	701.7642822265625
6039.40380859375	4910.85888671875	940.9008178710938	701.7642822265625
568.4683837890625	13929.015625	940.9008178710938	686.0745239257812
515.4536743164062	1262.9512939453125	1750.9195556640625	686.0745239257812
11893.236328125	1903.6932373046875	1002.724365234375	1174.123779296875
568854.75	2387.17431640625	982.7940673828124	278.0326232910156
24281.40234375	761.701904296875	450.4047546386719	414.98187255859375
21649.041015625	21404.87890625	345.1131896972656	259.6584777832031
3551.869384765625	756.8410034179688	558.3908081054688	149.20465087890625
9659.525390625	2070.09326171875	275.40826416015625	115.11144256591795
3633.020263671875	659.3931274414062	171.2461700439453	130.92652893066406
5560.19970703125	98.81865692138672	1463.9288330078125	68.1639404296875
5570.55322265625	973.4944458007812	797.4443359375	6266.32373046875
2602.2080078125	324.1910400390625	1042.8359375	1275.976806640625
1159.926513671875	8374.4404296875	716.6307373046875	992.4038696289062
1349.0076904296875	209.50999450683597	773.468994140625	80.8531265258789
4034.04052734375	116.42471313476562	365.3828125	5459.42529296875
283.9780578613281	3654.084716796875	524.5842895507812	3143.67724609375
4888.93994140625	1076.748046875	597.8484497070312	1843.097412109375
2241.49072265625	467.3052673339844	464.9830017089844	274.2533264160156
4284.95947265625	1492.23046875	17.412456512451172	1098.2841796875
3055.212158203125	261.9756774902344	120.1589813232422	1028.5458984375
10713.1005859375	2372.010009765625	589.6447143554688	869.262451171875
5775.9951171875	1925.5921630859373	180.97657775878903	869.1581420898438
4233.3818359375	5242.13232421875	1081.873046875	225.3163146972656
3001.20458984375	1666.2056884765625	220.81829833984372	225.3163146972656
1679.8148193359375	2928.927734375	5639.94287109375	153.30892944335938
618.3455810546875	88.1620101928711	2948.255615234375	43.78253173828125
2531.847900390625	460.59576416015625	3283.4140625	53.61185836791992
8537.412109375	238.8565673828125	1003.4341430664062	530.7459716796875
2764.626708984375	644.4848022460938	1849.230712890625	530.7459716796875
7940.783203125	3605.216552734375	1517.2261962890625	876.8178100585938
15856.8544921875	1307.6376953125	1054.2945556640625	958.235595703125
19030.734375	1324.713134765625	870.2230224609375	667.9050903320312
6775.41796875	1162.1546630859375	20737.4921875	712.7816772460938
21412.751953125	5411.16259765625	17066.537109375	638.3704223632812
16955.634765625	6278.72900390625	24078.357421875	376.9609069824219
730.8436279296875	314.4677734375	8475.095703125	430.3167419433594
948.3729248046876	33791.9296875	7317.91845703125	193.55108642578125
5102.9013671875	700.141845703125	7317.91845703125	221.65530395507807
1161.252685546875	2959.045166015625	9539.298828125	421.00885009765625
673.59033203125	4546.65625	10237.3310546875	421.00885009765625
43568.5078125	1733.9058837890625	6635.6865234375	318.8944396972656
4095.00537109375	64.47952270507812	9307.587890625	253.96304321289065
1308.147216796875	580.800048828125	7556.3818359375	87.49019622802734
534.2672119140625	18953.263671875	3675.597900390625	9.321552276611328
2003.26171875	19284.28125	3675.597900390625	420.1728210449219
338.92388916015625	86.46617126464844	3675.597900390625	259.9986877441406
1388.7744140625	2461.195556640625	5561.7109375	144.01112365722656
6657.15087890625	469.1878967285156	6197.52783203125	98.9516830444336
1359.5159912109375	3421.134521484375	6802.85400390625	109.51181030273438
248.1161956787109	2018.757080078125	2867.637939453125	97.56193542480467
1878.4678955078125	1802.3653564453125	2286.231689453125	39.0716438293457
392.6547546386719	202.3164825439453	1615.744873046875	78.10736846923828
3270.9033203125	85.0302963256836	1615.744873046875	11.438178062438965
43112.33203125	27582.58203125	5209.75537109375	216.3218536376953
8493.7421875	17246.8515625	1015.2158203125	155.86245727539062
260.7725830078125	7987.349609375	905.223388671875	146.9687957763672
1286.2537841796875	12157.578125	172.2283172607422	94.04650115966795
19847.62109375	446.1706237792969	9096.6357421875	108.23661041259766
6647.72216796875	503.3245849609375	2637.1474609375	69.00186157226562
3326.935546875	1116.39599609375	803.8394775390625	608.4086303710938
3589.45458984375	37840.09375	1048.53369140625	69.56189727783203
3156.683837890625	5312.1640625	1020.8070068359376	144.40478515625
26184.853515625	150.64048767089844	975.6280517578124	2571.208984375
25445.3203125	15949.7080078125	1135.980224609375	2571.208984375
22609.560546875	17094.212890625	802.1044311523438	488.40869140625
858.8544921875	1896.300537109375	441.1429138183594	1483.6058349609375
39764.82421875	3636.818603515625	966.4282836914062	1483.6058349609375
24444.169921875	2130.503662109375	488.99951171875	600.4735107421875
10254.9287109375	9046.123046875	286.6880187988281	525.0184936523438
19948.9609375	491.4173889160156	4453.43603515625	525.0184936523438
6032.32666015625	20.13707733154297	1243.8056640625	389.6856689453125
22906.4921875	145.2895965576172	1243.8056640625	65.02835083007812
29063.935546875	1354.1060791015625	1777.1549072265625	906.6500854492188
5221.7138671875	7961.01416015625	1511.958740234375	694.3330078125
4276.30078125	738.81298828125	1414.6534423828125	424.9987182617188
2554.540283203125	128.7677001953125	1092.333984375	253.2001495361328
701.4113159179688	31875.748046875	615.7866821289062	282.072998046875
7344.79150390625	1185.4642333984375	408.9033203125	164.3502655029297
7487.8486328125	440.5893859863281	379.9083251953125	87.71380615234375
10817.9423828125	1378.0712890625	77.4902114868164	1210.649169921875
28281.859375	365.743896484375	11991.630859375	936.4932861328124
928.5859985351562	259.4482727050781	8840.0009765625	899.927978515625
3847.381103515625	14283.9658203125	6352.74365234375	540.8575439453125
30633.91796875	18272.296875	6853.9736328125	499.612060546875
53.45087432861328	869.9163818359375	4006.9189453125	392.8708801269531
4379.357421875	1101.197509765625	2546.0283203125	125.61170959472656
7043.6552734375	6567.9951171875	1039.028564453125	55.88686752319336
37512.49609375	10800.1103515625	928.7440795898438	13.178587913513184
3353.301513671875	357.7261047363281	262.7561340332031	2975.56298828125
73829.8515625	165.3258056640625	293.67022705078125	194.8989105224609
1456.366455078125	905.6573486328124	357.0314025878906	194.8989105224609
24056.533203125	1869.7657470703125	109.44427490234376	295.3717041015625
27328.595703125	1747.7938232421875	4980.2099609375	29.128759384155277
1096020.0	817.6023559570312	7155.61865234375	93.63434600830078
2580.926513671875	171.76040649414062	1991.60546875	88.54461669921875
81207.2109375	5738.60009765625	1991.60546875	15.72958755493164
12648.509765625	9330.1533203125	1991.60546875	88.53380584716797
1823.3521728515625	164.67691040039062	695.368896484375	895.9075927734375
3279.132080078125	471.4677734375	695.368896484375	538.3099975585938
1496.2476806640625	1284.4609375	3195.515869140625	258.0797119140625
6034.43701171875	1900.985107421875	198.12271118164065	266.470703125
28605.640625	8392.734375	2133.508056640625	237.18988037109372
8488.234375	2248.16259765625	1557.4970703125	7684.63037109375
21590.525390625	1054.4833984375	1942.0491943359373	1156.171142578125
36224.73046875	479.34222412109375	1178.9468994140625	1156.171142578125
6314.70263671875	2390.28076171875	801.3917846679688	577.8400268554688
1348.7987060546875	4680.1337890625	821.9639892578125	3734.623046875
2190.9248046875	980.97216796875	1756.8128662109375	1731.8583984375
2502.478271484375	163.35142517089844	514.7547607421875	698.3718872070312
18675.515625	601.2540893554688	2136.576171875	739.4224243164062
5998.8388671875	111.79450988769533	1995.847412109375	326.1469116210937
17666.0859375	149.58409118652344	680.435546875	197.7294006347656
20289.990234375	23341.5078125	518.4227294921875	950.5343017578124
10791.6123046875	51.577369689941406	285.2245178222656	753.1564331054688
28601.57421875	137.59585571289062	328.50421142578125	626.0509033203125
24419.345703125	172.621826171875	1118.7818603515625	286.7563171386719
2627.2880859375	940.0938720703124	1118.7818603515625	286.7563171386719
2119.580322265625	9931.9775390625	799.435791015625	474.90374755859375
6122.931640625	6757.796875	1004.5136108398438	327.6722717285156
8699.056640625	29006.501953125	362.2337036132813	329.5658569335937
3147.315673828125	314.5779724121094	278.792724609375	263.3190612792969
715.6243286132812	213.6201171875	222.70713806152344	199.9192352294922
1843.250244140625	173.10421752929688	249.1643218994141	167.90631103515625
193.5716094970703	730.4578857421875	101.2901611328125	124.22380065917967
30775.28125	50.70236587524414	128.4545135498047	146.19302368164062
2130.95361328125	2675.435791015625	697.84619140625	102.85993194580078
3351.230224609375	1797.49072265625	492.9494018554688	68.36143493652344
295.9533996582031	9107.7958984375	551.9817504882812	51.33109664916992
10082.6962890625	3322.495361328125	716.931396484375	5033.92431640625
1918.2801513671875	179.4772491455078	199.3986053466797	1425.0150146484375
3494.899169921875	1924.3096923828125	311.2252502441406	425.8779602050781
12395.4697265625	3197.053955078125	2037.4393310546875	425.8779602050781
20366.962890625	60.850860595703125	4788.0390625	425.8779602050781
26657.888671875	4819.072265625	2516.3671875	769.1444091796875
292.9611511230469	2307.165283203125	1062.9761962890625	383.0685729980469
125372.3515625	2698.27490234375	9252.6943359375	383.0685729980469
2200.35595703125	1805.6583251953125	3147.387939453125	4762.37451171875
1842.44921875	3736.5380859375	2307.103271484375	1690.0975341796875
1413.1444091796875	1513.7088623046875	2728.62353515625	1690.0975341796875
14586.259765625	16466.109375	2215.4609375	1998.2926025390625
4994.90673828125	332.0282592773437	1886.2999267578125	1596.0048828125
290253.875	3107.507568359375	1563.1116943359375	893.20166015625
115758.1640625	2353.828369140625	1201.91455078125	189.15701293945312
5782.3271484375	314.0501403808594	737.9317626953125	356.1794738769531
45743.18359375	2011.1365966796875	893.31982421875	91.3628158569336
2205.71630859375	389.1085815429688	939.5751342773438	14.60022258758545
807.8159790039062	426.6605224609375	965.0302124023438	637.3834228515625
157.77328491210938	2635.33837890625	478.6643371582031	532.3408813476562
281.5693359375	1532.535888671875	478.6643371582031	623.4796752929688
1530.3955078125	4261.63037109375	477.638671875	430.0695190429688
2614.370849609375	556.133056640625	733.3161010742188	508.8050231933594
4765.255859375	529.6041259765625	514.4912719726562	404.1722717285156
91.6684341430664	1048.8055419921875	780.2711181640625	345.420166015625
2001.8790283203125	499.9605102539063	250.4155120849609	132.66650390625
306.2297668457031	952.1726684570312	314.57196044921875	132.66650390625
1217.1763916015625	1758.98095703125	52.38198471069336	88.41841125488281
4967.74072265625	419.2330322265625	462.8088073730469	109.3131103515625
70.30960083007812	968.6329956054688	462.8088073730469	148.48960876464844
9844.13671875	14231.3662109375	3153.51513671875	137.85728454589844
1855.039794921875	6173.9296875	1993.766845703125	926.1693115234376
8274.443359375	4427.82080078125	267.6026306152344	926.1693115234376
9003.291015625	11444.576171875	101.05429077148438	1952.414306640625
578.2987670898438	22939.38671875	4421.173828125	548.1880493164062
1055.2169189453125	960.1621704101562	2151.1416015625	200.4437713623047
23551.88671875	12629.6201171875	1002.1189575195312	200.4437713623047
868.0657958984375	1819.5245361328125	1002.1189575195312	396.8825378417969
1483.0650634765625	136.80096435546875	3395.7421875	321.21649169921875
704.0054321289062	896.5326538085938	2685.209228515625	135.6884765625
871.3280639648438	121.11853790283205	2648.967041015625	123.9638214111328
507.5935668945313	13236.45703125	2184.375	1717.4716796875
909.7357177734376	1581.2149658203125	1465.23876953125	1480.095947265625
221.3121032714844	2097.47607421875	2055.222412109375	901.2477416992188
592.3056030273438	982.6143798828124	753.9295654296875	720.61962890625
478.7184753417969	1024.669921875	629.4318237304688	126.1646957397461
926.51708984375	4535.08056640625	467.9533996582031	198.4302215576172
3249.967529296875	825.0615844726562	1337.0947265625	499.5963439941406
3391.50146484375	2875.732666015625	958.3632202148438	379.060302734375
20059.673828125	20516.5	429.7575988769531	462.7189331054688
1658.104248046875	2148.389404296875	713.158447265625	462.7189331054688
11424.419921875	10164.0234375	630.5230102539062	75.18827056884766
1629.762451171875	718.2302856445312	660.5014038085938	157.77261352539062
2089.476806640625	713.0107421875	112.17797088623048	12080.3017578125
11345.72265625	1253.4830322265625	1529.2337646484375	2887.115478515625
1840.6153564453125	2107.43359375	863.1134643554688	2518.415283203125
31621.240234375	257.1889953613281	472.5177917480469	1898.7725830078125
436.9009399414063	312.6279296875	304.64111328125	587.180908203125
13171.4140625	121.10350799560548	304.64111328125	419.3587036132813
698989.5625	3538.4990234375	290.02740478515625	276.25274658203125
389.333984375	463.8687744140625	460.7045593261719	227.47341918945312
688.5171508789062	77.19390106201172	240.66949462890625	195.30679321289065
733.0751953125	859.5656127929688	1172.8831787109375	84.20407104492188
312.9776611328125	1247.2354736328125	590.94580078125	49.02688980102539
2923.18896484375	215.1101226806641	101.79814910888672	30.05276679992676
563.7301025390625	1540.0423583984375	153.62245178222656	116.34014892578124
122.5547866821289	500.8757934570313	120.31338500976562	72.47208404541016
27393.5625	682.20654296875	3459.775390625	698.8735961914062
2100.4501953125	11620.7822265625	3323.24951171875	557.5563354492188
266.3093566894531	411.4796752929688	1968.4326171875	334.42364501953125
213.9595489501953	195.1876983642578	1674.062744140625	466.1429138183594
1048.5452880859375	587.6556396484375	1674.062744140625	283.7498779296875
12110.42578125	384.9890747070313	565.5657958984375	112.46833038330078
602.754150390625	307.5298767089844	2191.7255859375	126.5810775756836
5273.5400390625	766.5785522460938	605.69091796875	1139.027099609375
3558.501220703125	1320.5037841796875	5262.8193359375	370.7291564941406
4710.42138671875	331.3478088378906	1002.1450805664062	284.9541320800781
34906.24609375	1355.577392578125	1146.6187744140625	138.08009338378906
364.5874938964844	1042.776611328125	2519.908447265625	66.04230499267578
5693.49609375	945.9080810546876	2007.0467529296875	88.40502166748047
6340.775390625	437.6625671386719	1955.027099609375	2086.357666015625
1871.649169921875	168.39996337890625	2088.871337890625	631.90478515625
73257.2734375	184.7669982910156	1945.9185791015625	631.90478515625
10483.6484375	312.9637145996094	1019.5027465820312	227.19386291503903
860.4047241210938	4991.412109375	653.6310424804688	227.19386291503903
2963.8408203125	18946.349609375	1350.876708984375	408.1158447265625
4535.17431640625	476.43310546875	3313.025634765625	174.40367126464844
8186.34130859375	2864.3935546875	4107.68603515625	171.52853393554688
1993.09814453125	203.52386474609372	1019.689453125	262.5628967285156
4361.9443359375	3018.001708984375	1019.689453125	224.48915100097656
2371.0009765625	7212.7138671875	3948.388671875	183.2356109619141
992.1029663085938	687.513671875	1757.572509765625	195.0861358642578
3708.578857421875	299.6180114746094	591.8441162109375	130.82733154296875
76.99336242675781	14522.9697265625	557.230224609375	94.78807830810548
2436.364501953125	486.4178771972656	557.230224609375	7.722447872161865
558.5635375976562	303.9489440917969	503.3219604492188	50.97671508789063
424.8093566894531	16818.041015625	1751.3013916015625	1003.1888427734376
3872.859375	4713.54052734375	4564.5673828125	349.285888671875
2286.689453125	226.653564453125	4564.5673828125	349.285888671875
63.48585891723633	159.64822387695312	10746.2783203125	476.66021728515625
740.2877197265625	122.91768646240234	4411.8798828125	289.3443603515625
7629.443359375	10663.7744140625	4411.8798828125	260.7652587890625
940.9066162109376	1529.5533447265625	9410.6748046875	111.26776123046876
13816.642578125	16407.076171875	6720.56884765625	4455.064453125
4047.17041015625	4188.69140625	7298.24365234375	4077.33642578125
8392.5224609375	298.4904479980469	7259.04150390625	1762.3087158203125
1972.89111328125	2842.55517578125	6511.17333984375	1762.3087158203125
1216.905029296875	755.9745483398438	3652.221435546875	3049.701171875
36862.0546875	753.1414184570312	3652.221435546875	982.2660522460938
1640.46044921875	1848.858154296875	2564.277587890625	982.2660522460938
2804.759521484375	388.9210510253906	2564.277587890625	2026.6201171875
528.4891357421875	283.202880859375	2706.96337890625	355.5950012207031
1936.701904296875	440.6299133300781	2706.96337890625	355.5950012207031
1024.796630859375	2594.55615234375	2386.241943359375	1215.9560546875
358.6484680175781	2489.185791015625	2257.818359375	738.4226684570312
1003.8045043945312	4383.33984375	3094.933349609375	445.9145202636719
1546.068603515625	923.9280395507812	3096.482421875	451.5026245117188
1094.7335205078125	6783.2705078125	2838.976806640625	367.2765197753906
2273.197998046875	878.3790893554688	2711.409423828125	265.8999938964844
5101.25048828125	103.26850128173828	2527.42041015625	209.287109375
364.4884643554688	8199.416015625	2742.6162109375	858.858154296875
61773.46484375	2495.46728515625	3879.94677734375	698.470703125
921.2960815429688	638.5818481445312	2874.165283203125	361.2209777832031
8791.064453125	807.3203125	2645.949462890625	261.6573791503906
6492.00732421875	721.1319580078125	2557.90478515625	261.6573791503906
3705.743408203125	137.20034790039062	681.6339111328125	372.81341552734375
23963.392578125	4728.4814453125	1152.6693115234375	114.59677124023438
1121.19921875	1860.2005615234373	1285.063232421875	88.55060577392578
46.83367156982422	1856.7340087890625	1318.2965087890625	85.95401763916016
843.0275268554688	117.29800415039062	855.3430786132812	37.467716217041016
2195.770751953125	191.6997985839844	174.0340118408203	50.421634674072266
163.04896545410156	922.5242309570312	820.2926025390625	13.71242904663086
1227.0980224609375	502.2367858886719	446.3525390625	748.611572265625
3437.912353515625	311.7090759277344	252.9579620361328	672.3499755859375
2199.412353515625	191.08807373046875	2806.19384765625	405.7517395019531
345.2588195800781	788.5769653320312	2299.6142578125	426.0154724121094
21878.62890625	667.910888671875	855.5631103515625	239.37876892089844
2103.8505859375	936.6492309570312	1549.8460693359375	191.8265380859375
1063.6248779296875	4752.86181640625	1064.65771484375	110.68802642822266
1162.9613037109375	1061.3564453125	639.6480712890625	41.16765213012695
1431.0509033203125	136.0110626220703	426.2142333984375	189.1117401123047
1445.0517578125	2416.990234375	451.9179382324219	98.42005920410156
6538.9755859375	524.9578857421875	133.94769287109375	61.98434448242188
604.3021240234375	184.34092712402344	77.9142074584961	1054.381591796875
729.60302734375	400.7831726074219	165.4427947998047	536.9765014648438
40296.13671875	6408.54931640625	2952.59814453125	439.4107360839844
18454.685546875	3806.90380859375	1757.503173828125	473.5913391113281
1808.2647705078125	726.904052734375	2761.684326171875	76.88829040527344
536.306884765625	7579.60009765625	2013.5325927734373	251.8749542236328
6171.02490234375	2917.7744140625	1623.6131591796875	134.8264617919922
1069.081298828125	3583.331787109375	527.96435546875	78.88692474365234
437.306884765625	913.4384765625	954.2152099609376	45.96723556518555
18314.001953125	7306.76318359375	1399.2093505859375	15.748652458190918
1424.8896484375	6735.67236328125	1105.447998046875	35.477237701416016
10921.708984375	705.2897338867188	731.8917846679688	14039.0703125
628.071533203125	1327.8043212890625	384.7532348632813	466.458251953125
9668.4072265625	678.2232055664062	714.0172119140625	2108.17724609375
862.4078979492188	362.6136474609375	190.7178649902344	2105.97705078125
1366.528076171875	356.9077453613281	140.15748596191406	896.1327514648438
652.6982421875	349.5456237792969	243.8360595703125	722.786865234375
629.765869140625	366.687744140625	243.8360595703125	986.3291015625
416.9091796875	800.6167602539062	2552.69873046875	505.2438049316406
767.515869140625	768.9144897460938	428.85638427734375	430.9609375
5501.85205078125	846.777099609375	476.6309509277344	399.0221862792969
58.95248031616211	21951.212890625	1640.3759765625	344.4126892089844
224.7277984619141	8834.8583984375	2064.0908203125	164.9187469482422
3288.5673828125	17769.16015625	1460.5496826171875	41399.765625
2767.276123046875	1857.478271484375	873.6969604492188	45150.44140625
2640.747802734375	493.5441284179688	696.0114135742188	34495.9921875
12211.80859375	783.8470458984375	778.4848022460938	35706.50390625
615.386962890625	1339.111328125	1505.4307861328125	33652.67578125
860.9390869140625	3365.4169921875	1505.4307861328125	32236.41015625
1815.554443359375	4133.07666015625	1713.8048095703125	4388.06689453125
117.44285583496094	723.046630859375	1713.8048095703125	4021.717529296875
1288.468017578125	745.3507690429688	2376.5927734375	1253.4534912109375
357.2630615234375	394.23638916015625	1311.512939453125	1253.4534912109375
1314.8564453125	301.5412292480469	3934.44873046875	1253.4534912109375
1828.294677734375	1281.0540771484375	619.8045654296875	1253.4534912109375
129.21347045898438	877.7561645507812	605.746826171875	4105.03662109375
826.4096069335938	376.0040588378906	9730.705078125	3389.7451171875
2663.373046875	1153.712646484375	7216.2578125	2147.803955078125
2654.546142578125	1088.2227783203125	6159.8359375	1863.2601318359373
3116.98828125	420.2989196777344	7005.17529296875	851.3246459960938
493.4841918945313	3899.565185546875	4043.72021484375	1041.7994384765625
147.35549926757812	3106.901123046875	6035.537109375	684.4664306640625
1660.20849609375	504.010498046875	3619.89599609375	684.4664306640625
2309.493408203125	449.5001831054688	2952.722412109375	209.31922912597656
4875.61767578125	1543.16552734375	2197.70751953125	185.31509399414065
948.63720703125	237.9123687744141	3134.00390625	3266.851806640625
2656.7236328125	1703.077392578125	2421.20751953125	2258.28271484375
852.4493408203125	1067.944580078125	2758.4423828125	1192.120361328125
135.91152954101562	6477.64306640625	527.4909057617188	1072.1922607421875
590.7855834960938	2751.892822265625	412.495849609375	301.7037353515625
3809.2431640625	75.42753601074219	412.495849609375	301.7037353515625
11654.609375	1268.3262939453125	278.9425048828125	193.44921875
7759.388671875	321.3034973144531	174.7773895263672	4853.92041015625
2743.114990234375	457.3363037109375	5026.30029296875	4914.169921875
39227.71875	581.8585815429688	4638.23095703125	3545.7841796875
344.7216186523437	745.5257568359375	1056.5308837890625	2919.31103515625
274.39959716796875	1942.603271484375	1056.5308837890625	1147.42578125
1931.3157958984373	72.25899505615234	2688.191650390625	1126.577880859375
805.4354248046875	13948.7109375	847.3926391601562	993.7186279296876
2344.00390625	1912.326171875	2894.362060546875	788.5108032226562
3230.807373046875	193.59762573242188	2738.015869140625	845.6690063476562
3658.8857421875	297.91754150390625	1026.3394775390625	934.3084716796876
543.2666015625	5421.318359375	1800.6851806640625	839.8091430664062
1298.033203125	10426.00390625	1294.722412109375	352.2986755371094
1591.5623779296875	12538.0986328125	889.5198364257812	405.5525207519531
1289.5009765625	1602.10791015625	628.280029296875	257.8586730957031
8359.4736328125	749.6620483398438	1065.275390625	113.43013763427734
1851.8065185546875	2723.9765625	981.2592163085938	53.76068878173828
1660.8067626953125	750.7661743164062	891.1649169921875	59.10511016845703
413.8256530761719	50.15951156616211	754.9703369140625	781.4274291992188
523.6450805664062	1409.7686767578125	624.0957641601562	500.9848327636719
714.9654541015625	1004.17333984375	522.4124145507812	354.22003173828125
2767.5361328125	1430.2335205078125	534.0833740234375	319.1050720214844
498.2090148925781	6467.40283203125	165.1679229736328	264.4251403808594
843.1364135742188	2221.474853515625	324.74395751953125	100.09664916992188
3944.023681640625	558.690673828125	3909.8701171875	120.41900634765624
5050.86328125	1733.4500732421875	211.76654052734372	50.08363723754883
3398.181884765625	245.80067443847656	811.29052734375	51.05607223510742
2506.222412109375	559.5220947265625	583.4385986328125	27.680139541625977
2261.632568359375	552.7691040039062	310.7129211425781	2454.953125
9769.560546875	2651.66357421875	298.64996337890625	1708.054931640625
722.7135009765625	2383.573486328125	474.5846252441406	1321.58642578125
3658.701171875	402.2823181152344	262.2471008300781	1091.3524169921875
432.26068115234375	223.76248168945312	827.02734375	1020.4534301757812
261.3318176269531	207.25657653808597	1181.087646484375	1028.1534423828125
1516.6466064453125	215.09999084472656	1181.087646484375	592.2620239257812
861.2137451171875	602.810546875	1767.459228515625	842.6709594726562
2348.195068359375	1735.781982421875	1548.807373046875	445.9292297363281
952.7999877929688	496.31591796875	1632.6549072265625	425.0491943359375
5437.5361328125	8855.099609375	982.5581665039062	399.26751708984375
644.0938720703125	2001.60888671875	897.2113647460938	321.1860046386719
8443.0810546875	7518.43115234375	598.390380859375	120.83641815185548
9581.9453125	992.23779296875	668.7340087890625	105.49405670166016
952.9301147460938	12669.681640625	648.2847290039062	1167.55322265625
6057.1767578125	2615.40673828125	328.5497436523437	537.4903564453125
673.37646484375	2337.991943359375	266.85516357421875	515.5697021484375
4520.09375	1199.61962890625	1228.7203369140625	1250.1075439453125
802.8768310546875	163.434326171875	662.34521484375	405.02777099609375
998.8713989257812	383.2782897949219	907.4301147460938	180.76954650878903
7548.412109375	368.35162353515625	506.9471130371094	116.88581848144533
814.4317016601562	346.9381103515625	336.2119140625	277.20703125
2727.176513671875	6906.64453125	429.1002502441406	278.0325927734375
624.52783203125	572.6390380859375	345.80517578125	186.2724609375
2998.9013671875	251.4757080078125	309.4162902832031	68.12981414794922
467.14886474609375	348.67144775390625	466.3713989257813	10.105133056640623
215.3736114501953	828.4163818359375	335.57232666015625	5727.75
645.2875366210938	1191.9310302734375	298.8463134765625	4544.89013671875
4766.41845703125	6675.3642578125	515.5307006835938	4065.8896484375
258.6828308105469	4776.56396484375	219.4681854248047	2829.502685546875
3125.4287109375	2299.023681640625	297.98974609375	648.6456909179688
146.00840759277344	2106.401123046875	127.59912109375	444.75927734375
4515.783203125	1361.7825927734375	5412.62060546875	189.47628784179688
2216.946533203125	162.82424926757812	5412.62060546875	15371.2841796875
1115.060546875	63.6815071105957	8159.8984375	3386.9765625
933.9194946289062	175.22860717773438	7062.89306640625	3386.9765625
1094.2586669921875	694.5022583007812	4140.92626953125	3386.9765625
2800.36669921875	1158.6959228515625	4491.63671875	3386.9765625
461.66204833984375	1489.1468505859375	5175.5859375	10684.3955078125
416.3410339355469	8990.525390625	2341.27685546875	4104.3349609375
1539.236083984375	27.228500366210938	2359.62109375	2371.77978515625
721.9614868164062	2673.559326171875	2359.62109375	1373.8814697265625
922.4730834960938	182.5092315673828	2922.239501953125	1373.8814697265625
1333.1060791015625	9103.078125	2289.264892578125	1523.95556640625
1363.087646484375	81.38094329833984	2414.287109375	1523.95556640625
2233.393798828125	278.4097595214844	405.47064208984375	2629.708740234375
1406.5828857421875	66.75819396972656	10227.2685546875	1920.7296142578125
649.3385620117188	290.7313842773437	1356.109375	1685.2764892578125
212.99839782714844	357.8336486816406	2470.6904296875	1036.636962890625
570.0182495117188	9961.7216796875	1456.671630859375	882.4384765625
822.0138549804688	3387.66943359375	1419.5150146484375	826.514892578125
1438.0509033203125	857.9998168945312	1577.2156982421875	616.0822143554688
948.7154541015624	357.20977783203125	1214.9072265625	752.3862915039062
985.3272094726562	90.10277557373048	433.6203002929688	402.27191162109375
1239.7398681640625	4590.75390625	510.6256408691406	413.1336364746094
304.3900756835937	5076.080078125	372.8530883789063	190.8385467529297
9636.8984375	751.0343627929688	85.03297424316406	177.46824645996094
2098.510009765625	651.62841796875	787.8966064453125	186.1954498291016
908.9757690429688	5158.490234375	787.8966064453125	121.95301055908205
2487.70654296875	3836.001708984375	3701.8701171875	35.72600555419922
695.2202758789062	1556.8486328125	247.7208251953125	1720.402099609375
370.46282958984375	4806.50048828125	2942.724365234375	1367.75634765625
689.4342041015625	285.4705505371094	892.235107421875	1059.5169677734375
863.9557495117188	366.7998962402344	632.3162841796875	907.3003540039062
1787.6490478515625	4097.57177734375	1661.7647705078125	591.1596069335938
1074.258544921875	606.8628540039062	1166.515869140625	504.3637390136719
1552.0760498046875	117.85758209228516	1265.4852294921875	497.79339599609375
30314.53125	4141.78369140625	477.00244140625	271.03643798828125
466.4341125488281	10568.8671875	1003.037109375	94.39545440673828
5500.61474609375	12580.5048828125	558.0108032226562	2388.440673828125
779.5401611328125	487.7446899414063	342.1343078613281	2388.440673828125
5552.875	5760.32470703125	357.00909423828125	1130.4132080078125
1482.85791015625	3556.821533203125	138.398193359375	903.1970825195312
1310.1875	1170.364501953125	106.06014251708984	214.5471954345703
730.65869140625	231.9091033935547	58.76875305175781	214.5471954345703
241.20355224609372	183.2887725830078	3243.191650390625	214.5471954345703
1059.5233154296875	9317.982421875	1388.61474609375	140.82606506347656
704.0224609375	153.14881896972656	1220.6014404296875	12836.8955078125
4077.158447265625	9072.5693359375	10555.9677734375	10166.1630859375
872.5252685546875	114.72705841064452	6768.55712890625	6970.96240234375
7609.98779296875	1830.319580078125	1823.2415771484373	2234.517578125
21493.4296875	2888.982666015625	283.0444030761719	1739.0821533203125
1101.4759521484375	37.51261901855469	141.8625946044922	879.150390625
6087.1689453125	4261.322265625	253.71539306640625	879.150390625
964.7982177734376	1578.9119873046875	164.0842742919922	863.3257446289062
342.8847045898437	7705.5029296875	234.35792541503903	369.4448852539063
1020.0709228515624	3639.318359375	141.64418029785156	224.0199279785156
2343.788330078125	1312.285400390625	145.39576721191406	215.0542449951172
1133.4327392578125	2976.208251953125	3169.670166015625	73.80594635009766
1801.5670166015625	31596.705078125	1862.8992919921875	396.2172546386719
88.06304168701172	5144.9130859375	220.8681640625	58.86395263671875
2836.254150390625	2362.9169921875	1042.0789794921875	381.70989990234375
3348.990234375	2123.53125	1042.0789794921875	98.52872467041016
3993.308349609375	6611.18896484375	322.1861572265625	139.07626342773438
456.6304321289063	737.9483642578125	1419.6153564453125	280.1585388183594
2661.5830078125	2202.962646484375	1962.05322265625	216.2903594970703
393.0724487304688	284.30682373046875	690.78515625	150.34185791015625
2894.3056640625	177.20924377441406	3313.5751953125	124.50959014892578
1571.9395751953125	1094.35986328125	2925.36181640625	34.95492172241211
518.8663330078125	992.0916748046876	1482.3760986328125	1655.7779541015625
1004.7146606445312	2364.682861328125	2758.857421875	1655.7779541015625
99.04425811767578	1149.9237060546875	1856.2449951171875	1655.7779541015625
1902.186767578125	77.78565216064453	3131.791748046875	483.2757568359375
6004.13427734375	210.7532196044922	1707.156494140625	382.3089294433594
1885.740966796875	336.8755187988281	1502.4598388671875	234.1251373291016
43169.70703125	48.30640411376953	1921.7607421875	197.33143615722656
786.247314453125	693.2930297851562	1699.8304443359375	159.42819213867188
1849.268798828125	1259.5152587890625	1565.2735595703125	182.68939208984372
5307.73974609375	1036.0540771484375	1600.0943603515625	73.32825469970703
1435.0013427734375	2458.91748046875	1352.337646484375	111.41877746582033
2128.169921875	1800.058837890625	495.9071350097656	84.64559936523438
4800.77392578125	599.7588500976562	495.9071350097656	55.01157379150391
3486.84033203125	1433.8236083984375	1235.9732666015625	51.37012481689453
410.40081787109375	425.1369934082031	950.0701293945312	2135.02490234375
1465.486328125	1075.6251220703125	987.76220703125	486.5857543945313
494.1481018066406	132.564208984375	673.6026611328125	486.5857543945313
743.1510009765625	1170.527587890625	1089.4129638671875	1012.4459228515624
1504.6781005859375	742.2168579101562	1304.9925537109375	802.2210083007812
5259.40087890625	338.2606506347656	447.6007690429688	219.6575927734375
3958.909912109375	3741.711181640625	988.962158203125	636.268798828125
129.7852020263672	511.1943054199219	532.4046630859375	374.8307189941406
267.9372253417969	4.804801940917969	564.8326416015625	374.55670166015625
255.64601135253903	579.4544067382812	682.5381469726562	172.90814208984375
3922.80615234375	454.7322082519531	402.2745971679688	162.3223419189453
1465.6234130859375	78256.2578125	151.0620880126953	135.332763671875
20767.41796875	5408.91162109375	499.3043212890625	41.197540283203125
1359.4197998046875	11709.4892578125	340.807861328125	996.2124633789062
1190.7623291015625	373.4003601074219	133.06668090820312	591.6251831054688
1295.2822265625	936.3721313476562	299.123046875	591.6251831054688
127.4520034790039	13985.0849609375	486.9109191894531	591.6251831054688
433.25103759765625	998.9287109375	368.5592346191406	1213.652099609375
461.7760009765625	533845.0625	288.5816955566406	886.673828125
1275.0172119140625	42663.48046875	299.41668701171875	861.6884155273438
4016.95947265625	5946.20703125	257.978515625	585.7218017578125
1700.5390625	2050.44873046875	147.808837890625	50.6235580444336
778.5177001953125	6870.46240234375	274.47027587890625	916.8853149414062
1479.8172607421875	30928.048828125	1298.1961669921875	916.8853149414062
865.9429321289062	11711.83203125	1193.6617431640625	1095.16357421875
1180.91259765625	5672.3310546875	730.0820922851562	1039.8392333984375
2170.707763671875	440.3042907714844	1256.49365234375	947.4033813476562
22973.986328125	1574.19482421875	1299.0706787109375	823.657470703125
580.9208984375	1550.739990234375	603.0824584960938	587.26806640625
2498.52197265625	1742.69287109375	446.6401062011719	279.3327941894531
702.9589233398438	3425.09033203125	629.7939453125	471.98089599609375
313.2476501464844	650.2269287109375	1.152258038520813	214.34124755859372
1584.9775390625	737.271484375	492.6141357421875	183.0597076416016
4812.88818359375	51.4218635559082	238.3175048828125	141.6510009765625
3079.568359375	262.60955810546875	182.5270233154297	82.93299865722656
370.92669677734375	6697.34423828125	49.41097640991211	78.56832885742188
508.34869384765625	3938.79833984375	343.5263977050781	17.137638092041016
8189.3212890625	2980.26171875	665.8146362304688	1056.74951171875
5448.080078125	4838.935546875	577.629150390625	1005.229248046875
3464.9951171875	2343.27490234375	515.989013671875	540.9944458007812
6305.48779296875	5331.9208984375	128.881591796875	262.3129577636719
298.5809326171875	3474.130859375	395.5939331054688	181.1936798095703
1011.8482055664062	1510.1766357421875	148.02084350585938	64.4053726196289
1997.1907958984373	705.43115234375	127.36206817626952	3817.36181640625
159.3269805908203	1590.38525390625	107.85774230957033	4037.2490234375
915.671875	8819.7099609375	2601.674560546875	196.9594268798828
3054.091552734375	3084.01708984375	71707.03125	115.73249816894533
216.9867706298828	4862.1904296875	1277.100341796875	89.32860565185547
3405.185791015625	431.4611206054688	515.5125122070312	4788.412109375
1271.101806640625	188.6787109375	336.7732238769531	3748.680419921875
792.212890625	9282.490234375	414.2471923828125	2705.625244140625
1183.4593505859375	11643.1865234375	286.27783203125	720.9732055664062
3258.070556640625	2213.212890625	123.97005462646484	1939.7198486328125
603.7972412109375	813.2730712890625	240.54640197753903	1939.7198486328125
1448.8232421875	273.79833984375	105.60698699951172	3377.001953125
262.2637939453125	1147.3551025390625	213.13442993164065	3255.632080078125
5352.40625	1061.2333984375	117.94470977783205	2620.2783203125
2879.2255859375	100.10884857177734	1574.9752197265625	1873.5184326171875
678.6383056640625	555.3997802734375	2810.31982421875	1416.7579345703125
5887.58740234375	1106.548095703125	1879.6160888671875	1183.75390625
103.59014129638672	127.50100708007812	1740.489501953125	731.0092163085938
956.4096069335938	252.41598510742188	1449.8243408203125	720.7073974609375
4318.486328125	41939.66015625	1107.377685546875	690.5038452148438
1020.0171508789062	3011.036865234375	1553.6427001953125	405.7350158691406
2369.770263671875	3066.5673828125	357.435546875	108.23036193847656
3149.571044921875	483.70025634765625	654.553466796875	1573.8450927734375
12523.38671875	2160.971435546875	428.3306884765625	1573.8450927734375
166.9293975830078	1533.1649169921875	222.49887084960935	1728.81640625
9091.427734375	3131.352783203125	289.1084899902344	1963.41796875
1230.68310546875	10684.53515625	216.40061950683597	1305.04736328125
21450.98828125	1419.2379150390625	3493.1396484375	1584.751708984375
2383.045654296875	567.3241577148438	2075.371337890625	1260.6776123046875
1733.4615478515625	2380.2275390625	1195.5238037109375	819.8435668945312
12254.3193359375	79.53032684326172	371.6551818847656	876.3646850585938
27893.658203125	328.9546203613281	792.7611083984375	582.45166015625
19843.634765625	23131.65234375	653.5050659179688	582.45166015625
2145.6689453125	583.9393920898438	11874.361328125	605.15380859375
1121.7572021484375	329.9888000488281	5008.861328125	198.78948974609372
1384.004638671875	1215.0718994140625	650.50830078125	1653.2237548828125
1200.5516357421875	3578.81884765625	1206.665771484375	1080.5323486328125
651.7857666015625	6120.5498046875	1556.4422607421875	265.9770202636719
11145.3125	3434.55126953125	841.4408569335938	222.98635864257807
186.7567901611328	279.61334228515625	666.1360473632812	594.7694702148438
3225.26806640625	4508.39404296875	327.740966796875	594.7694702148438
15842.62890625	2935.669677734375	346.42626953125	300.16619873046875
24449.021484375	37912.8359375	341.9435119628906	300.16619873046875
1945.554443359375	9107.2607421875	252.2553253173828	275.9443664550781
4224.81591796875	16385.560546875	202.74497985839844	442.2537231445313
1000.9166870117188	289.7253112792969	47.88069152832031	351.6422424316406
524.5242309570312	29006.5703125	27352.365234375	26.926443099975582
3835.484375	17480.8125	16510.822265625	885.4994506835938
1424.4639892578125	14916.8994140625	14120.8271484375	331.3044128417969
3063.407470703125	17290.935546875	3193.695068359375	331.3044128417969
1109.1552734375	14849.9365234375	3193.695068359375	271.94610595703125
1470.3565673828125	2673.400146484375	3193.695068359375	376.3584289550781
1030.451416015625	3404.956787109375	7377.78125	72.74891662597656
1065.7606201171875	4330.5302734375	8039.73876953125	153.8199005126953
2473.705810546875	3642.49609375	6103.06640625	2125.846435546875
2718.24951171875	2638.06005859375	1778.876953125	1012.1044921875
1906.1717529296875	3377.2431640625	887.7784423828125	321.9391174316406
2481.100341796875	13488.4443359375	890.9610595703125	238.63427734375
409.943359375	5599.8525390625	821.860595703125	77.72283172607422
7515.3955078125	80383.2109375	149.5100555419922	4225.841796875
146.69952392578125	1898.5435791015625	3114.99267578125	655.9248046875
261.9013366699219	4190.17431640625	3114.99267578125	769.2766723632812
298.3078308105469	241.44102478027344	1905.0587158203125	2185.126953125
968.780029296875	360.30615234375	1905.0587158203125	882.7999877929688
504.0790100097656	35413.27734375	3198.917236328125	727.4987182617188
598.3966674804688	680.8194580078125	159.4912872314453	229.0972137451172
2573.843994140625	6540.9921875	234.98594665527344	7440.05322265625
4130.72998046875	5380.474609375	182.63250732421875	7115.216796875
819.2542724609375	130.57516479492188	114.3991241455078	2944.49560546875
1628.26953125	43134.30859375	5504.70947265625	4248.69140625
209.6831970214844	1887.6038818359373	2015.620849609375	2495.661865234375
8798.1923828125	91.4906005859375	587.8865966796875	2707.9423828125
1433.205078125	2097.58154296875	363.1498718261719	436.5286254882813
14266.4404296875	20540.1640625	405.0639953613281	446.2349853515625
1073.6810302734375	28770.115234375	412.2463684082031	224.5082855224609
1209.215087890625	699986.625	288.1611328125	184.6532745361328
4028.73779296875	1067.3555908203125	885.3217163085938	212.2656707763672
3369.334716796875	50227.7890625	498.8331298828125	404.7613220214844
558.7305908203125	19246.353515625	603.1452026367188	17645.125
153.82818603515625	786.1278686523438	183.22052001953125	12649.5517578125
260.3276672363281	3384.213134765625	364.7898559570313	4434.6318359375
2218.706298828125	1042.2177734375	397.8187561035156	4434.6318359375
345.19122314453125	17335.8359375	262.7605285644531	5397.80078125
1350.5194091796875	1574.46435546875	524.4891357421875	5663.90478515625
7334.17822265625	11155.546875	10348.4560546875	4574.9580078125
1684.7921142578125	1044.7490234375	2467.1357421875	4172.7099609375
2651.939453125	1092.9493408203125	3128.49853515625	3032.66845703125
907.3600463867188	6857.89306640625	1751.5643310546875	1585.222412109375
711.502197265625	11346.3095703125	1975.92431640625	1585.222412109375
795.7495727539062	11678.328125	857.92236328125	3095.590087890625
2436.456298828125	5616.82568359375	857.92236328125	1960.6529541015625
426.17230224609375	14835.83203125	1726.0897216796875	2028.9169921875
3684.43896484375	11980.0224609375	1219.0107421875	1370.7666015625
158.93740844726562	22026.65234375	1027.018798828125	1397.1539306640625
794.622802734375	7907.455078125	938.9613647460938	644.8922119140625
437.1708984375	8248.7041015625	1112.799560546875	772.8795166015625
3186.6953125	731.1405639648438	1154.849365234375	404.3199462890625
3161.1279296875	2003.0626220703125	365.2980041503906	469.1779174804688
1159.7186279296875	3817.00634765625	596.7566528320312	169.78579711914062
9230.78515625	3385.27197265625	318.955810546875	94.47624206542967
211.1478576660156	1473.5797119140625	18690.255859375	855.706298828125
4265.70556640625	570.0770874023438	2019.361572265625	355.1581420898437
[truncated: 31,385 more rows]

## Sheet: panel e,f
Samples	Peptides	Proteins
no FAIMS	31798	3782
CV -58V	44234	5787
CV -48V	34262	5683
Pairwise intersection of peptides
Samples	no FAIMS	CV -58V	CV -48V
no FAIMS	31798	19897	15663
CV -58V	19897	44234	20689
CV -48V	15663	20689	34262
Intersection of (no FAIMS, CV-58V, CV-48V) at peptide level			11762
Pairwise intersection of proteins
Samples	no FAIMS	CV -58V	CV -48V
no FAIMS	3782	3542	3466
CV -58V	3542	5787	5017
CV -48V	3466	5017	5683
Intersection of (no FAIMS, CV-58V, CV-48V) at protein level			3389
