# Supplementary material for: Challenging the Astral mass analyzer to quantify up to 5,300 proteins per single cell at unseen accuracy to uncover cellular heterogeneity
Source: Nat Methods. 2025 Jan 16;22(3):510–9. doi: 10.1038/s41592-024-02559-1 (PMC11903296; doi:10.1038/s41592-024-02559-1)
Supplement: Supplementary file 6 — Obtained fold change and CV values used to generate plots in Fig. 3a–f. [file 41592_2024_2559_MOESM6_ESM.xlsx]

## Sheet: FC panels
Astral									Exploris 480									Astral on intersection of Astral and Exploris 480 data
H150:Y100/H200:Y50			H150:Y100/H240:Y10			H200:Y50/H240:Y10			H150:Y100/H200:Y50			H150:Y100/H240:Y10			H200:Y50/H240:Y10			H150:Y100/H200:Y50			H150:Y100/H240:Y10			H200:Y50/H240:Y10
log2(Prot Abund)	FC	organism	log2(Prot Abund)	FC	organism	log2(Prot Abund)	FC	organism	log2(Prot Abund)	FC	organism	log2(Prot Abund)	FC	organism	log2(Prot Abund)	FC	organism	log2(Prot Abund)	FC	organism	log2(Prot Abund)	FC	organism	log2(Prot Abund)	FC	organism
12.658118120963936	-0.13568415479309348	Human	12.668959731821257	-0.15632387797218755	Human	12.734722435702412	-0.020639723179094117	Human	12.658118120963936	-0.13568415479309348	Human	12.668959731821257	-0.15632387797218755	Human	12.734722435702412	-0.020639723179094117	Human	12.658118120963936	-0.13568415479309348	Human	12.668959731821257	-0.15632387797218755	Human	12.734722435702412	-0.020639723179094117	Human
9.709070539346364	-0.9506220218154056	Human	9.594049058884695	-0.7722812076051804	Human	10.021043796519656	0.17834081421022488	Human	9.709070539346364	-0.9506220218154056	Human	9.594049058884695	-0.7722812076051804	Human	10.021043796519656	0.17834081421022488	Human	9.709070539346364	-0.9506220218154056	Human	9.594049058884695	-0.7722812076051804	Human	10.021043796519656	0.17834081421022488	Human
10.396491931653342	0.513801460612525	Human	10.819688163227388	-0.35617047079031244	Human	10.616429908382285	-0.8699719314028377	Human	10.396491931653342	0.513801460612525	Human	10.819688163227388	-0.35617047079031244	Human	10.616429908382285	-0.8699719314028377	Human	10.396491931653342	0.513801460612525	Human	10.819688163227388	-0.35617047079031244	Human	10.616429908382285	-0.8699719314028377	Human
13.940822195699726	-0.7071831847038127	Human	13.592955321880458	-0.09567176391535694	Human	8.536015585452846	0.15596872194977043	Human	13.940822195699726	-0.7071831847038127	Human	13.592955321880458	-0.09567176391535694	Human	8.536015585452846	0.15596872194977043	Human	13.940822195699726	-0.7071831847038127	Human	13.592955321880458	-0.09567176391535694	Human	8.536015585452846	0.15596872194977043	Human
8.573545377394126	-0.8380019772788778	Human	8.290333358842748	-0.368169545115593	Human	13.977914296254397	0.6115114207884558	Human	8.573545377394126	-0.8380019772788778	Human	8.290333358842748	-0.368169545115593	Human	13.977914296254397	0.6115114207884558	Human	8.573545377394126	-0.8380019772788778	Human	8.290333358842748	-0.368169545115593	Human	13.977914296254397	0.6115114207884558	Human
9.877906283605018	-0.4747591714404958	Human	9.985653266144118	-0.6553448750498347	Human	8.716663625527655	0.4698324321632851	Human	9.877906283605018	-0.4747591714404958	Human	9.985653266144118	-0.6553448750498347	Human	8.716663625527655	0.4698324321632851	Human	9.877906283605018	-0.4747591714404958	Human	9.985653266144118	-0.6553448750498347	Human	8.716663625527655	0.4698324321632851	Human
9.957348630920372	-0.07991891813496362	Human	10.004666660417572	-0.17061997872355283	Human	10.188960812387146	-0.18058570360933887	Human	9.957348630920372	-0.07991891813496362	Human	10.004666660417572	-0.17061997872355283	Human	10.188960812387146	-0.18058570360933887	Human	9.957348630920372	-0.07991891813496362	Human	10.004666660417572	-0.17061997872355283	Human	10.188960812387146	-0.18058570360933887	Human
10.468780176429481	-0.37746241692472776	Human	10.413671805283668	-0.27845020315299673	Human	10.042817967100445	-0.09070106058858929	Human	10.468780176429481	-0.37746241692472776	Human	10.413671805283668	-0.27845020315299673	Human	10.042817967100445	-0.09070106058858929	Human	10.468780176429481	-0.37746241692472776	Human	10.413671805283668	-0.27845020315299673	Human	10.042817967100445	-0.09070106058858929	Human
10.786965789818217	-0.3535762570558365	Human	10.761834188277023	-0.3084655998197607	Human	6.045469558500714	-0.2159102619918098	Human	10.786965789818217	-0.3535762570558365	Human	10.761834188277023	-0.3084655998197607	Human	6.045469558500714	-0.2159102619918098	Human	10.786965789818217	-0.3535762570558365	Human	10.761834188277023	-0.3084655998197607	Human	6.045469558500714	-0.2159102619918098	Human
7.8352288996900485	-0.3997145655235811	Human	7.900996029525521	-0.5134095129414854	Human	10.596544796041623	0.09901221377173086	Human	7.8352288996900485	-0.3997145655235811	Human	7.900996029525521	-0.5134095129414854	Human	10.596544796041623	0.09901221377173086	Human	7.8352288996900485	-0.3997145655235811	Human	7.900996029525521	-0.5134095129414854	Human	10.596544796041623	0.09901221377173086	Human
11.219375925094413	-0.1604890655839146	Human	11.117135697923237	0.03980493789906765	Human	10.930570074269307	0.04511065723607587	Human	11.219375925094413	-0.1604890655839146	Human	11.117135697923237	0.03980493789906765	Human	10.930570074269307	0.04511065723607587	Human	11.219375925094413	-0.1604890655839146	Human	11.117135697923237	0.03980493789906765	Human	10.930570074269307	0.04511065723607587	Human
7.30615888759663	-0.6223587511466666	Human	7.48243992636648	-0.902596643195924	Human	5.6097818722850255	1.7799718587960405	Human	7.30615888759663	-0.6223587511466666	Human	7.48243992636648	-0.902596643195924	Human	5.6097818722850255	1.7799718587960405	Human	7.30615888759663	-0.6223587511466666	Human	7.48243992636648	-0.902596643195924	Human	5.6097818722850255	1.7799718587960405	Human
8.61977336435405	0.05793412393331678	Human	8.772943694339803	-0.23909337509508397	Human	8.079254251435339	-0.11369494741790431	Human	8.61977336435405	0.05793412393331678	Human	8.772943694339803	-0.23909337509508397	Human	8.079254251435339	-0.11369494741790431	Human	8.61977336435405	0.05793412393331678	Human	8.772943694339803	-0.23909337509508397	Human	8.079254251435339	-0.11369494741790431	Human
10.327818064156599	-0.008967940342968595	Human	10.313930975005528	0.018853899307774813	Human	11.200716099202298	0.20029400348298218	Human	10.327818064156599	-0.008967940342968595	Human	10.313930975005528	0.018853899307774813	Human	11.200716099202298	0.20029400348298218	Human	10.327818064156599	-0.008967940342968595	Human	10.313930975005528	0.018853899307774813	Human	11.200716099202298	0.20029400348298218	Human
9.81839267913502	0.2069148698834287	Human	9.713862129957812	0.44233690959126004	Human	7.730948340425188	-0.2802378920492573	Human	9.81839267913502	0.2069148698834287	Human	9.713862129957812	0.44233690959126004	Human	7.730948340425188	-0.2802378920492573	Human	9.81839267913502	0.2069148698834287	Human	9.713862129957812	0.44233690959126004	Human	7.730948340425188	-0.2802378920492573	Human
10.034812561110884	-0.33429230591330406	Human	9.96845733218592	-0.21304563151940475	Human	8.746659944719891	-0.29702749902840103	Human	10.034812561110884	-0.33429230591330406	Human	9.96845733218592	-0.21304563151940475	Human	8.746659944719891	-0.29702749902840103	Human	10.034812561110884	-0.33429230591330406	Human	9.96845733218592	-0.21304563151940475	Human	8.746659944719891	-0.29702749902840103	Human
8.270216359904186	0.49008367437176836	Human	8.601386747478564	-0.20630944768094178	Human	10.318451212004536	0.02782183965074335	Human	8.270216359904186	0.49008367437176836	Human	8.601386747478564	-0.20630944768094178	Human	10.318451212004536	0.02782183965074335	Human	8.270216359904186	0.49008367437176836	Human	8.601386747478564	-0.20630944768094178	Human	10.318451212004536	0.02782183965074335	Human
7.9311508787067	0.0080141671095114	Human	8.086999141978884	-0.2892223338632722	Human	9.598314634419356	0.2354220397078316	Human	7.9311508787067	0.0080141671095114	Human	8.086999141978884	-0.2892223338632722	Human	9.598314634419356	0.2354220397078316	Human	7.9311508787067	0.0080141671095114	Human	8.086999141978884	-0.2892223338632722	Human	9.598314634419356	0.2354220397078316	Human
8.517127951796889	0.992412729385439	Human	8.511091908167247	1.0105331652850496	Human	10.132947793257179	0.12124667439389929	Human	8.517127951796889	0.992412729385439	Human	8.511091908167247	1.0105331652850496	Human	10.132947793257179	0.12124667439389929	Human	8.517127951796889	0.992412729385439	Human	8.511091908167247	1.0105331652850496	Human	10.132947793257179	0.12124667439389929	Human
9.842522063053863	0.20546378711000027	Human	9.805390772197878	0.2866305600452895	Human	8.394277359176357	-0.6963931220527102	Human	9.842522063053863	0.20546378711000027	Human	9.805390772197878	0.2866305600452895	Human	8.394277359176357	-0.6963931220527102	Human	9.842522063053863	0.20546378711000027	Human	9.805390772197878	0.2866305600452895	Human	8.394277359176357	-0.6963931220527102	Human
8.38309839087074	-0.14024522950654325	Human	8.298239436457093	0.026184498921034402	Human	8.083397884194218	-0.2972365009727834	Human	8.38309839087074	-0.14024522950654325	Human	8.298239436457093	0.026184498921034402	Human	8.083397884194218	-0.2972365009727834	Human	8.38309839087074	-0.14024522950654325	Human	8.298239436457093	0.026184498921034402	Human	8.083397884194218	-0.2972365009727834	Human
8.685836630508277	-0.35240852284441787	Human	8.336163878243845	0.3461875433214029	Human	7.928187426562576	0.01812043589961039	Human	8.685836630508277	-0.35240852284441787	Human	8.336163878243845	0.3461875433214029	Human	7.928187426562576	0.01812043589961039	Human	8.685836630508277	-0.35240852284441787	Human	8.336163878243845	0.3461875433214029	Human	7.928187426562576	0.01812043589961039	Human
6.93244421478815	-0.5282758243505503	Human	6.758094125843835	-0.21933917820002377	Human	6.873993304179092	-0.12609010223494213	Human	6.93244421478815	-0.5282758243505503	Human	6.758094125843835	-0.21933917820002377	Human	6.873993304179092	-0.12609010223494213	Human	6.93244421478815	-0.5282758243505503	Human	6.758094125843835	-0.21933917820002377	Human	6.873993304179092	-0.12609010223494213	Human
10.010725309407025	-0.3370986995067917	Human	9.250326166809558	1.57325354506474	Human	9.696122922423069	0.08116677293528912	Human	10.010725309407025	-0.3370986995067917	Human	9.250326166809558	1.57325354506474	Human	9.696122922423069	0.08116677293528912	Human	10.010725309407025	-0.3370986995067917	Human	9.250326166809558	1.57325354506474	Human	9.696122922423069	0.08116677293528912	Human
7.711270574820164	0.12253074119987721	Human	7.764477734927548	0.013547315478201467	Human	8.370701240173211	0.1664297284275775	Human	7.711270574820164	0.12253074119987721	Human	7.764477734927548	0.013547315478201467	Human	8.370701240173211	0.1664297284275775	Human	7.711270574820164	0.12253074119987721	Human	7.764477734927548	0.013547315478201467	Human	8.370701240173211	0.1664297284275775	Human
12.53675942566732	0.11808459714079103	Human	12.612579655840964	-0.035750029196930114	Human	8.543887467715205	0.698596066165821	Human	12.53675942566732	0.11808459714079103	Human	12.612579655840964	-0.035750029196930114	Human	8.543887467715205	0.698596066165821	Human	12.53675942566732	0.11808459714079103	Human	12.612579655840964	-0.035750029196930114	Human	8.543887467715205	0.698596066165821	Human
9.327119178763185	0.12936358539308632	Human	8.940112557563639	1.108290760607444	Human	6.796479000338579	0.43541084947456615	Human	9.327119178763185	0.12936358539308632	Human	8.940112557563639	1.108290760607444	Human	6.796479000338579	0.43541084947456615	Human	9.327119178763185	0.12936358539308632	Human	8.940112557563639	1.108290760607444	Human	6.796479000338579	0.43541084947456615	Human
9.454602987999506	1.0986148334137147	Human	11.541151318800226	-0.11283052963134696	Human	7.026321315273119	0.3089366461505266	Human	9.454602987999506	1.0986148334137147	Human	11.541151318800226	-0.11283052963134696	Human	7.026321315273119	0.3089366461505266	Human	9.454602987999506	1.0986148334137147	Human	11.541151318800226	-0.11283052963134696	Human	7.026321315273119	0.3089366461505266	Human
11.57089978419774	-0.16955407966643096	Human	11.964428200429666	-0.16789074607549356	Human	9.509760046555726	1.9103522445715317	Human	11.57089978419774	-0.16955407966643096	Human	11.964428200429666	-0.16789074607549356	Human	9.509760046555726	1.9103522445715317	Human	11.57089978419774	-0.16955407966643096	Human	11.964428200429666	-0.16789074607549356	Human	9.509760046555726	1.9103522445715317	Human
11.983079756501207	-0.20294440398122915	Human	9.99425783921467	1.3707971597699475	Human	7.704225315318024	-0.10898342572167581	Human	11.983079756501207	-0.20294440398122915	Human	9.99425783921467	1.3707971597699475	Human	7.704225315318024	-0.10898342572167581	Human	11.983079756501207	-0.20294440398122915	Human	9.99425783921467	1.3707971597699475	Human	7.704225315318024	-0.10898342572167581	Human
10.37135122556201	0.3202887881467663	Human	12.823891393496318	-0.06729250636645051	Human	12.55547607759305	-0.15383462633772105	Human	10.37135122556201	0.3202887881467663	Human	12.823891393496318	-0.06729250636645051	Human	12.55547607759305	-0.15383462633772105	Human	10.37135122556201	0.3202887881467663	Human	12.823891393496318	-0.06729250636645051	Human	12.55547607759305	-0.15383462633772105	Human
13.077835167702732	-0.5279342222620496	Human	11.700778810435951	-0.056840414010971244	Human	8.853008930885801	0.9789271752143577	Human	13.077835167702732	-0.5279342222620496	Human	11.700778810435951	-0.056840414010971244	Human	8.853008930885801	0.9789271752143577	Human	13.077835167702732	-0.5279342222620496	Human	11.700778810435951	-0.056840414010971244	Human	8.853008930885801	0.9789271752143577	Human
11.907306382093786	-0.43742483375742974	Human	9.31306090056353	-0.9835906614651253	Human	11.625104368541887	0.05672355003508398	Human	11.907306382093786	-0.43742483375742974	Human	9.31306090056353	-0.9835906614651253	Human	11.625104368541887	0.05672355003508398	Human	11.907306382093786	-0.43742483375742974	Human	9.31306090056353	-0.9835906614651253	Human	11.625104368541887	0.05672355003508398	Human
8.751312410587325	-0.02448653171829106	Human	10.053890206204008	-0.20411376422685462	Human	12.06356599684481	0.03505365790573548	Human	8.751312410587325	-0.02448653171829106	Human	10.053890206204008	-0.20411376422685462	Human	12.06356599684481	0.03505365790573548	Human	8.751312410587325	-0.02448653171829106	Human	10.053890206204008	-0.20411376422685462	Human	12.06356599684481	0.03505365790573548	Human
10.18094345531198	-0.4330571347818003	Human	11.057962535964794	-0.07176811726682769	Human	9.770658802142556	1.0505083716231813	Human	10.18094345531198	-0.4330571347818003	Human	11.057962535964794	-0.07176811726682769	Human	9.770658802142556	1.0505083716231813	Human	10.18094345531198	-0.4330571347818003	Human	11.057962535964794	-0.07176811726682769	Human	9.770658802142556	1.0505083716231813	Human
11.141871886815816	-0.23122443460873013	Human	9.664792718011277	0.05452029432093485	Human	13.105773556327424	0.4606417158955992	Human	11.141871886815816	-0.23122443460873013	Human	9.664792718011277	0.05452029432093485	Human	13.105773556327424	0.4606417158955992	Human	11.141871886815816	-0.23122443460873013	Human	9.664792718011277	0.05452029432093485	Human	13.105773556327424	0.4606417158955992	Human
9.563532506969718	0.2690515331407773	Human	7.509646418799378	0.09960388851403401	Human	11.931724912927514	0.3805844197464585	Human	9.563532506969718	0.2690515331407773	Human	7.509646418799378	0.09960388851403401	Human	11.931724912927514	0.3805844197464585	Human	9.563532506969718	0.2690515331407773	Human	7.509646418799378	0.09960388851403401	Human	11.931724912927514	0.3805844197464585	Human
7.585533589830243	-0.053395257450543035	Human	14.075292309294387	-0.0938773622275945	Human	9.321331524261328	-0.9591041297468341	Human	7.585533589830243	-0.053395257450543035	Human	14.075292309294387	-0.0938773622275945	Human	9.321331524261328	-0.9591041297468341	Human	7.585533589830243	-0.053395257450543035	Human	14.075292309294387	-0.0938773622275945	Human	9.321331524261328	-0.9591041297468341	Human
14.159621466443205	-0.25298606484346015	Human	8.749272451794916	-0.029068060953603543	Human	8.380562152080849	0.6712393241799735	Human	14.159621466443205	-0.25298606484346015	Human	8.749272451794916	-0.029068060953603543	Human	8.380562152080849	0.6712393241799735	Human	14.159621466443205	-0.25298606484346015	Human	8.749272451794916	-0.029068060953603543	Human	8.380562152080849	0.6712393241799735	Human
8.986502329471584	-0.46617792943566333	Human	11.640565341819089	-0.18570920907038332	Human	10.271348668081473	0.2289433705549456	Human	8.986502329471584	-0.46617792943566333	Human	11.640565341819089	-0.18570920907038332	Human	10.271348668081473	0.2289433705549456	Human	8.986502329471584	-0.46617792943566333	Human	11.640565341819089	-0.18570920907038332	Human	10.271348668081473	0.2289433705549456	Human
11.618942181018578	-0.14480312169810677	Human	10.227843835656312	-0.29201697600020293	Human	11.17533043042935	0.1594563173419026	Human	11.618942181018578	-0.14480312169810677	Human	10.227843835656312	-0.29201697600020293	Human	11.17533043042935	0.1594563173419026	Human	11.618942181018578	-0.14480312169810677	Human	10.227843835656312	-0.29201697600020293	Human	11.17533043042935	0.1594563173419026	Human
10.181230551237755	-0.20618177270962432	Human	8.979306620616262	-0.32022715022294934	Human	9.533993399552687	-0.2145312388198425	Human	10.181230551237755	-0.20618177270962432	Human	8.979306620616262	-0.32022715022294934	Human	9.533993399552687	-0.2145312388198425	Human	10.181230551237755	-0.20618177270962432	Human	8.979306620616262	-0.32022715022294934	Human	9.533993399552687	-0.2145312388198425	Human
9.213851789680882	-0.7185019606120631	Human	8.493378150641107	-0.17528670054757983	Human	7.537511897616088	0.15299914596457725	Human	9.213851789680882	-0.7185019606120631	Human	8.493378150641107	-0.17528670054757983	Human	7.537511897616088	0.15299914596457725	Human	9.213851789680882	-0.7185019606120631	Human	8.493378150641107	-0.17528670054757983	Human	7.537511897616088	0.15299914596457725	Human
8.858198617815786	-0.8005805505567979	Human	10.6196227285469	-0.03567808270002778	Human	14.203214208763521	0.1591087026158657	Human	8.858198617815786	-0.8005805505567979	Human	10.6196227285469	-0.03567808270002778	Human	14.203214208763521	0.1591087026158657	Human	8.858198617815786	-0.8005805505567979	Human	10.6196227285469	-0.03567808270002778	Human	14.203214208763521	0.1591087026158657	Human
10.795239247478674	-0.36420659798981714	Human	9.681384269154053	-0.2793519820513687	Human	8.998779797506032	0.4371098684820598	Human	10.795239247478674	-0.36420659798981714	Human	9.681384269154053	-0.2793519820513687	Human	8.998779797506032	0.4371098684820598	Human	10.795239247478674	-0.36420659798981714	Human	9.681384269154053	-0.2793519820513687	Human	8.998779797506032	0.4371098684820598	Human
9.401308141949816	0.2809554742349418	Human	9.362851718071463	-0.33372319417509144	Human	11.710125789944328	-0.04090608737227639	Human	9.401308141949816	0.2809554742349418	Human	9.362851718071463	-0.33372319417509144	Human	11.710125789944328	-0.04090608737227639	Human	9.401308141949816	0.2809554742349418	Human	9.362851718071463	-0.33372319417509144	Human	11.710125789944328	-0.04090608737227639	Human
9.328168350296158	-0.270913177017926	Human	8.692803003458154	0.0798786897484392	Human	10.324197145576813	-0.0858352032905788	Human	9.328168350296158	-0.270913177017926	Human	8.692803003458154	0.0798786897484392	Human	10.324197145576813	-0.0858352032905788	Human	9.328168350296158	-0.270913177017926	Human	8.692803003458154	0.0798786897484392	Human	10.324197145576813	-0.0858352032905788	Human
8.796915106902295	-0.12667144317783974	Human	10.723295694222697	0.2786430572568884	Human	9.343391094981834	0.3982748103891137	Human	8.796915106902295	-0.12667144317783974	Human	10.723295694222697	0.2786430572568884	Human	9.343391094981834	0.3982748103891137	Human	8.796915106902295	-0.12667144317783974	Human	10.723295694222697	0.2786430572568884	Human	9.343391094981834	0.3982748103891137	Human
11.111935813061244	-0.4734075280076243	Human	7.679866201739793	-0.12558410974238357	Human	8.924622928051239	0.6252938500092182	Human	11.111935813061244	-0.4734075280076243	Human	7.679866201739793	-0.12558410974238357	Human	8.924622928051239	0.6252938500092182	Human	11.111935813061244	-0.4734075280076243	Human	7.679866201739793	-0.12558410974238357	Human	8.924622928051239	0.6252938500092182	Human
7.698183394397038	-0.16048957098451477	Human	10.192339701177275	0.036284007400005716	Human	10.810947111207172	0.3285285152897892	Human	7.698183394397038	-0.16048957098451477	Human	10.192339701177275	0.036284007400005716	Human	10.810947111207172	0.3285285152897892	Human	7.698183394397038	-0.16048957098451477	Human	10.192339701177275	0.036284007400005716	Human	10.810947111207172	0.3285285152897892	Human
10.245987693879368	-0.07038180111636522	Human	8.181207116461163	0.3220644165781743	Human	9.561187590309947	-0.5603074562863105	Human	10.245987693879368	-0.07038180111636522	Human	8.181207116461163	0.3220644165781743	Human	9.561187590309947	-0.5603074562863105	Human	10.245987693879368	-0.07038180111636522	Human	8.181207116461163	0.3220644165781743	Human	9.561187590309947	-0.5603074562863105	Human
7.886227608103174	1.0982293103633447	Human	11.652975864733186	-0.12226854556396675	Human	9.489021957259006	-0.0628100171571656	Human	7.886227608103174	1.0982293103633447	Human	11.652975864733186	-0.12226854556396675	Human	9.489021957259006	-0.0628100171571656	Human	7.886227608103174	1.0982293103633447	Human	11.652975864733186	-0.12226854556396675	Human	9.489021957259006	-0.0628100171571656	Human
11.773753801143904	-0.3457485365982182	Human	11.34667326506804	-0.9082115297464607	Human	7.603763438856143	0.7637053284360779	Human	11.773753801143904	-0.3457485365982182	Human	11.34667326506804	-0.9082115297464607	Human	7.603763438856143	0.7637053284360779	Human	11.773753801143904	-0.3457485365982182	Human	11.34667326506804	-0.9082115297464607	Human	7.603763438856143	0.7637053284360779	Human
11.090055573176606	-0.4935968614129065	Human	12.086505193858693	-0.11616305888342873	Human	9.60191819811875	4.36856730352619	Human	11.090055573176606	-0.4935968614129065	Human	12.086505193858693	-0.11616305888342873	Human	9.60191819811875	4.36856730352619	Human	11.090055573176606	-0.4935968614129065	Human	12.086505193858693	-0.11616305888342873	Human	9.60191819811875	4.36856730352619	Human
12.19679300628398	-0.321231741111361	Human	7.818645121377038	0.05453051279833361	Human	8.759279269215467	0.2065501329262792	Human	12.19679300628398	-0.321231741111361	Human	7.818645121377038	0.05453051279833361	Human	8.759279269215467	0.2065501329262792	Human	12.19679300628398	-0.321231741111361	Human	7.818645121377038	0.05453051279833361	Human	8.759279269215467	0.2065501329262792	Human
7.871848146365514	-0.05192362129825611	Human	7.4952991684411705	-0.318457369667486	Human	11.00174151967129	0.752050585264513	Human	7.871848146365514	-0.05192362129825611	Human	7.4952991684411705	-0.318457369667486	Human	11.00174151967129	0.752050585264513	Human	7.871848146365514	-0.05192362129825611	Human	7.4952991684411705	-0.318457369667486	Human	11.00174151967129	0.752050585264513	Human
7.01551538706565	0.7100766727313592	Human	11.76327932700573	-0.2400875330549374	Human	7.758850496466772	0.03490546124213105	Human	7.01551538706565	0.7100766727313592	Human	11.76327932700573	-0.2400875330549374	Human	7.758850496466772	0.03490546124213105	Human	7.01551538706565	0.7100766727313592	Human	11.76327932700573	-0.2400875330549374	Human	7.758850496466772	0.03490546124213105	Human
11.807623877851826	-0.3209413005323756	Human	10.726643142005024	-0.5189863340834927	Human	10.228402105191831	0.10666580851637093	Human	11.807623877851826	-0.3209413005323756	Human	10.726643142005024	-0.5189863340834927	Human	10.228402105191831	0.10666580851637093	Human	11.807623877851826	-0.3209413005323756	Human	10.726643142005024	-0.5189863340834927	Human	10.228402105191831	0.10666580851637093	Human
10.684946365323807	-0.44746011202067004	Human	7.595291670942918	-0.07429985934214832	Human	7.674703075220383	-0.7761648937851702	Human	10.684946365323807	-0.44746011202067004	Human	7.595291670942918	-0.07429985934214832	Human	7.674703075220383	-0.7761648937851702	Human	10.684946365323807	-0.44746011202067004	Human	7.595291670942918	-0.07429985934214832	Human	7.674703075220383	-0.7761648937851702	Human
8.202603250868943	-1.0890560585568478	Human	8.568950558176745	-0.34090627273081553	Human	11.828878174824636	0.22347999103425129	Human	8.202603250868943	-1.0890560585568478	Human	8.568950558176745	-0.34090627273081553	Human	11.828878174824636	0.22347999103425129	Human	8.202603250868943	-1.0890560585568478	Human	8.568950558176745	-0.34090627273081553	Human	11.828878174824636	0.22347999103425129	Human
8.614111398218771	-0.42075105336183194	Human	9.191747848566589	0.6172053968502487	Human	11.53799737330154	-0.41461466833355437	Human	8.614111398218771	-0.42075105336183194	Human	9.191747848566589	0.6172053968502487	Human	11.53799737330154	-0.41461466833355437	Human	8.614111398218771	-0.42075105336183194	Human	9.191747848566589	0.6172053968502487	Human	11.53799737330154	-0.41461466833355437	Human
9.113884016822873	0.8233219082010926	Human	14.393778546087297	-0.23949902713013912	Human	12.249592792307158	0.20506868222793212	Human	9.113884016822873	0.8233219082010926	Human	14.393778546087297	-0.23949902713013912	Human	12.249592792307158	0.20506868222793212	Human	9.113884016822873	0.8233219082010926	Human	14.393778546087297	-0.23949902713013912	Human	12.249592792307158	0.20506868222793212	Human
14.380471414115396	-0.21482341157461204	Human	11.939975258528282	-0.07346798728715617	Human	7.845330968690364	0.10645413409658974	Human	14.380471414115396	-0.21482341157461204	Human	11.939975258528282	-0.07346798728715617	Human	7.845330968690364	0.10645413409658974	Human	14.380471414115396	-0.21482341157461204	Human	11.939975258528282	-0.07346798728715617	Human	7.845330968690364	0.10645413409658974	Human
11.993625158111017	-0.17631914203003013	Human	9.019135818314	-0.300033837686513	Human	7.2212724072790575	-1.0285340423988452	Human	11.993625158111017	-0.17631914203003013	Human	9.019135818314	-0.300033837686513	Human	7.2212724072790575	-1.0285340423988452	Human	11.993625158111017	-0.17631914203003013	Human	9.019135818314	-0.300033837686513	Human	7.2212724072790575	-1.0285340423988452	Human
9.053752107863433	-0.36216788596208394	Human	9.071533503226927	-0.0249815129085629	Human	11.91932777147804	0.08085376747743814	Human	9.053752107863433	-0.36216788596208394	Human	9.071533503226927	-0.0249815129085629	Human	11.91932777147804	0.08085376747743814	Human	9.053752107863433	-0.36216788596208394	Human	9.071533503226927	-0.0249815129085629	Human	11.91932777147804	0.08085376747743814	Human
9.33469328777099	-0.5070795351766854	Human	8.28220135736927	-0.21473198197745602	Human	10.92760405630556	-0.07152622206282258	Human	9.33469328777099	-0.5070795351766854	Human	8.28220135736927	-0.21473198197745602	Human	10.92760405630556	-0.07152622206282258	Human	9.33469328777099	-0.5070795351766854	Human	8.28220135736927	-0.21473198197745602	Human	10.92760405630556	-0.07152622206282258	Human
8.935566968071967	-1.2618843411735756	Human	9.001200755986973	-0.08007588106145533	Human	8.22678005898083	1.0147561992146996	Human	8.935566968071967	-1.2618843411735756	Human	9.001200755986973	-0.08007588106145533	Human	8.22678005898083	1.0147561992146996	Human	8.935566968071967	-1.2618843411735756	Human	9.001200755986973	-0.08007588106145533	Human	8.22678005898083	1.0147561992146996	Human
9.087652171608498	-0.2438018867139644	Human	8.373120935153619	-0.10888847000507008	Human	8.76983227923463	0.0798447806310165	Human	9.087652171608498	-0.2438018867139644	Human	8.373120935153619	-0.10888847000507008	Human	8.76983227923463	0.0798447806310165	Human	9.087652171608498	-0.2438018867139644	Human	8.373120935153619	-0.10888847000507008	Human	8.76983227923463	0.0798447806310165	Human
8.453275187495592	-0.2595895812409991	Human	11.874245226037083	-0.0854844040265032	Human	8.751007252055897	-0.20611651135084383	Human	8.453275187495592	-0.2595895812409991	Human	11.874245226037083	-0.0854844040265032	Human	8.751007252055897	-0.20611651135084383	Human	8.453275187495592	-0.2595895812409991	Human	11.874245226037083	-0.0854844040265032	Human	8.751007252055897	-0.20611651135084383	Human
12.000601154746594	-0.32157921908634907	Human	8.671361850010166	-0.3605100418725092	Human	14.496278856918792	-0.024675615555527126	Human	12.000601154746594	-0.32157921908634907	Human	8.671361850010166	-0.3605100418725092	Human	14.496278856918792	-0.024675615555527126	Human	12.000601154746594	-0.32157921908634907	Human	8.671361850010166	-0.3605100418725092	Human	14.496278856918792	-0.024675615555527126	Human
8.683576144414538	-0.382166790840939	Human	8.252063909863413	-0.05880954093896995	Human	12.028583569441595	0.10285115474287417	Human	8.683576144414538	-0.382166790840939	Human	8.252063909863413	-0.05880954093896995	Human	12.028583569441595	0.10285115474287417	Human	8.683576144414538	-0.382166790840939	Human	8.252063909863413	-0.05880954093896995	Human	12.028583569441595	0.10285115474287417	Human
8.273847900255637	-0.10120237744403322	Human	10.614676879227229	-0.17859541747968116	Human	9.192768584862721	0.062134048275571056	Human	8.273847900255637	-0.10120237744403322	Human	10.614676879227229	-0.17859541747968116	Human	9.192768584862721	0.062134048275571056	Human	8.273847900255637	-0.10120237744403322	Human	10.614676879227229	-0.17859541747968116	Human	9.192768584862721	0.062134048275571056	Human
10.62369236558204	-0.1955300403435642	Human	7.696982122445446	2.1216897910072543	Human	9.345063724807837	0.4820980222681226	Human	10.62369236558204	-0.1955300403435642	Human	7.696982122445446	2.1216897910072543	Human	9.345063724807837	0.4820980222681226	Human	10.62369236558204	-0.1955300403435642	Human	7.696982122445446	2.1216897910072543	Human	9.345063724807837	0.4820980222681226	Human
8.020288086957954	0.8924704580866907	Human	11.62947261395056	-0.2141193016612294	Human	9.002143932768394	1.0471523591961196	Human	8.020288086957954	0.8924704580866907	Human	11.62947261395056	-0.2141193016612294	Human	9.002143932768394	1.0471523591961196	Human	8.020288086957954	0.8924704580866907	Human	11.62947261395056	-0.2141193016612294	Human	9.002143932768394	1.0471523591961196	Human
11.610382351133147	-0.1783666355408126	Human	10.957815873229363	-0.059423108461461004	Human	9.124867535839561	0.16372600565250908	Human	11.610382351133147	-0.1783666355408126	Human	10.957815873229363	-0.059423108461461004	Human	9.124867535839561	0.16372600565250908	Human	11.610382351133147	-0.1783666355408126	Human	10.957815873229363	-0.059423108461461004	Human	9.124867535839561	0.16372600565250908	Human
11.093936505921583	-0.3151045212469378	Human	8.4574646104206	0.11431724814509407	Human	8.503855513902364	0.15070111123592905	Human	11.093936505921583	-0.3151045212469378	Human	8.4574646104206	0.11431724814509407	Human	8.503855513902364	0.15070111123592905	Human	11.093936505921583	-0.3151045212469378	Human	8.4574646104206	0.11431724814509407	Human	8.503855513902364	0.15070111123592905	Human
8.220919338347283	0.6599720464590941	Human	8.621822379266517	-1.0492902924420437	Human	12.03922596375496	0.2360948150598459	Human	8.220919338347283	0.6599720464590941	Human	8.621822379266517	-1.0492902924420437	Human	12.03922596375496	0.2360948150598459	Human	8.220919338347283	0.6599720464590941	Human	8.621822379266517	-1.0492902924420437	Human	12.03922596375496	0.2360948150598459	Human
8.79695756453925	-1.3019937675335722	Human	9.175115173910255	-0.27565916817407676	Human	8.851254234207648	0.0216567489684299	Human	8.79695756453925	-1.3019937675335722	Human	9.175115173910255	-0.27565916817407676	Human	8.851254234207648	0.0216567489684299	Human	8.79695756453925	-1.3019937675335722	Human	9.175115173910255	-0.27565916817407676	Human	8.851254234207648	0.0216567489684299	Human
9.280357580990065	-0.46239838175046377	Human	6.2395433814626	-1.4562040573962132	Human	8.302521163563515	0.04239283650506317	Human	9.280357580990065	-0.46239838175046377	Human	6.2395433814626	-1.4562040573962132	Human	8.302521163563515	0.04239283650506317	Human	9.280357580990065	-0.46239838175046377	Human	6.2395433814626	-1.4562040573962132	Human	8.302521163563515	0.04239283650506317	Human
5.630392841145588	-0.5404300032938485	Human	9.313890091734367	-0.00943864586706706	Human	10.709704904008827	0.016934622863882847	Human	5.630392841145588	-0.5404300032938485	Human	9.313890091734367	-0.00943864586706706	Human	10.709704904008827	0.016934622863882847	Human	5.630392841145588	-0.5404300032938485	Human	9.313890091734367	-0.00943864586706706	Human	10.709704904008827	0.016934622863882847	Human
9.480339441302366	-0.32417981583268973	Human	8.276902252453107	0.2543709863398118	Human	7.01864269333874	1.2292193329205636	Human	9.480339441302366	-0.32417981583268973	Human	8.276902252453107	0.2543709863398118	Human	7.01864269333874	1.2292193329205636	Human	9.480339441302366	-0.32417981583268973	Human	8.276902252453107	0.2543709863398118	Human	7.01864269333874	1.2292193329205636	Human
8.656936172484736	-0.47755444729043656	Human	7.9290029509206	0.18696493272653777	Human	11.71479797520707	-0.03575266612041688	Human	8.656936172484736	-0.47755444729043656	Human	7.9290029509206	0.18696493272653777	Human	11.71479797520707	-0.03575266612041688	Human	8.656936172484736	-0.47755444729043656	Human	7.9290029509206	0.18696493272653777	Human	11.71479797520707	-0.03575266612041688	Human
7.893530462173476	0.2639090357826158	Human	9.00663557240429	0.46881119157910567	Human	11.120718948851875	0.25568141278547685	Human	7.893530462173476	0.2639090357826158	Human	9.00663557240429	0.46881119157910567	Human	11.120718948851875	0.25568141278547685	Human	7.893530462173476	0.2639090357826158	Human	9.00663557240429	0.46881119157910567	Human	11.120718948851875	0.25568141278547685	Human
9.163714852219725	0.11919462633641228	Human	11.616969278412558	-0.3230275060817244	Human	8.151991411476194	-0.5456547983140001	Human	9.163714852219725	0.11919462633641228	Human	11.616969278412558	-0.3230275060817244	Human	8.151991411476194	-0.5456547983140001	Human	9.163714852219725	0.11919462633641228	Human	11.616969278412558	-0.3230275060817244	Human	8.151991411476194	-0.5456547983140001	Human
11.5747282886786	-0.24610677118384724	Human	7.749686061331723	0.955995793326571	Human	9.184981222023337	0.2527034750915284	Human	11.5747282886786	-0.24610677118384724	Human	7.749686061331723	0.955995793326571	Human	9.184981222023337	0.2527034750915284	Human	11.5747282886786	-0.24610677118384724	Human	7.749686061331723	0.955995793326571	Human	9.184981222023337	0.2527034750915284	Human
8.252834122719346	-0.19899965604077147	Human	12.546811699830203	-0.058942975753283576	Human	9.402759780626663	0.18673921357638704	Human	8.252834122719346	-0.19899965604077147	Human	12.546811699830203	-0.058942975753283576	Human	9.402759780626663	0.18673921357638704	Human	8.252834122719346	-0.19899965604077147	Human	12.546811699830203	-0.058942975753283576	Human	9.402759780626663	0.18673921357638704	Human
12.639866293672139	-0.23601250722166847	Human	11.598207639255524	0.5969472145509831	Human	6.404810677382758	-0.9157740541023646	Human	12.639866293672139	-0.23601250722166847	Human	11.598207639255524	0.5969472145509831	Human	6.404810677382758	-0.9157740541023646	Human	12.639866293672139	-0.23601250722166847	Human	11.598207639255524	0.5969472145509831	Human	6.404810677382758	-0.9157740541023646	Human
11.800295216922766	0.13459567135520123	Human	7.318553830915838	-0.9668227040897474	Human	9.484538382022018	0.3147411699656226	Human	11.800295216922766	0.13459567135520123	Human	7.318553830915838	-0.9668227040897474	Human	9.484538382022018	0.3147411699656226	Human	11.800295216922766	0.13459567135520123	Human	7.318553830915838	-0.9668227040897474	Human	9.484538382022018	0.3147411699656226	Human
7.661150867685812	-0.5167758530751605	Human	7.641498588289723	-0.483227274998048	Human	6.92760913469357	1.1989494648190364	Human	7.661150867685812	-0.5167758530751605	Human	7.641498588289723	-0.483227274998048	Human	6.92760913469357	1.1989494648190364	Human	7.661150867685812	-0.5167758530751605	Human	7.641498588289723	-0.483227274998048	Human	6.92760913469357	1.1989494648190364	Human
11.387953783503601	-0.1561611540293901	Human	11.323672159691855	-0.03164810878500432	Human	8.556007242820034	0.7319254336302483	Human	11.387953783503601	-0.1561611540293901	Human	11.323672159691855	-0.03164810878500432	Human	8.556007242820034	0.7319254336302483	Human	11.387953783503601	-0.1561611540293901	Human	11.323672159691855	-0.03164810878500432	Human	8.556007242820034	0.7319254336302483	Human
10.352039158899993	1.0447149808878504	Human	10.300932192433828	1.20734469023325	Human	7.794534755691776	-0.07694410305607796	Human	10.352039158899993	1.0447149808878504	Human	10.300932192433828	1.20734469023325	Human	7.794534755691776	-0.07694410305607796	Human	10.352039158899993	1.0447149808878504	Human	10.300932192433828	1.20734469023325	Human	7.794534755691776	-0.07694410305607796	Human
11.561943149436123	-0.16035892937856747	Human	11.363683530273425	0.24182869709783622	Human	8.93864339249534	0.34961656524269324	Human	11.561943149436123	-0.16035892937856747	Human	11.363683530273425	0.24182869709783622	Human	8.93864339249534	0.34961656524269324	Human	11.561943149436123	-0.16035892937856747	Human	11.363683530273425	0.24182869709783622	Human	8.93864339249534	0.34961656524269324	Human
8.390820058426835	-0.5946978525051272	Human	8.23201426456672	-0.3202111435670276	Human	11.731513119072527	-0.07692073489787724	Human	8.390820058426835	-0.5946978525051272	Human	8.23201426456672	-0.3202111435670276	Human	11.731513119072527	-0.07692073489787724	Human	8.390820058426835	-0.5946978525051272	Human	8.23201426456672	-0.3202111435670276	Human	11.731513119072527	-0.07692073489787724	Human
9.395309970816204	-0.508606887511646	Human	9.459120901126637	-0.61563916930449	Human	7.884030416148386	1.1549954493673424	Human	9.395309970816204	-0.508606887511646	Human	9.459120901126637	-0.61563916930449	Human	7.884030416148386	1.1549954493673424	Human	9.395309970816204	-0.508606887511646	Human	9.459120901126637	-0.61563916930449	Human	7.884030416148386	1.1549954493673424	Human
12.407414083074919	-0.34701175448476645	Human	12.362991802006976	-0.2666776597757923	Human	12.667231832119791	0.17706953146838494	Human	12.407414083074919	-0.34701175448476645	Human	12.362991802006976	-0.2666776597757923	Human	12.667231832119791	0.17706953146838494	Human	12.407414083074919	-0.34701175448476645	Human	12.362991802006976	-0.2666776597757923	Human	12.667231832119791	0.17706953146838494	Human
12.523992337013162	-0.2373311924268602	Human	12.71631195206384	-0.5748347874287445	Human	11.518695491936564	0.46235154319578187	Human	12.523992337013162	-0.2373311924268602	Human	12.71631195206384	-0.5748347874287445	Human	11.518695491936564	0.46235154319578187	Human	12.523992337013162	-0.2373311924268602	Human	12.71631195206384	-0.5748347874287445	Human	11.518695491936564	0.46235154319578187	Human
7.615362996325171	-0.4387631493361762	Human	7.765886364193135	-0.6910647244470545	Human	7.879845926580365	0.03354857807711247	Human	7.615362996325171	-0.4387631493361762	Human	7.765886364193135	-0.6910647244470545	Human	7.879845926580365	0.03354857807711247	Human	7.615362996325171	-0.4387631493361762	Human	7.765886364193135	-0.6910647244470545	Human	7.879845926580365	0.03354857807711247	Human
12.725844058516708	-0.2145999867465936	Human	12.6811420055427	-0.13023097260598412	Human	11.403008815260904	0.12451304524438553	Human	12.725844058516708	-0.2145999867465936	Human	12.6811420055427	-0.13023097260598412	Human	11.403008815260904	0.12451304524438553	Human	12.725844058516708	-0.2145999867465936	Human	12.6811420055427	-0.13023097260598412	Human	11.403008815260904	0.12451304524438553	Human
7.418222603579719	0.07791910291599738	Human	7.3995396427842515	0.11658786107331995	Human	9.658088730730594	0.1626297093453998	Human	7.418222603579719	0.07791910291599738	Human	7.3995396427842515	0.11658786107331995	Human	9.658088730730594	0.1626297093453998	Human	7.418222603579719	0.07791910291599738	Human	7.3995396427842515	0.11658786107331995	Human	9.658088730730594	0.1626297093453998	Human
10.061934176799806	-0.8515581530176657	Human	10.047756319389922	-0.8294627065730522	Human	11.452771757188655	0.4021876264764036	Human	10.061934176799806	-0.8515581530176657	Human	10.047756319389922	-0.8294627065730522	Human	11.452771757188655	0.4021876264764036	Human	10.061934176799806	-0.8515581530176657	Human	10.047756319389922	-0.8294627065730522	Human	11.452771757188655	0.4021876264764036	Human
8.394538623250723	-0.14012882239232222	Human	8.410456915593253	-0.1703415320925366	Human	8.5270155178756	0.2744867089380997	Human	8.394538623250723	-0.14012882239232222	Human	8.410456915593253	-0.1703415320925366	Human	8.5270155178756	0.2744867089380997	Human	8.394538623250723	-0.14012882239232222	Human	8.410456915593253	-0.1703415320925366	Human	8.5270155178756	0.2744867089380997	Human
7.877289236123305	-0.36539854382268744	Human	7.769178002243833	-0.16739794185847587	Human	9.681824022105417	-0.10703228179284409	Human	7.877289236123305	-0.36539854382268744	Human	7.769178002243833	-0.16739794185847587	Human	9.681824022105417	-0.10703228179284409	Human	7.877289236123305	-0.36539854382268744	Human	7.769178002243833	-0.16739794185847587	Human	9.681824022105417	-0.10703228179284409	Human
10.363126679841834	-0.20272731438869207	Human	10.275506182719749	-0.034397249202924834	Human	12.530903702239788	0.08033409470897415	Human	10.363126679841834	-0.20272731438869207	Human	10.275506182719749	-0.034397249202924834	Human	12.530903702239788	0.08033409470897415	Human	10.363126679841834	-0.20272731438869207	Human	10.275506182719749	-0.034397249202924834	Human	12.530903702239788	0.08033409470897415	Human
6.748648482062668	-2.8978151052644425	Human	5.689378792082709	-1.6118179842738685	Human	12.816381950545347	-0.33750359500188426	Human	6.748648482062668	-2.8978151052644425	Human	5.689378792082709	-1.6118179842738685	Human	12.816381950545347	-0.33750359500188426	Human	6.748648482062668	-2.8978151052644425	Human	5.689378792082709	-1.6118179842738685	Human	12.816381950545347	-0.33750359500188426	Human
11.370944676840377	-0.2042741067540971	Human	11.355321341106338	-0.17495157425799374	Human	7.949787624085578	-0.25230157511087814	Human	11.370944676840377	-0.2042741067540971	Human	11.355321341106338	-0.17495157425799374	Human	7.949787624085578	-0.25230157511087814	Human	11.370944676840377	-0.2042741067540971	Human	11.355321341106338	-0.17495157425799374	Human	7.949787624085578	-0.25230157511087814	Human
10.76226518478684	-0.296037521021755	Human	10.623695769929313	-0.033859998845250795	Human	12.78758966749169	0.0843690141406095	Human	10.76226518478684	-0.296037521021755	Human	10.623695769929313	-0.033859998845250795	Human	12.78758966749169	0.0843690141406095	Human	10.76226518478684	-0.296037521021755	Human	10.623695769929313	-0.033859998845250795	Human	12.78758966749169	0.0843690141406095	Human
7.575690517518156	1.0413971581314145	Yeast	13.453723096429615	2.4371584199966327	Yeast	7.359532243047288	0.03866875815732263	Human	7.575690517518156	1.0413971581314145	Yeast	13.453723096429615	2.4371584199966327	Yeast	7.359532243047288	0.03866875815732263	Human	7.575690517518156	1.0413971581314145	Yeast	13.453723096429615	2.4371584199966327	Yeast	7.359532243047288	0.03866875815732263	Human
7.13943504352811	2.162942860948261	Yeast	13.026660911283203	3.5899187358846265	Yeast	10.414769697437483	0.022095446444613417	Human	7.13943504352811	2.162942860948261	Yeast	13.026660911283203	3.5899187358846265	Yeast	10.414769697437483	0.022095446444613417	Human	7.13943504352811	2.162942860948261	Yeast	13.026660911283203	3.5899187358846265	Yeast	10.414769697437483	0.022095446444613417	Human
13.991231428139052	0.47498975411693556	Yeast	8.983651256816	0.7731259555605283	Human	8.478087807704735	-0.030212709700214432	Human	13.991231428139052	0.47498975411693556	Yeast	8.983651256816	0.7731259555605283	Human	8.478087807704735	-0.030212709700214432	Human	13.991231428139052	0.47498975411693556	Yeast	8.983651256816	0.7731259555605283	Human	8.478087807704735	-0.030212709700214432	Human
13.403710279927342	1.298546841512767	Yeast	8.8004444652835	-0.07020161682828062	Human	7.365164358618904	-0.014668356795220236	Human	13.403710279927342	1.298546841512767	Yeast	8.8004444652835	-0.07020161682828062	Human	7.365164358618904	-0.014668356795220236	Human	13.403710279927342	1.298546841512767	Yeast	8.8004444652835	-0.07020161682828062	Human	7.365164358618904	-0.014668356795220236	Human
9.153707427607017	0.3520797007919996	Human	9.38866756380794	-0.1893940218910933	Human	7.952844833367582	0.19800060196421151	Human	9.153707427607017	0.3520797007919996	Human	9.38866756380794	-0.1893940218910933	Human	7.952844833367582	0.19800060196421151	Human	9.153707427607017	0.3520797007919996	Human	9.38866756380794	-0.1893940218910933	Human	7.952844833367582	0.19800060196421151	Human
8.76646910873513	-0.0031031544086540545	Human	7.7090388023926355	-0.5800558716102244	Human	10.379220978694939	0.16833006518576715	Human	8.76646910873513	-0.0031031544086540545	Human	7.7090388023926355	-0.5800558716102244	Human	10.379220978694939	0.16833006518576715	Human	8.76646910873513	-0.0031031544086540545	Human	7.7090388023926355	-0.5800558716102244	Human	10.379220978694939	0.16833006518576715	Human
9.161678515814357	0.27108871693425185	Human	10.079529922897327	-0.2675634916209738	Human	7.06279002125732	1.2859971209905738	Human	9.161678515814357	0.27108871693425185	Human	10.079529922897327	-0.2675634916209738	Human	7.06279002125732	1.2859971209905738	Human	9.161678515814357	0.27108871693425185	Human	10.079529922897327	-0.2675634916209738	Human	7.06279002125732	1.2859971209905738	Human
7.476652440215698	-0.16829429975264001	Human	10.361141876877188	-0.3216521014286683	Human	7.668023882190237	0.029238574467537148	Human	7.476652440215698	-0.16829429975264001	Human	10.361141876877188	-0.3216521014286683	Human	7.668023882190237	0.029238574467537148	Human	7.476652440215698	-0.16829429975264001	Human	10.361141876877188	-0.3216521014286683	Human	7.668023882190237	0.029238574467537148	Human
10.092493865428139	-0.2912089755902614	Human	6.355557999910194	-0.03882563108944738	Human	11.454882527789117	0.02932253249610343	Human	10.092493865428139	-0.2912089755902614	Human	6.355557999910194	-0.03882563108944738	Human	11.454882527789117	0.02932253249610343	Human	10.092493865428139	-0.2912089755902614	Human	6.355557999910194	-0.03882563108944738	Human	11.454882527789117	0.02932253249610343	Human
10.374390088718659	-0.3454139841672201	Human	10.726745631215941	-0.33378103705588136	Human	10.777562630775298	0.26217752217650425	Human	10.374390088718659	-0.3454139841672201	Human	10.726745631215941	-0.33378103705588136	Human	10.777562630775298	0.26217752217650425	Human	10.374390088718659	-0.3454139841672201	Human	10.726745631215941	-0.33378103705588136	Human	10.777562630775298	0.26217752217650425	Human
6.664282603580196	-0.5955136238724991	Human	9.525261817780832	0.007587142557955713	Human	10.973780580588816	1.53090913847895	Yeast	6.664282603580196	-0.5955136238724991	Human	9.525261817780832	0.007587142557955713	Human	10.973780580588816	1.53090913847895	Yeast	6.664282603580196	-0.5955136238724991	Human	9.525261817780832	0.007587142557955713	Human	10.973780580588816	1.53090913847895	Yeast
10.656597235147723	-0.20543970402678846	Human	9.641267708589867	-0.005868137085796824	Human	13.06385027637136	1.9621686658796973	Yeast	10.656597235147723	-0.20543970402678846	Human	9.641267708589867	-0.005868137085796824	Human	13.06385027637136	1.9621686658796973	Yeast	10.656597235147723	-0.20543970402678846	Human	9.641267708589867	-0.005868137085796824	Human	13.06385027637136	1.9621686658796973	Yeast
9.706010728689721	-0.3345670835553681	Human	7.835760726772937	0.05493258337141591	Human	11.88118975798553	2.2913718943718595	Yeast	9.706010728689721	-0.3345670835553681	Human	7.835760726772937	0.05493258337141591	Human	11.88118975798553	2.2913718943718595	Yeast	9.706010728689721	-0.3345670835553681	Human	7.835760726772937	0.05493258337141591	Human	11.88118975798553	2.2913718943718595	Yeast
9.82845765426511	-0.35809044935376816	Human	8.291664182701991	0.018317970458730175	Human	8.771736603799614	0.4210462547685289	Human	9.82845765426511	-0.35809044935376816	Human	8.291664182701991	0.018317970458730175	Human	8.771736603799614	0.4210462547685289	Human	9.82845765426511	-0.35809044935376816	Human	8.291664182701991	0.018317970458730175	Human	8.771736603799614	0.4210462547685289	Human
7.885117631521796	-0.04396910353044485	Human	7.319965493339241	0.14123956690603315	Human	8.801959133879548	-0.06709846241962664	Human	7.885117631521796	-0.04396910353044485	Human	7.319965493339241	0.14123956690603315	Human	8.801959133879548	-0.06709846241962664	Human	7.885117631521796	-0.04396910353044485	Human	7.319965493339241	0.14123956690603315	Human	8.801959133879548	-0.06709846241962664	Human
8.498553468436087	-0.3716496635062314	Human	9.327465271572155	-0.20115355392168935	Human	9.268312308190806	-0.460482738825345	Human	8.498553468436087	-0.3716496635062314	Human	9.327465271572155	-0.20115355392168935	Human	9.268312308190806	-0.460482738825345	Human	8.498553468436087	-0.3716496635062314	Human	9.327465271572155	-0.20115355392168935	Human	9.268312308190806	-0.460482738825345	Human
7.588809701481369	-0.3755349540659539	Human	9.60316605719377	-0.23295451916624282	Human	7.77886835553148	-0.41176157185758444	Human	7.588809701481369	-0.3755349540659539	Human	9.60316605719377	-0.23295451916624282	Human	7.77886835553148	-0.41176157185758444	Human	7.588809701481369	-0.3755349540659539	Human	9.60316605719377	-0.23295451916624282	Human	7.77886835553148	-0.41176157185758444	Human
9.487006355806287	-0.4864320233995853	Human	10.926155881094264	0.8348984321720232	Human	10.218988902450947	0.023645483969287524	Human	9.487006355806287	-0.4864320233995853	Human	10.926155881094264	0.8348984321720232	Human	10.218988902450947	0.023645483969287524	Human	9.487006355806287	-0.4864320233995853	Human	10.926155881094264	0.8348984321720232	Human	10.218988902450947	0.023645483969287524	Human
9.593459722461382	-0.21493741892296642	Human	8.294783494452878	-0.7584741382409761	Human	9.904956137833208	-0.4631610401525582	Human	9.593459722461382	-0.21493741892296642	Human	8.294783494452878	-0.7584741382409761	Human	9.904956137833208	-0.4631610401525582	Human	9.593459722461382	-0.21493741892296642	Human	8.294783494452878	-0.7584741382409761	Human	9.904956137833208	-0.4631610401525582	Human
11.070240284941498	0.4648760302219195	Human	8.290595919200008	-0.7680402852388616	Human	10.524952162068551	0.023761882738551694	Human	11.070240284941498	0.4648760302219195	Human	8.290595919200008	-0.7680402852388616	Human	10.524952162068551	0.023761882738551694	Human	11.070240284941498	0.4648760302219195	Human	8.290595919200008	-0.7680402852388616	Human	10.524952162068551	0.023761882738551694	Human
8.452089498169142	-1.0012918666138881	Human	7.284592103100914	-0.6921763363721003	Human	6.679870182836108	0.5566879927830519	Human	8.452089498169142	-1.0012918666138881	Human	7.284592103100914	-0.6921763363721003	Human	6.679870182836108	0.5566879927830519	Human	8.452089498169142	-1.0012918666138881	Human	7.284592103100914	-0.6921763363721003	Human	6.679870182836108	0.5566879927830519	Human
8.379388172975668	-0.9065345001434256	Human	7.5772210460257075	0.10207479385132455	Human	10.821260689879038	-0.12834133302909292	Human	8.379388172975668	-0.9065345001434256	Human	7.5772210460257075	0.10207479385132455	Human	10.821260689879038	-0.12834133302909292	Human	8.379388172975668	-0.9065345001434256	Human	7.5772210460257075	0.10207479385132455	Human	10.821260689879038	-0.12834133302909292	Human
7.340531216061644	-0.7816811203263596	Human	7.662814311842726	-0.5693731588137552	Human	9.702659989364317	0.34215422611332375	Human	7.340531216061644	-0.7816811203263596	Human	7.662814311842726	-0.5693731588137552	Human	9.702659989364317	0.34215422611332375	Human	7.340531216061644	-0.7816811203263596	Human	7.662814311842726	-0.5693731588137552	Human	9.702659989364317	0.34215422611332375	Human
7.510600943887861	0.2437972896553148	Human	9.257373142784736	-0.8478635059064563	Human	9.831032387709298	0.3522223122679713	Human	7.510600943887861	0.2437972896553148	Human	9.257373142784736	-0.8478635059064563	Human	9.831032387709298	0.3522223122679713	Human	7.510600943887861	0.2437972896553148	Human	9.257373142784736	-0.8478635059064563	Human	9.831032387709298	0.3522223122679713	Human
7.738285232460832	-0.6935652106771634	Human	7.54259988026809	-0.13300353286891545	Human	7.858331180466284	0.09890168690186088	Human	7.738285232460832	-0.6935652106771634	Human	7.54259988026809	-0.13300353286891545	Human	7.858331180466284	0.09890168690186088	Human	7.738285232460832	-0.6935652106771634	Human	7.54259988026809	-0.13300353286891545	Human	7.858331180466284	0.09890168690186088	Human
8.698537076810585	0.1509359519017332	Human	9.14241355525563	0.05462228848411227	Human	6.918217510661699	-1.4693469852177938	Human	8.698537076810585	0.1509359519017332	Human	9.14241355525563	0.05462228848411227	Human	6.918217510661699	-1.4693469852177938	Human	8.698537076810585	0.1509359519017332	Human	9.14241355525563	0.05462228848411227	Human	6.918217510661699	-1.4693469852177938	Human
7.811774634687073	-0.6103409863413887	Human	7.082780618000764	2.4282042342482657	Human	8.49059629605337	0.3899676339649614	Human	7.811774634687073	-0.6103409863413887	Human	7.082780618000764	2.4282042342482657	Human	8.49059629605337	0.3899676339649614	Human	7.811774634687073	-0.6103409863413887	Human	7.082780618000764	2.4282042342482657	Human	8.49059629605337	0.3899676339649614	Human
9.31769991443245	-0.2826458474400403	Human	11.751665632000678	-0.053540744394464705	Human	7.529021220504205	0.5167745209719872	Human	9.31769991443245	-0.2826458474400403	Human	11.751665632000678	-0.053540744394464705	Human	7.529021220504205	0.5167745209719872	Human	9.31769991443245	-0.2826458474400403	Human	11.751665632000678	-0.053540744394464705	Human	7.529021220504205	0.5167745209719872	Human
7.7695811530726235	0.13798392283852642	Human	8.97534463108159	-1.0207632044704207	Human	9.574218200120722	0.28527846947789565	Human	7.7695811530726235	0.13798392283852642	Human	8.97534463108159	-1.0207632044704207	Human	9.574218200120722	0.28527846947789565	Human	7.7695811530726235	0.13798392283852642	Human	8.97534463108159	-1.0207632044704207	Human	9.574218200120722	0.28527846947789565	Human
11.703744505881897	0.04211209124467378	Human	11.61453471536932	-0.20241354447265653	Human	9.705966044275653	-0.018017100243276248	Human	11.703744505881897	0.04211209124467378	Human	11.61453471536932	-0.20241354447265653	Human	9.705966044275653	-0.018017100243276248	Human	11.703744505881897	0.04211209124467378	Human	11.61453471536932	-0.20241354447265653	Human	9.705966044275653	-0.018017100243276248	Human
8.79601476366806	-0.7441116315390878	Human	6.883993466209919	0.5343803392093798	Human	10.645977583163656	0.3700224019501037	Human	8.79601476366806	-0.7441116315390878	Human	6.883993466209919	0.5343803392093798	Human	10.645977583163656	0.3700224019501037	Human	8.79601476366806	-0.7441116315390878	Human	6.883993466209919	0.5343803392093798	Human	10.645977583163656	0.3700224019501037	Human
11.635011126321848	-0.24045287700374135	Human	10.527522961827081	-0.8822258136236847	Human	8.751251142235526	0.24281772837291202	Human	11.635011126321848	-0.24045287700374135	Human	10.527522961827081	-0.8822258136236847	Human	8.751251142235526	0.24281772837291202	Human	11.635011126321848	-0.24045287700374135	Human	10.527522961827081	-0.8822258136236847	Human	8.751251142235526	0.24281772837291202	Human
7.837608172762044	-1.1851921510449557	Human	10.496894341078248	-0.2279381549783969	Human	8.695007074558497	0.13849421490456407	Human	7.837608172762044	-1.1851921510449557	Human	10.496894341078248	-0.2279381549783969	Human	8.695007074558497	0.13849421490456407	Human	7.837608172762044	-1.1851921510449557	Human	10.496894341078248	-0.2279381549783969	Human	8.695007074558497	0.13849421490456407	Human
10.294240224890029	-0.5045858525370741	Human	8.443890694591037	-1.1070695255715457	Human	7.635007250213842	0.08950478395425931	Human	10.294240224890029	-0.5045858525370741	Human	8.443890694591037	-1.1070695255715457	Human	7.635007250213842	0.08950478395425931	Human	10.294240224890029	-0.5045858525370741	Human	8.443890694591037	-1.1070695255715457	Human	7.635007250213842	0.08950478395425931	Human
10.562097153141394	-0.34657351007005305	Human	8.772458002485914	-0.11125499135318445	Human	7.456159385433065	-0.14172249580399018	Human	10.562097153141394	-0.34657351007005305	Human	8.772458002485914	-0.11125499135318445	Human	7.456159385433065	-0.14172249580399018	Human	10.562097153141394	-0.34657351007005305	Human	8.772458002485914	-0.11125499135318445	Human	7.456159385433065	-0.14172249580399018	Human
8.191372294712757	-0.7203886937586015	Human	8.497863934837202	0.39627905185622747	Human	7.983024724290807	0.1241920518634082	Human	8.191372294712757	-0.7203886937586015	Human	8.497863934837202	0.39627905185622747	Human	7.983024724290807	0.1241920518634082	Human	8.191372294712757	-0.7203886937586015	Human	8.497863934837202	0.39627905185622747	Human	7.983024724290807	0.1241920518634082	Human
8.884434598169412	-0.3196795983800586	Human	9.912649600566164	-0.18858874339123677	Human	9.20525837013048	-0.9987994578081896	Human	8.884434598169412	-0.3196795983800586	Human	9.912649600566164	-0.18858874339123677	Human	9.20525837013048	-0.9987994578081896	Human	8.884434598169412	-0.3196795983800586	Human	9.912649600566164	-0.18858874339123677	Human	9.20525837013048	-0.9987994578081896	Human
8.671468972370269	0.022025709507874514	Human	10.698785284576045	0.031767696609083816	Human	7.8658905911918025	0.47733745347247325	Human	8.671468972370269	0.022025709507874514	Human	10.698785284576045	0.031767696609083816	Human	7.8658905911918025	0.47733745347247325	Human	8.671468972370269	0.022025709507874514	Human	10.698785284576045	0.031767696609083816	Human	7.8658905911918025	0.47733745347247325	Human
9.99476431661255	-0.33909688372572083	Human	6.856365889919536	-0.8326392844222521	Human	9.293311293078393	0.3372681359241526	Human	9.99476431661255	-0.33909688372572083	Human	6.856365889919536	-0.8326392844222521	Human	9.293311293078393	0.3372681359241526	Human	9.99476431661255	-0.33909688372572083	Human	6.856365889919536	-0.8326392844222521	Human	9.293311293078393	0.3372681359241526	Human
10.912438790277303	-0.37182290950962754	Human	8.215426191624754	-0.20732160608105368	Human	6.967307835065429	2.2902203114097395	Human	10.912438790277303	-0.37182290950962754	Human	8.215426191624754	-0.20732160608105368	Human	6.967307835065429	2.2902203114097395	Human	10.912438790277303	-0.37182290950962754	Human	8.215426191624754	-0.20732160608105368	Human	6.967307835065429	2.2902203114097395	Human
6.960255009392294	-0.9917413280871114	Human	9.06806346615094	-0.5163922046019681	Human	11.731153823259953	-0.09565283563913847	Human	6.960255009392294	-0.9917413280871114	Human	9.06806346615094	-0.5163922046019681	Human	11.731153823259953	-0.09565283563913847	Human	6.960255009392294	-0.9917413280871114	Human	9.06806346615094	-0.5163922046019681	Human	11.731153823259953	-0.09565283563913847	Human
8.061467979993552	0.09470696229305249	Human	9.20788331091566	-0.5604894581682947	Human	9.265565474392956	-0.2766515729313331	Human	8.061467979993552	0.09470696229305249	Human	9.20788331091566	-0.5604894581682947	Human	9.265565474392956	-0.2766515729313331	Human	8.061467979993552	0.09470696229305249	Human	9.20788331091566	-0.5604894581682947	Human	9.265565474392956	-0.2766515729313331	Human
8.964462059685175	-0.33567226204532247	Human	9.442863018902317	-0.44301032318944805	Human	11.731339542541857	0.03803933253108509	Human	8.964462059685175	-0.33567226204532247	Human	9.442863018902317	-0.44301032318944805	Human	11.731339542541857	0.03803933253108509	Human	8.964462059685175	-0.33567226204532247	Human	9.442863018902317	-0.44301032318944805	Human	11.731339542541857	0.03803933253108509	Human
9.121670942120597	-0.4127430843784036	Human	8.298000505827593	0.25714306676169196	Human	7.694317924418021	1.7195724902543357	Human	9.121670942120597	-0.4127430843784036	Human	8.298000505827593	0.25714306676169196	Human	7.694317924418021	1.7195724902543357	Human	9.121670942120597	-0.4127430843784036	Human	8.298000505827593	0.25714306676169196	Human	7.694317924418021	1.7195724902543357	Human
9.415300168115854	-0.39483076085699703	Human	9.064134513601084	0.6104319554684934	Human	10.725725923154474	-0.3776399610866105	Human	9.415300168115854	-0.39483076085699703	Human	9.064134513601084	0.6104319554684934	Human	10.725725923154474	-0.3776399610866105	Human	9.415300168115854	-0.39483076085699703	Human	9.064134513601084	0.6104319554684934	Human	10.725725923154474	-0.3776399610866105	Human
8.425941871141143	-0.010164790229305361	Human	10.710960224237072	-0.3139128267850161	Human	10.666903249068277	0.11863535509165617	Human	8.425941871141143	-0.010164790229305361	Human	10.710960224237072	-0.3139128267850161	Human	10.666903249068277	0.11863535509165617	Human	8.425941871141143	-0.010164790229305361	Human	10.710960224237072	-0.3139128267850161	Human	10.666903249068277	0.11863535509165617	Human
9.053346572970188	0.6378472021471996	Human	7.961362711219748	-0.3362894287896255	Human	8.713318632057456	-0.3866808318129444	Human	9.053346572970188	0.6378472021471996	Human	7.961362711219748	-0.3362894287896255	Human	8.713318632057456	-0.3866808318129444	Human	9.053346572970188	0.6378472021471996	Human	7.961362711219748	-0.3362894287896255	Human	8.713318632057456	-0.3866808318129444	Human
11.180795353116642	-1.0748813153866257	Human	8.759080412821486	-0.13228112222813543	Human	8.934986214976758	0.2084246070268742	Human	11.180795353116642	-1.0748813153866257	Human	8.759080412821486	-0.13228112222813543	Human	8.934986214976758	0.2084246070268742	Human	11.180795353116642	-1.0748813153866257	Human	8.759080412821486	-0.13228112222813543	Human	8.934986214976758	0.2084246070268742	Human
8.132599129775995	-0.6300635891465172	Human	12.231875438628194	-0.09417839623828932	Human	8.485389293515864	0.3742533423483531	Human	8.132599129775995	-0.6300635891465172	Human	12.231875438628194	-0.09417839623828932	Human	8.485389293515864	0.3742533423483531	Human	8.132599129775995	-0.6300635891465172	Human	12.231875438628194	-0.09417839623828932	Human	8.485389293515864	0.3742533423483531	Human
8.607061570091371	0.1739666468802727	Human	9.999798264578516	-0.11172108591712847	Human	8.892176838919411	-0.1440124234366662	Human	8.607061570091371	0.1739666468802727	Human	9.999798264578516	-0.11172108591712847	Human	8.892176838919411	-0.1440124234366662	Human	8.607061570091371	0.1739666468802727	Human	9.999798264578516	-0.11172108591712847	Human	8.892176838919411	-0.1440124234366662	Human
12.388794064030746	-0.38406645602644046	Human	7.556775885823036	-0.018724006360229473	Human	10.081080517143945	0.1505081403344843	Human	12.388794064030746	-0.38406645602644046	Human	7.556775885823036	-0.018724006360229473	Human	10.081080517143945	0.1505081403344843	Human	12.388794064030746	-0.38406645602644046	Human	7.556775885823036	-0.018724006360229473	Human	10.081080517143945	0.1505081403344843	Human
10.038996830594407	-0.18627215917231954	Human	6.123419698606727	-1.0367297092814372	Human	10.898676463700413	0.4035906061187113	Human	10.038996830594407	-0.18627215917231954	Human	6.123419698606727	-1.0367297092814372	Human	10.898676463700413	0.4035906061187113	Human	10.038996830594407	-0.18627215917231954	Human	6.123419698606727	-1.0367297092814372	Human	10.898676463700413	0.4035906061187113	Human
7.33414051445301	0.4635649027103146	Human	9.810596671725012	-0.10013023873386458	Human	6.681454350523333	-0.3140834240760978	Human	7.33414051445301	0.4635649027103146	Human	9.810596671725012	-0.10013023873386458	Human	6.681454350523333	-0.3140834240760978	Human	7.33414051445301	0.4635649027103146	Human	9.810596671725012	-0.10013023873386458	Human	6.681454350523333	-0.3140834240760978	Human
5.820964864273421	-0.5601598717764549	Human	11.899690710015918	-0.08947575171087373	Human	5.240674842425246	1.4194662510761877	Human	5.820964864273421	-0.5601598717764549	Human	11.899690710015918	-0.08947575171087373	Human	5.240674842425246	1.4194662510761877	Human	5.820964864273421	-0.5601598717764549	Human	11.899690710015918	-0.08947575171087373	Human	5.240674842425246	1.4194662510761877	Human
9.912548950261973	-0.2911113473561418	Human	7.928166593820018	-0.1321390382409685	Human	7.295175473598221	0.1591020436648595	Human	9.912548950261973	-0.2911113473561418	Human	7.928166593820018	-0.1321390382409685	Human	7.295175473598221	0.1591020436648595	Human	9.912548950261973	-0.2911113473561418	Human	7.928166593820018	-0.1321390382409685	Human	7.295175473598221	0.1591020436648595	Human
12.057623843366972	-0.381572212772438	Human	10.959904089731207	-1.3517383078745795	Human	8.172241110729615	-0.30202856837410613	Human	12.057623843366972	-0.381572212772438	Human	10.959904089731207	-1.3517383078745795	Human	8.172241110729615	-0.30202856837410613	Human	12.057623843366972	-0.381572212772438	Human	10.959904089731207	-1.3517383078745795	Human	8.172241110729615	-0.30202856837410613	Human
8.062928286226207	-0.3797669706925695	Human	12.841114772711043	-0.1528141638952598	Human	9.215745382830601	-0.18071994255664575	Human	8.062928286226207	-0.3797669706925695	Human	12.841114772711043	-0.1528141638952598	Human	9.215745382830601	-0.18071994255664575	Human	8.062928286226207	-0.3797669706925695	Human	12.841114772711043	-0.1528141638952598	Human	9.215745382830601	-0.18071994255664575	Human
11.076085777999069	-1.5110076344971488	Human	9.027497671746383	0.8610272724375372	Human	9.389095951461965	-0.1477463737898912	Human	11.076085777999069	-1.5110076344971488	Human	9.027497671746383	0.8610272724375372	Human	9.389095951461965	-0.1477463737898912	Human	11.076085777999069	-1.5110076344971488	Human	9.027497671746383	0.8610272724375372	Human	9.389095951461965	-0.1477463737898912	Human
12.901457988617897	-0.2653603106446057	Human	7.0411406137686425	-0.43238264840597085	Human	9.623541431446464	-0.048179562332451006	Human	12.901457988617897	-0.2653603106446057	Human	7.0411406137686425	-0.43238264840597085	Human	9.623541431446464	-0.048179562332451006	Human	12.901457988617897	-0.2653603106446057	Human	7.0411406137686425	-0.43238264840597085	Human	9.623541431446464	-0.048179562332451006	Human
9.18273528041647	0.4605447185404268	Human	5.972138461100118	-1.7583961088054092	Human	8.303543523236055	0.26730785699099746	Human	9.18273528041647	0.4605447185404268	Human	5.972138461100118	-1.7583961088054092	Human	8.303543523236055	0.26730785699099746	Human	9.18273528041647	0.4605447185404268	Human	5.972138461100118	-1.7583961088054092	Human	8.303543523236055	0.26730785699099746	Human
6.873366350303725	-0.12634507671181244	Human	8.605474563304373	-0.28252536735821665	Human	8.713228349696863	-0.027415246678706134	Human	6.873366350303725	-0.12634507671181244	Human	8.605474563304373	-0.28252536735821665	Human	8.713228349696863	-0.027415246678706134	Human	6.873366350303725	-0.12634507671181244	Human	8.605474563304373	-0.28252536735821665	Human	8.713228349696863	-0.027415246678706134	Human
5.9812975606771355	-1.7702513275599756	Human	10.476648526395264	-0.13807713518133874	Human	11.289481519235741	0.7609684886016096	Human	5.9812975606771355	-1.7702513275599756	Human	10.476648526395264	-0.13807713518133874	Human	11.289481519235741	0.7609684886016096	Human	5.9812975606771355	-1.7702513275599756	Human	10.476648526395264	-0.13807713518133874	Human	11.289481519235741	0.7609684886016096	Human
8.589064316868884	-0.25248219211639544	Human	9.763843054177581	0.024787571965550384	Human	8.274082781100516	0.29377416035689147	Human	8.589064316868884	-0.25248219211639544	Human	9.763843054177581	0.024787571965550384	Human	8.274082781100516	0.29377416035689147	Human	8.589064316868884	-0.25248219211639544	Human	9.763843054177581	0.024787571965550384	Human	8.274082781100516	0.29377416035689147	Human
10.647075632360433	-0.4476476033610109	Human	10.425623930364278	-0.11371624203919052	Human	8.678692381810233	-0.30624776910840795	Human	10.647075632360433	-0.4476476033610109	Human	10.425623930364278	-0.11371624203919052	Human	8.678692381810233	-0.30624776910840795	Human	10.647075632360433	-0.4476476033610109	Human	10.425623930364278	-0.11371624203919052	Human	8.678692381810233	-0.30624776910840795	Human
9.856753711124739	-0.15687762164315358	Human	7.140354982761006	0.2183015433348675	Human	12.430409182804972	0.2898880597881511	Human	9.856753711124739	-0.15687762164315358	Human	7.140354982761006	0.2183015433348675	Human	12.430409182804972	0.2898880597881511	Human	9.856753711124739	-0.15687762164315358	Human	7.140354982761006	0.2183015433348675	Human	12.430409182804972	0.2898880597881511	Human
10.69249195321287	-0.5898228567321593	Human	11.514065602880015	0.19096699074164755	Human	10.092334664477795	0.07455107325519106	Human	10.69249195321287	-0.5898228567321593	Human	11.514065602880015	0.19096699074164755	Human	10.092334664477795	0.07455107325519106	Human	10.69249195321287	-0.5898228567321593	Human	11.514065602880015	0.19096699074164755	Human	10.092334664477795	0.07455107325519106	Human
7.131690310729504	0.23711230045675794	Human	8.536125198353606	-0.3801038068451173	Human	7.345023387122057	-0.48228890907054384	Human	7.131690310729504	0.23711230045675794	Human	8.536125198353606	-0.3801038068451173	Human	7.345023387122057	-0.48228890907054384	Human	7.131690310729504	0.23711230045675794	Human	8.536125198353606	-0.3801038068451173	Human	7.345023387122057	-0.48228890907054384	Human
11.704878941518885	-0.19067872312779988	Human	5.857079643135747	-0.8580420294355918	Human	6.331901430827365	-0.4765698375049822	Human	11.704878941518885	-0.19067872312779988	Human	5.857079643135747	-0.8580420294355918	Human	6.331901430827365	-0.4765698375049822	Human	11.704878941518885	-0.19067872312779988	Human	5.857079643135747	-0.8580420294355918	Human	6.331901430827365	-0.4765698375049822	Human
8.07565444659274	0.5722519628604744	Human	7.619410403288216	-0.9324929450426733	Human	9.958441735165499	0.19098110862227738	Human	8.07565444659274	0.5722519628604744	Human	7.619410403288216	-0.9324929450426733	Human	9.958441735165499	0.19098110862227738	Human	8.07565444659274	0.5722519628604744	Human	7.619410403288216	-0.9324929450426733	Human	9.958441735165499	0.19098110862227738	Human
5.4442914313383035	-0.15409561612610365	Human	8.515034158861775	-0.7750723321792824	Human	12.09716312062786	0.29209646106156434	Human	5.4442914313383035	-0.15409561612610365	Human	8.515034158861775	-0.7750723321792824	Human	12.09716312062786	0.29209646106156434	Human	5.4442914313383035	-0.15409561612610365	Human	8.515034158861775	-0.7750723321792824	Human	12.09716312062786	0.29209646106156434	Human
7.947128781588833	-1.406174848186192	Human	9.376012262616108	-0.24771123994714622	Human	8.12184417986262	0.24762793245160075	Human	7.947128781588833	-1.406174848186192	Human	9.376012262616108	-0.24771123994714622	Human	8.12184417986262	0.24762793245160075	Human	7.947128781588833	-1.406174848186192	Human	9.376012262616108	-0.24771123994714622	Human	8.12184417986262	0.24762793245160075	Human
8.165663557361594	-0.1739616550068027	Human	6.949664629192643	-1.2882870383603025	Human	11.564763205573437	0.15926932662256943	Human	8.165663557361594	-0.1739616550068027	Human	6.949664629192643	-1.2882870383603025	Human	11.564763205573437	0.15926932662256943	Human	8.165663557361594	-0.1739616550068027	Human	6.949664629192643	-1.2882870383603025	Human	11.564763205573437	0.15926932662256943	Human
9.194328411179864	0.10702074722888863	Human	8.28865754701877	0.1012226588296394	Human	12.972869764084564	0.11254614674934595	Human	9.194328411179864	0.10702074722888863	Human	8.28865754701877	0.1012226588296394	Human	12.972869764084564	0.11254614674934595	Human	9.194328411179864	0.10702074722888863	Human	8.28865754701877	0.1012226588296394	Human	12.972869764084564	0.11254614674934595	Human
6.706534204634377	-0.932439459162796	Human	8.661695059044334	-0.25014668338756807	Human	8.747773980903526	0.4004825538971104	Human	6.706534204634377	-0.932439459162796	Human	8.661695059044334	-0.25014668338756807	Human	8.747773980903526	0.4004825538971104	Human	6.706534204634377	-0.932439459162796	Human	8.661695059044334	-0.25014668338756807	Human	8.747773980903526	0.4004825538971104	Human
8.608162345158313	-0.49697323753978123	Human	9.082843391373379	-0.5518914586891094	Human	7.096274784894539	-0.30603757169415824	Human	8.608162345158313	-0.49697323753978123	Human	9.082843391373379	-0.5518914586891094	Human	7.096274784894539	-0.30603757169415824	Human	8.608162345158313	-0.49697323753978123	Human	9.082843391373379	-0.5518914586891094	Human	7.096274784894539	-0.30603757169415824	Human
8.517915152697288	0.02670714600559649	Human	11.080084009260377	0.07865513115676238	Human	6.604483948341313	0.011855218754566417	Human	8.517915152697288	0.02670714600559649	Human	11.080084009260377	0.07865513115676238	Human	6.604483948341313	0.011855218754566417	Human	8.517915152697288	0.02670714600559649	Human	11.080084009260377	0.07865513115676238	Human	6.604483948341313	0.011855218754566417	Human
9.102161664377771	-0.5842403549951589	Human	11.951547033105705	-0.2810986729153693	Human	8.724888958009045	-0.030043175241821096	Human	9.102161664377771	-0.5842403549951589	Human	11.951547033105705	-0.2810986729153693	Human	8.724888958009045	-0.030043175241821096	Human	9.102161664377771	-0.5842403549951589	Human	11.951547033105705	-0.2810986729153693	Human	8.724888958009045	-0.030043175241821096	Human
11.213870943545107	-0.18412018392850302	Human	10.862372426996945	-0.18787649129297673	Human	10.707108567533625	0.3095704681796723	Human	11.213870943545107	-0.18412018392850302	Human	10.862372426996945	-0.18787649129297673	Human	10.707108567533625	0.3095704681796723	Human	11.213870943545107	-0.18412018392850302	Human	10.862372426996945	-0.18787649129297673	Human	10.707108567533625	0.3095704681796723	Human
12.014732726221588	-0.39428509565795966	Human	9.970064759594733	-0.2723784698944686	Human	9.845086169182165	0.1816651936087038	Human	12.014732726221588	-0.39428509565795966	Human	9.970064759594733	-0.2723784698944686	Human	9.845086169182165	0.1816651936087038	Human	12.014732726221588	-0.39428509565795966	Human	9.970064759594733	-0.2723784698944686	Human	9.845086169182165	0.1816651936087038	Human
10.9203076912476	-0.2948232271021043	Human	7.576168084507017	-0.760167888518617	Human	10.738966857455932	0.4761066146929689	Human	10.9203076912476	-0.2948232271021043	Human	7.576168084507017	-0.760167888518617	Human	10.738966857455932	0.4761066146929689	Human	10.9203076912476	-0.2948232271021043	Human	7.576168084507017	-0.760167888518617	Human	10.738966857455932	0.4761066146929689	Human
10.385406905658858	-0.9592890844612756	Human	11.047844222316645	-0.5615597246641779	Human	7.017704383796074	-0.018810757121890422	Human	10.385406905658858	-0.9592890844612756	Human	11.047844222316645	-0.5615597246641779	Human	7.017704383796074	-0.018810757121890422	Human	10.385406905658858	-0.9592890844612756	Human	11.047844222316645	-0.5615597246641779	Human	7.017704383796074	-0.018810757121890422	Human
7.6148299321452875	-0.8211795929498962	Human	11.526182723382522	-0.0439949288658682	Human	6.003219431717754	-0.662938035752435	Human	7.6148299321452875	-0.8211795929498962	Human	11.526182723382522	-0.0439949288658682	Human	6.003219431717754	-0.662938035752435	Human	7.6148299321452875	-0.8211795929498962	Human	11.526182723382522	-0.0439949288658682	Human	6.003219431717754	-0.662938035752435	Human
11.087027774204746	-0.6267006226648011	Human	9.589389128749698	-0.5446282554818879	Human	6.871342496131539	-0.15901993328794117	Human	11.087027774204746	-0.6267006226648011	Human	9.589389128749698	-0.5446282554818879	Human	6.871342496131539	-0.15901993328794117	Human	11.087027774204746	-0.6267006226648011	Human	9.589389128749698	-0.5446282554818879	Human	6.871342496131539	-0.15901993328794117	Human
11.75877389471273	-0.4712066270907535	Human	9.897401466219344	-0.04936043414879759	Human	8.47665539617304	-1.2417761143408708	Human	11.75877389471273	-0.4712066270907535	Human	9.897401466219344	-0.04936043414879759	Human	8.47665539617304	-1.2417761143408708	Human	11.75877389471273	-0.4712066270907535	Human	9.897401466219344	-0.04936043414879759	Human	8.47665539617304	-1.2417761143408708	Human
9.571855987890794	-0.5149506437800379	Human	8.519565751042622	-0.12885469676325445	Human	11.618830806451859	0.38164571386944734	Human	9.571855987890794	-0.5149506437800379	Human	8.519565751042622	-0.12885469676325445	Human	11.618830806451859	0.38164571386944734	Human	9.571855987890794	-0.5149506437800379	Human	8.519565751042622	-0.12885469676325445	Human	11.618830806451859	0.38164571386944734	Human
10.238086366969453	-0.6569925632806934	Human	8.896518842952585	-1.8452066487076042	Human	8.314714370258365	-0.952355769705592	Human	10.238086366969453	-0.6569925632806934	Human	8.896518842952585	-1.8452066487076042	Human	8.314714370258365	-0.952355769705592	Human	10.238086366969453	-0.6569925632806934	Human	8.896518842952585	-1.8452066487076042	Human	8.314714370258365	-0.952355769705592	Human
8.565897822878814	-0.21629562466703914	Human	6.622928481817472	-0.48336469150681266	Human	5.9137720683417285	-0.7039464133094882	Human	8.565897822878814	-0.21629562466703914	Human	6.622928481817472	-0.48336469150681266	Human	5.9137720683417285	-0.7039464133094882	Human	8.565897822878814	-0.21629562466703914	Human	6.622928481817472	-0.48336469150681266	Human	5.9137720683417285	-0.7039464133094882	Human
7.694793473751471	0.004553049993604219	Human	7.312639029373758	0.5739768389949027	Human	8.26778759393701	0.47368190314351877	Human	7.694793473751471	0.004553049993604219	Human	7.312639029373758	0.5739768389949027	Human	8.26778759393701	0.47368190314351877	Human	7.694793473751471	0.004553049993604219	Human	7.312639029373758	0.5739768389949027	Human	8.26778759393701	0.47368190314351877	Human
6.643774690627299	-0.518939692466473	Human	10.536307380489	-0.24596750316043026	Human	8.581662586557197	-0.6011106771724799	Human	6.643774690627299	-0.518939692466473	Human	10.536307380489	-0.24596750316043026	Human	8.581662586557197	-0.6011106771724799	Human	6.643774690627299	-0.518939692466473	Human	10.536307380489	-0.24596750316043026	Human	8.581662586557197	-0.6011106771724799	Human
7.01300552796596	1.4810093371523076	Human	9.803094819576083	0.6435889305784648	Human	9.328067292111752	-0.35473198717603505	Human	7.01300552796596	1.4810093371523076	Human	9.803094819576083	0.6435889305784648	Human	9.328067292111752	-0.35473198717603505	Human	7.01300552796596	1.4810093371523076	Human	9.803094819576083	0.6435889305784648	Human	9.328067292111752	-0.35473198717603505	Human
10.313820382278173	0.19512818623519093	Human	8.710963533828181	1.2688110791662472	Human	7.2875657074906925	-0.3558475791975065	Human	10.313820382278173	0.19512818623519093	Human	8.710963533828181	1.2688110791662472	Human	7.2875657074906925	-0.3558475791975065	Human	10.313820382278173	0.19512818623519093	Human	8.710963533828181	1.2688110791662472	Human	7.2875657074906925	-0.3558475791975065	Human
10.57218837917053	-0.8440545258360592	Human	8.943815043692915	-0.4426913436029912	Human	8.567041338698449	0.5981958963694209	Human	10.57218837917053	-0.8440545258360592	Human	8.943815043692915	-0.4426913436029912	Human	8.567041338698449	0.5981958963694209	Human	10.57218837917053	-0.8440545258360592	Human	8.943815043692915	-0.4426913436029912	Human	8.567041338698449	0.5981958963694209	Human
8.91023356304108	0.6790236208512418	Human	9.842382924078768	-0.4927066700513062	Human	8.649557576718594	-0.2768538293931645	Human	8.91023356304108	0.6790236208512418	Human	9.842382924078768	-0.4927066700513062	Human	8.649557576718594	-0.2768538293931645	Human	8.91023356304108	0.6790236208512418	Human	9.842382924078768	-0.4927066700513062	Human	8.649557576718594	-0.2768538293931645	Human
8.920591632529662	-0.40213913473191865	Human	10.041139304445378	-0.18164993101653315	Human	9.348823386568705	0.03234889630604936	Human	8.920591632529662	-0.40213913473191865	Human	10.041139304445378	-0.18164993101653315	Human	9.348823386568705	0.03234889630604936	Human	8.920591632529662	-0.40213913473191865	Human	10.041139304445378	-0.18164993101653315	Human	9.348823386568705	0.03234889630604936	Human
9.887221886238612	-0.5685858113713804	Human	8.992812887455159	-0.1488257031707308	Human	11.17758268673451	0.26277531508526564	Human	9.887221886238612	-0.5685858113713804	Human	8.992812887455159	-0.1488257031707308	Human	11.17758268673451	0.26277531508526564	Human	9.887221886238612	-0.5685858113713804	Human	8.992812887455159	-0.1488257031707308	Human	11.17758268673451	0.26277531508526564	Human
9.969943730151515	-0.04462779027761983	Human	7.400664471126829	-0.8458231723596301	Human	12.142963846669517	0.11318642274259033	Human	9.969943730151515	-0.04462779027761983	Human	7.400664471126829	-0.8458231723596301	Human	12.142963846669517	0.11318642274259033	Human	9.969943730151515	-0.04462779027761983	Human	7.400664471126829	-0.8458231723596301	Human	12.142963846669517	0.11318642274259033	Human
8.999954051236735	-0.1623779037477583	Human	11.556184689816561	-0.0010816544751152794	Human	11.007718663323535	0.10694673580912767	Human	8.999954051236735	-0.1623779037477583	Human	11.556184689816561	-0.0010816544751152794	Human	11.007718663323535	0.10694673580912767	Human	8.999954051236735	-0.1623779037477583	Human	11.556184689816561	-0.0010816544751152794	Human	11.007718663323535	0.10694673580912767	Human
7.331074931126711	-0.7360098968488451	Human	11.276240410860062	-0.18731397870987485	Human	7.028806017495378	-0.9649557648565765	Human	7.331074931126711	-0.7360098968488451	Human	11.276240410860062	-0.18731397870987485	Human	7.028806017495378	-0.9649557648565765	Human	7.331074931126711	-0.7360098968488451	Human	11.276240410860062	-0.18731397870987485	Human	7.028806017495378	-0.9649557648565765	Human
11.725944524891858	-0.3226043964708017	Human	10.018429327523899	-0.9709087115216813	Human	10.483792676958942	0.686910614566807	Human	11.725944524891858	-0.3226043964708017	Human	10.018429327523899	-0.9709087115216813	Human	10.483792676958942	0.686910614566807	Human	11.725944524891858	-0.3226043964708017	Human	10.018429327523899	-0.9709087115216813	Human	10.483792676958942	0.686910614566807	Human
11.171407265230146	0.016322715310652568	Human	11.586379209469824	-0.1897775200022311	Human	7.937581721858325	0.06101170443127906	Human	11.171407265230146	0.016322715310652568	Human	11.586379209469824	-0.1897775200022311	Human	7.937581721858325	0.06101170443127906	Human	11.171407265230146	0.016322715310652568	Human	11.586379209469824	-0.1897775200022311	Human	7.937581721858325	0.06101170443127906	Human
10.815665310124201	-2.0509979016545232	Human	11.91235397932761	-0.3697817845788351	Human	11.334409988208066	0.06514089800062312	Human	10.815665310124201	-2.0509979016545232	Human	11.91235397932761	-0.3697817845788351	Human	11.334409988208066	0.06514089800062312	Human	10.815665310124201	-2.0509979016545232	Human	11.91235397932761	-0.3697817845788351	Human	11.334409988208066	0.06514089800062312	Human
11.587838888504999	-0.1925157454698625	Human	7.922649501241444	-0.0451484418559011	Human	11.777374172160563	0.42721169822488547	Human	11.587838888504999	-0.1925157454698625	Human	7.922649501241444	-0.0451484418559011	Human	11.777374172160563	0.42721169822488547	Human	11.587838888504999	-0.1925157454698625	Human	7.922649501241444	-0.0451484418559011	Human	11.777374172160563	0.42721169822488547	Human
11.964919955611247	-0.4617532536836859	Human	9.109302120522031	-0.01403318795716579	Human	9.82139177538137	-0.029677611701850206	Human	11.964919955611247	-0.4617532536836859	Human	9.109302120522031	-0.01403318795716579	Human	9.82139177538137	-0.029677611701850206	Human	11.964919955611247	-0.4617532536836859	Human	9.109302120522031	-0.01403318795716579	Human	9.82139177538137	-0.029677611701850206	Human
8.005199186558528	-0.20343532138913728	Human	10.385044511053199	-0.3110823099289135	Human	10.25744316384207	0.6076321291318958	Human	8.005199186558528	-0.20343532138913728	Human	10.385044511053199	-0.3110823099289135	Human	10.25744316384207	0.6076321291318958	Human	8.005199186558528	-0.20343532138913728	Human	10.385044511053199	-0.3110823099289135	Human	10.25744316384207	0.6076321291318958	Human
9.143618371797439	-0.08154760979903058	Human	10.283374350686444	-0.10172661673761493	Human	8.626937821539459	0.0874409279037846	Human	9.143618371797439	-0.08154760979903058	Human	10.283374350686444	-0.10172661673761493	Human	8.626937821539459	0.0874409279037846	Human	9.143618371797439	-0.08154760979903058	Human	10.283374350686444	-0.10172661673761493	Human	8.626937821539459	0.0874409279037846	Human
10.506567434813839	-0.5236134003432438	Human	8.18515159821317	-0.2640039193988554	Human	8.895528773429556	-1.8497596987012084	Human	10.506567434813839	-0.5236134003432438	Human	8.18515159821317	-0.2640039193988554	Human	8.895528773429556	-1.8497596987012084	Human	10.506567434813839	-0.5236134003432438	Human	8.18515159821317	-0.2640039193988554	Human	8.895528773429556	-1.8497596987012084	Human
10.287894372126997	-0.11044621302777857	Human	8.825614433846924	1.1631346595872958	Human	6.862358473637203	0.03557500095966012	Human	10.287894372126997	-0.11044621302777857	Human	8.825614433846924	1.1631346595872958	Human	6.862358473637203	0.03557500095966012	Human	10.287894372126997	-0.11044621302777857	Human	8.825614433846924	1.1631346595872958	Human	6.862358473637203	0.03557500095966012	Human
8.322959564647105	-0.5073108555496696	Human	12.157624953015135	-0.23303379108686595	Human	8.620231144704116	-0.4492636111929619	Human	8.322959564647105	-0.5073108555496696	Human	12.157624953015135	-0.23303379108686595	Human	8.620231144704116	-0.4492636111929619	Human	8.322959564647105	-0.5073108555496696	Human	12.157624953015135	-0.23303379108686595	Human	8.620231144704116	-0.4492636111929619	Human
9.049085577205865	0.5376465259873813	Human	7.7260878987599515	1.0369714252912448	Human	6.613914292794446	-0.9070324981574052	Human	9.049085577205865	0.5376465259873813	Human	7.7260878987599515	1.0369714252912448	Human	6.613914292794446	-0.9070324981574052	Human	9.049085577205865	0.5376465259873813	Human	7.7260878987599515	1.0369714252912448	Human	6.613914292794446	-0.9070324981574052	Human
12.127921530057481	-0.17756674962161118	Human	8.249255790611628	-0.008424796399916463	Human	10.450300250577442	-0.44109568939562105	Human	12.127921530057481	-0.17756674962161118	Human	8.249255790611628	-0.008424796399916463	Human	10.450300250577442	-0.44109568939562105	Human	12.127921530057481	-0.17756674962161118	Human	8.249255790611628	-0.008424796399916463	Human	10.450300250577442	-0.44109568939562105	Human
8.1514319335051	0.003827142182606399	Human	9.353852888843434	0.2290145581337853	Human	10.373338826423474	1.4876434564145242	Human	8.1514319335051	0.003827142182606399	Human	9.353852888843434	0.2290145581337853	Human	10.373338826423474	1.4876434564145242	Human	8.1514319335051	0.003827142182606399	Human	9.353852888843434	0.2290145581337853	Human	10.373338826423474	1.4876434564145242	Human
8.418481722856084	-0.3282569877896954	Human	8.207484019994276	-0.8402976096888779	Human	8.266173741358362	0.5897874583150056	Human	8.418481722856084	-0.3282569877896954	Human	8.207484019994276	-0.8402976096888779	Human	8.266173741358362	0.5897874583150056	Human	8.418481722856084	-0.3282569877896954	Human	8.207484019994276	-0.8402976096888779	Human	8.266173741358362	0.5897874583150056	Human
5.99139069450199	-1.1803102890395576	Human	8.702466824304842	0.5710100092137391	Human	9.128113296711422	-0.04055220887107263	Human	5.99139069450199	-1.1803102890395576	Human	8.702466824304842	0.5710100092137391	Human	9.128113296711422	-0.04055220887107263	Human	5.99139069450199	-1.1803102890395576	Human	8.702466824304842	0.5710100092137391	Human	9.128113296711422	-0.04055220887107263	Human
9.322862483545714	0.2971949484950077	Human	7.924955269036318	0.767718546185158	Human	10.106242525340658	0.07587914132007417	Human	9.322862483545714	0.2971949484950077	Human	7.924955269036318	0.767718546185158	Human	10.106242525340658	0.07587914132007417	Human	9.322862483545714	0.2971949484950077	Human	7.924955269036318	0.767718546185158	Human	10.106242525340658	0.07587914132007417	Human
7.970267213550146	-0.4513690292402596	Human	10.750646373594147	-0.13926919349272873	Human	10.062222264660743	-0.13702214073891328	Human	7.970267213550146	-0.4513690292402596	Human	10.750646373594147	-0.13926919349272873	Human	10.062222264660743	-0.13702214073891328	Human	7.970267213550146	-0.4513690292402596	Human	10.750646373594147	-0.13926919349272873	Human	10.062222264660743	-0.13702214073891328	Human
9.619592916649143	-1.1106865191506419	Human	7.78784820458662	-0.32566371895419566	Human	7.288360507456368	0.7094177647815711	Human	9.619592916649143	-1.1106865191506419	Human	7.78784820458662	-0.32566371895419566	Human	7.288360507456368	0.7094177647815711	Human	9.619592916649143	-1.1106865191506419	Human	7.78784820458662	-0.32566371895419566	Human	7.288360507456368	0.7094177647815711	Human
8.281999585284838	-0.04693930982930884	Human	7.7383643043474075	0.29076773929874306	Human	9.072099530291544	0.013552200577027504	Human	8.281999585284838	-0.04693930982930884	Human	7.7383643043474075	0.29076773929874306	Human	9.072099530291544	0.013552200577027504	Human	8.281999585284838	-0.04693930982930884	Human	7.7383643043474075	0.29076773929874306	Human	9.072099530291544	0.013552200577027504	Human
10.867231568798974	-0.35412297197810966	Human	10.04518787016256	-0.7097742910469942	Human	7.708595779823454	-0.10981327551078511	Human	10.867231568798974	-0.35412297197810966	Human	10.04518787016256	-0.7097742910469942	Human	7.708595779823454	-0.10981327551078511	Human	10.867231568798974	-0.35412297197810966	Human	10.04518787016256	-0.7097742910469942	Human	7.708595779823454	-0.10981327551078511	Human
7.6555207693810425	-0.07828631336867055	Human	8.986513381914774	-0.18285154092759479	Human	11.72642523513562	0.32152274199568665	Human	7.6555207693810425	-0.07828631336867055	Human	8.986513381914774	-0.18285154092759479	Human	11.72642523513562	0.32152274199568665	Human	7.6555207693810425	-0.07828631336867055	Human	8.986513381914774	-0.18285154092759479	Human	11.72642523513562	0.32152274199568665	Human
7.867527202186157	0.01787133365347717	Human	11.443685179019486	2.4822959428898894	Yeast	11.268631111563412	-0.20363669402052748	Human	7.867527202186157	0.01787133365347717	Human	11.443685179019486	2.4822959428898894	Yeast	11.268631111563412	-0.20363669402052748	Human	7.867527202186157	0.01787133365347717	Human	11.443685179019486	2.4822959428898894	Yeast	11.268631111563412	-0.20363669402052748	Human
9.884851240410708	-0.4418354906276197	Human	11.895596021022143	-0.28804884259583224	Human	11.062550616037882	1.0800891901328415	Human	9.884851240410708	-0.4418354906276197	Human	11.895596021022143	-0.28804884259583224	Human	11.062550616037882	1.0800891901328415	Human	9.884851240410708	-0.4418354906276197	Human	11.895596021022143	-0.28804884259583224	Human	11.062550616037882	1.0800891901328415	Human
9.04737043982925	-0.2952735998152013	Human	9.837299140564506	-0.10691285249471677	Human	11.67951947320757	0.002738225467631558	Human	9.04737043982925	-0.2952735998152013	Human	9.837299140564506	-0.10691285249471677	Human	11.67951947320757	0.002738225467631558	Human	9.04737043982925	-0.2952735998152013	Human	9.837299140564506	-0.10691285249471677	Human	11.67951947320757	0.002738225467631558	Human
12.137106767762551	0.1416020029322971	Yeast	8.952236019134139	-0.07289420590577542	Human	12.132148172338963	0.09197146910485074	Human	12.137106767762551	0.1416020029322971	Yeast	8.952236019134139	-0.07289420590577542	Human	12.132148172338963	0.09197146910485074	Human	12.137106767762551	0.1416020029322971	Yeast	8.952236019134139	-0.07289420590577542	Human	12.132148172338963	0.09197146910485074	Human
11.798111229424027	-0.10550493991732732	Human	6.620997622484561	-0.19559774638420413	Human	8.026360296346084	0.15828687953323597	Human	11.798111229424027	-0.10550493991732732	Human	6.620997622484561	-0.19559774638420413	Human	8.026360296346084	0.15828687953323597	Human	11.798111229424027	-0.10550493991732732	Human	6.620997622484561	-0.19559774638420413	Human	8.026360296346084	0.15828687953323597	Human
9.753837626909645	0.058625433368962754	Human	9.299028635700523	-0.09402305599685798	Human	9.150453764428619	0.06751442184186499	Human	9.753837626909645	0.058625433368962754	Human	9.299028635700523	-0.09402305599685798	Human	9.150453764428619	0.06751442184186499	Human	9.753837626909645	0.058625433368962754	Human	9.299028635700523	-0.09402305599685798	Human	9.150453764428619	0.06751442184186499	Human
9.05482225205898	-0.2666809168693918	Human	6.618508850702964	-0.2618558670834452	Human	10.64239283402722	0.21253109041433013	Human	9.05482225205898	-0.2666809168693918	Human	6.618508850702964	-0.2618558670834452	Human	10.64239283402722	0.21253109041433013	Human	9.05482225205898	-0.2666809168693918	Human	6.618508850702964	-0.2618558670834452	Human	10.64239283402722	0.21253109041433013	Human
6.989182554277746	-0.8228261356023955	Human	12.69507130974977	-0.061758647188496316	Human	10.33770761822199	0.008719596290163603	Human	6.989182554277746	-0.8228261356023955	Human	12.69507130974977	-0.061758647188496316	Human	10.33770761822199	0.008719596290163603	Human	6.989182554277746	-0.8228261356023955	Human	12.69507130974977	-0.061758647188496316	Human	10.33770761822199	0.008719596290163603	Human
9.553399285536628	-0.5518433851737978	Human	10.82401743141481	-0.10533837027756753	Human	8.437899627462624	0.24330693615081433	Human	9.553399285536628	-0.5518433851737978	Human	10.82401743141481	-0.10533837027756753	Human	8.437899627462624	0.24330693615081433	Human	9.553399285536628	-0.5518433851737978	Human	10.82401743141481	-0.10533837027756753	Human	8.437899627462624	0.24330693615081433	Human
7.0646851632758505	-0.9971109590063767	Human	15.173883701615136	0.16683645540873548	Human	8.476252135290878	0.6254881335999146	Human	7.0646851632758505	-0.9971109590063767	Human	15.173883701615136	0.16683645540873548	Human	8.476252135290878	0.6254881335999146	Human	7.0646851632758505	-0.9971109590063767	Human	15.173883701615136	0.16683645540873548	Human	8.476252135290878	0.6254881335999146	Human
12.484136929525548	0.3850677978468153	Human	9.134267697390086	-0.5609762029578232	Human	12.241974836181464	-0.0554670414652548	Human	12.484136929525548	0.3850677978468153	Human	9.134267697390086	-0.5609762029578232	Human	12.241974836181464	-0.0554670414652548	Human	12.484136929525548	0.3850677978468153	Human	9.134267697390086	-0.5609762029578232	Human	12.241974836181464	-0.0554670414652548	Human
10.844334870148284	-0.14428941054401773	Human	11.468145802209905	-0.06531878300404854	Human	7.723515888312984	1.0331442831086382	Human	10.844334870148284	-0.14428941054401773	Human	11.468145802209905	-0.06531878300404854	Human	7.723515888312984	1.0331442831086382	Human	10.844334870148284	-0.14428941054401773	Human	11.468145802209905	-0.06531878300404854	Human	7.723515888312984	1.0331442831086382	Human
15.479922986832474	-0.41965251766554484	Human	11.896884975602797	-0.15540490601426124	Human	8.422223025654814	0.3198321913897788	Human	15.479922986832474	-0.41965251766554484	Human	11.896884975602797	-0.15540490601426124	Human	8.422223025654814	0.3198321913897788	Human	15.479922986832474	-0.41965251766554484	Human	11.896884975602797	-0.15540490601426124	Human	8.422223025654814	0.3198321913897788	Human
8.945255493895422	-0.22813463984283483	Human	8.089290027876427	0.27965365754470767	Human	9.201118663703266	-0.06818039036122242	Human	8.945255493895422	-0.22813463984283483	Human	8.089290027876427	0.27965365754470767	Human	9.201118663703266	-0.06818039036122242	Human	8.945255493895422	-0.22813463984283483	Human	8.089290027876427	0.27965365754470767	Human	9.201118663703266	-0.06818039036122242	Human
11.392637897325661	0.08624655056297878	Human	9.278288712046066	-0.8265588332225349	Human	8.38590199638275	-0.3889285804486181	Human	11.392637897325661	0.08624655056297878	Human	9.278288712046066	-0.8265588332225349	Human	8.38590199638275	-0.3889285804486181	Human	11.392637897325661	0.08624655056297878	Human	9.278288712046066	-0.8265588332225349	Human	8.38590199638275	-0.3889285804486181	Human
11.951020658868506	-0.25647547611137406	Human	10.950636519288162	-0.14004379756851992	Human	9.462045792804787	1.681696528364381	Human	11.951020658868506	-0.25647547611137406	Human	10.950636519288162	-0.14004379756851992	Human	9.462045792804787	1.681696528364381	Human	11.951020658868506	-0.25647547611137406	Human	10.950636519288162	-0.14004379756851992	Human	9.462045792804787	1.681696528364381	Human
8.112215785423913	0.22937906562320212	Human	9.729969101744608	-0.20643906305119836	Human	7.954703706817105	0.8146578560144668	Human	8.112215785423913	0.22937906562320212	Human	9.729969101744608	-0.20643906305119836	Human	7.954703706817105	0.8146578560144668	Human	8.112215785423913	0.22937906562320212	Human	9.729969101744608	-0.20643906305119836	Human	7.954703706817105	0.8146578560144668	Human
8.904547344785824	-0.18965260923539604	Human	8.294127586334703	0.6994338788549819	Human	10.930023938816682	0.21485377848538076	Human	8.904547344785824	-0.18965260923539604	Human	8.294127586334703	0.6994338788549819	Human	10.930023938816682	0.21485377848538076	Human	8.904547344785824	-0.18965260923539604	Human	8.294127586334703	0.6994338788549819	Human	10.930023938816682	0.21485377848538076	Human
10.88612529126893	-0.014382708277916472	Human	7.131457544236531	0.1570750189002326	Human	7.823117388744768	-0.2473774055855252	Human	10.88612529126893	-0.014382708277916472	Human	7.131457544236531	0.1570750189002326	Human	7.823117388744768	-0.2473774055855252	Human	10.88612529126893	-0.014382708277916472	Human	7.131457544236531	0.1570750189002326	Human	7.823117388744768	-0.2473774055855252	Human
9.754769496006489	-0.25239376513640926	Human	12.087248285370455	-0.2285839530471268	Human	7.72855860916473	0.27289640564526585	Human	9.754769496006489	-0.25239376513640926	Human	12.087248285370455	-0.2285839530471268	Human	7.72855860916473	0.27289640564526585	Human	9.754769496006489	-0.25239376513640926	Human	12.087248285370455	-0.2285839530471268	Human	7.72855860916473	0.27289640564526585	Human
8.352264995069921	0.5516121901536282	Human	6.195039274334909	-0.8714682402011076	Human	10.229100989594322	-0.26793880041937446	Human	8.352264995069921	0.5516121901536282	Human	6.195039274334909	-0.8714682402011076	Human	10.229100989594322	-0.26793880041937446	Human	8.352264995069921	0.5516121901536282	Human	6.195039274334909	-0.8714682402011076	Human	10.229100989594322	-0.26793880041937446	Human
7.35613089041865	-0.2827165216127252	Human	13.877219904756506	-0.16613908405626565	Human	9.13235000854915	0.11242205888760655	Human	7.35613089041865	-0.2827165216127252	Human	13.877219904756506	-0.16613908405626565	Human	9.13235000854915	0.11242205888760655	Human	7.35613089041865	-0.2827165216127252	Human	13.877219904756506	-0.16613908405626565	Human	9.13235000854915	0.11242205888760655	Human
12.1907897135855	-0.4149734967072334	Human	10.031538781293326	-0.35941790509774907	Human	6.975390087442777	0.9782138458828971	Human	12.1907897135855	-0.4149734967072334	Human	10.031538781293326	-0.35941790509774907	Human	6.975390087442777	0.9782138458828971	Human	12.1907897135855	-0.4149734967072334	Human	10.031538781293326	-0.35941790509774907	Human	6.975390087442777	0.9782138458828971	Human
5.916720366926188	-0.41477145425035294	Human	10.728428827904496	-0.2078525434716949	Human	11.324492832596059	2.3406939399575926	Yeast	5.916720366926188	-0.41477145425035294	Human	10.728428827904496	-0.2078525434716949	Human	11.324492832596059	2.3406939399575926	Yeast	5.916720366926188	-0.41477145425035294	Human	10.728428827904496	-0.2078525434716949	Human	11.324492832596059	2.3406939399575926	Yeast
13.959711096899353	-0.3183728764988432	Human	12.927015897245138	-0.165547743115622	Human	11.944056643919822	-0.18254390267850495	Human	13.959711096899353	-0.3183728764988432	Human	12.927015897245138	-0.165547743115622	Human	11.944056643919822	-0.18254390267850495	Human	13.959711096899353	-0.3183728764988432	Human	12.927015897245138	-0.165547743115622	Human	11.944056643919822	-0.18254390267850495	Human
10.19164238961357	-0.6330564737111322	Human	9.101311018219723	1.0062506169868675	Human	9.809369266474844	-0.16553828586367952	Human	10.19164238961357	-0.6330564737111322	Human	9.101311018219723	1.0062506169868675	Human	9.809369266474844	-0.16553828586367952	Human	10.19164238961357	-0.6330564737111322	Human	9.101311018219723	1.0062506169868675	Human	9.809369266474844	-0.16553828586367952	Human
10.782217662220589	-0.306646286677153	Human	9.201973469482802	-0.45056820255656227	Human	6.455956529733515	-2.3881912261753158	Human	10.782217662220589	-0.306646286677153	Human	9.201973469482802	-0.45056820255656227	Human	6.455956529733515	-2.3881912261753158	Human	10.782217662220589	-0.306646286677153	Human	9.201973469482802	-0.45056820255656227	Human	6.455956529733515	-2.3881912261753158	Human
13.034931766637449	-0.36331295592217716	Human	6.352530543687839	0.1593579166724026	Human	7.507346547623296	4.236318157278055	Human	13.034931766637449	-0.36331295592217716	Human	6.352530543687839	0.1593579166724026	Human	7.507346547623296	4.236318157278055	Human	13.034931766637449	-0.36331295592217716	Human	6.352530543687839	0.1593579166724026	Human	7.507346547623296	4.236318157278055	Human
9.156064863195919	0.8474204782779773	Human	7.633782580180995	0.6244474359532898	Human	9.088367442620036	0.19378671096361616	Human	9.156064863195919	0.8474204782779773	Human	7.633782580180995	0.6244474359532898	Human	9.088367442620036	0.19378671096361616	Human	9.156064863195919	0.8474204782779773	Human	7.633782580180995	0.6244474359532898	Human	9.088367442620036	0.19378671096361616	Human
9.193423189887211	-0.4357289519345813	Human	7.341412870442283	-0.8498242735158763	Human	7.062920108970446	0.6272283892181914	Human	9.193423189887211	-0.4357289519345813	Human	7.341412870442283	-0.8498242735158763	Human	7.062920108970446	0.6272283892181914	Human	9.193423189887211	-0.4357289519345813	Human	7.341412870442283	-0.8498242735158763	Human	7.062920108970446	0.6272283892181914	Human
6.405872862479211	0.048685626212464986	Human	10.078520371954644	-0.1233569288478527	Human	9.592269223553242	0.45782032917694004	Human	6.405872862479211	0.048685626212464986	Human	10.078520371954644	-0.1233569288478527	Human	9.592269223553242	0.45782032917694004	Human	6.405872862479211	0.048685626212464986	Human	10.078520371954644	-0.1233569288478527	Human	9.592269223553242	0.45782032917694004	Human
7.698823322607285	0.46455285208433084	Human	10.460380879815407	0.15392374036843084	Human	6.317672385176198	-0.1479534384267002	Human	7.698823322607285	0.46455285208433084	Human	10.460380879815407	0.15392374036843084	Human	6.317672385176198	-0.1479534384267002	Human	7.698823322607285	0.46455285208433084	Human	10.460380879815407	0.15392374036843084	Human	6.317672385176198	-0.1479534384267002	Human
7.28737161296685	-0.7649012494316099	Human	9.31890420184519	0.35379913884657443	Human	7.157472587061961	0.7352550919229315	Human	7.28737161296685	-0.7649012494316099	Human	9.31890420184519	0.35379913884657443	Human	7.157472587061961	0.7352550919229315	Human	7.28737161296685	-0.7649012494316099	Human	9.31890420184519	0.35379913884657443	Human	7.157472587061961	0.7352550919229315	Human
10.177635743485556	-0.3078338693276375	Human	10.292169412537033	0.1634139306188218	Human	12.519436955392035	-0.44682644503531166	Human	10.177635743485556	-0.3078338693276375	Human	10.292169412537033	0.1634139306188218	Human	12.519436955392035	-0.44682644503531166	Human	10.177635743485556	-0.3078338693276375	Human	10.292169412537033	0.1634139306188218	Human	12.519436955392035	-0.44682644503531166	Human
10.38204410941306	0.32472797371405143	Human	10.071327177433378	-0.19349782135805005	Human	10.895332390051836	0.038951040266450465	Human	10.38204410941306	0.32472797371405143	Human	10.071327177433378	-0.19349782135805005	Human	10.895332390051836	0.038951040266450465	Human	10.38204410941306	0.32472797371405143	Human	10.071327177433378	-0.19349782135805005	Human	10.895332390051836	0.038951040266450465	Human
9.439590577254586	0.09226444524556104	Human	9.59648058933832	-0.3684138110169183	Human	15.410899321394096	0.5864889730742802	Human	9.439590577254586	0.09226444524556104	Human	9.59648058933832	-0.3684138110169183	Human	15.410899321394096	0.5864889730742802	Human	9.439590577254586	0.09226444524556104	Human	9.59648058933832	-0.3684138110169183	Human	15.410899321394096	0.5864889730742802	Human
10.472270249174676	-0.19483935611299874	Human	10.476787563504601	-0.03296123907426871	Human	9.230816341427087	-0.3328415631149884	Human	10.472270249174676	-0.19483935611299874	Human	10.476787563504601	-0.03296123907426871	Human	9.230816341427087	-0.3328415631149884	Human	10.472270249174676	-0.19483935611299874	Human	10.476787563504601	-0.03296123907426871	Human	9.230816341427087	-0.3328415631149884	Human
10.142280053156695	-0.3237607102753296	Human	9.633461477506456	1.9875865955465255	Human	11.426642352520602	-0.15156533356702714	Human	10.142280053156695	-0.3237607102753296	Human	9.633461477506456	1.9875865955465255	Human	11.426642352520602	-0.15156533356702714	Human	10.142280053156695	-0.3237607102753296	Human	9.633461477506456	1.9875865955465255	Human	11.426642352520602	-0.15156533356702714	Human
9.634432898958035	-0.43509400086016614	Human	11.631725584020922	-0.18416596990970077	Human	12.023916131056184	0.10107057009711261	Human	9.634432898958035	-0.43509400086016614	Human	11.631725584020922	-0.18416596990970077	Human	12.023916131056184	0.10107057009711261	Human	9.634432898958035	-0.43509400086016614	Human	11.631725584020922	-0.18416596990970077	Human	12.023916131056184	0.10107057009711261	Human
10.578069659326143	-0.22680861303362837	Human	11.590890395120384	-0.4910690311908013	Human	7.968054012127073	0.050274591921505546	Human	10.578069659326143	-0.22680861303362837	Human	11.590890395120384	-0.4910690311908013	Human	7.968054012127073	0.050274591921505546	Human	10.578069659326143	-0.22680861303362837	Human	11.590890395120384	-0.4910690311908013	Human	7.968054012127073	0.050274591921505546	Human
10.438316775796377	-0.24791207018633563	Human	11.324430930198817	0.007396873282501344	Human	9.349577696707664	-0.636906223987139	Human	10.438316775796377	-0.24791207018633563	Human	11.324430930198817	0.007396873282501344	Human	9.349577696707664	-0.636906223987139	Human	10.438316775796377	-0.24791207018633563	Human	11.324430930198817	0.007396873282501344	Human	9.349577696707664	-0.636906223987139	Human
11.672822740263909	-0.26049113549361863	Human	9.925877649700684	-0.23199736410660365	Human	10.95749699531054	-0.12566108929060338	Human	11.672822740263909	-0.26049113549361863	Human	9.925877649700684	-0.23199736410660365	Human	10.95749699531054	-0.12566108929060338	Human	11.672822740263909	-0.26049113549361863	Human	9.925877649700684	-0.23199736410660365	Human	10.95749699531054	-0.12566108929060338	Human
11.570132974596268	-0.45535877339699465	Human	9.947310093837823	-0.7211468694214638	Human	9.852659609854964	0.04595470208521086	Human	11.570132974596268	-0.45535877339699465	Human	9.947310093837823	-0.7211468694214638	Human	9.852659609854964	0.04595470208521086	Human	11.570132974596268	-0.45535877339699465	Human	9.947310093837823	-0.7211468694214638	Human	9.852659609854964	0.04595470208521086	Human
11.360264441207372	-0.06357920666773151	Human	8.954851766730524	0.2287367411771284	Human	7.978236026705843	0.14782168870135381	Human	11.360264441207372	-0.06357920666773151	Human	8.954851766730524	0.2287367411771284	Human	7.978236026705843	0.14782168870135381	Human	11.360264441207372	-0.06357920666773151	Human	8.954851766730524	0.2287367411771284	Human	7.978236026705843	0.14782168870135381	Human
9.802077978621066	0.00629209407038676	Human	9.355044047150901	0.7014876139487849	Human	7.2873729282332995	0.43979154051295777	Human	9.802077978621066	0.00629209407038676	Human	9.355044047150901	0.7014876139487849	Human	7.2873729282332995	0.43979154051295777	Human	9.802077978621066	0.00629209407038676	Human	9.355044047150901	0.7014876139487849	Human	7.2873729282332995	0.43979154051295777	Human
9.488422208400655	0.10951116652489284	Human	8.152898260539803	0.25108891621736734	Human	6.199131389581999	-1.3503170855299265	Human	9.488422208400655	0.10951116652489284	Human	8.152898260539803	0.25108891621736734	Human	6.199131389581999	-1.3503170855299265	Human	9.488422208400655	0.10951116652489284	Human	8.152898260539803	0.25108891621736734	Human	6.199131389581999	-1.3503170855299265	Human
8.948277094077369	0.24305399149344284	Human	6.856934146448319	-1.0359217078909553	Human	12.293220582204885	0.1863895436601064	Human	8.948277094077369	0.24305399149344284	Human	6.856934146448319	-1.0359217078909553	Human	12.293220582204885	0.1863895436601064	Human	8.948277094077369	0.24305399149344284	Human	6.856934146448319	-1.0359217078909553	Human	12.293220582204885	0.1863895436601064	Human
9.281401953252645	0.9035433464301957	Human	9.647111928585943	-0.5322212872827216	Human	6.3555962407596125	-0.45669678595075447	Human	9.281401953252645	0.9035433464301957	Human	9.647111928585943	-0.5322212872827216	Human	6.3555962407596125	-0.45669678595075447	Human	9.281401953252645	0.9035433464301957	Human	9.647111928585943	-0.5322212872827216	Human	6.3555962407596125	-0.45669678595075447	Human
8.073864255821192	0.4301978049515331	Human	11.22738035164845	-0.008396472173523316	Human	14.036023156250879	0.15223379244257768	Human	8.073864255821192	0.4301978049515331	Human	11.22738035164845	-0.008396472173523316	Human	14.036023156250879	0.15223379244257768	Human	8.073864255821192	0.4301978049515331	Human	11.22738035164845	-0.008396472173523316	Human	14.036023156250879	0.15223379244257768	Human
6.622601044364896	-0.6718343278718945	Human	9.860626720950894	-0.0299831828663776	Human	10.343381131699035	0.2736385686133833	Human	6.622601044364896	-0.6718343278718945	Human	9.860626720950894	-0.0299831828663776	Human	10.343381131699035	0.2736385686133833	Human	6.622601044364896	-0.6718343278718945	Human	9.860626720950894	-0.0299831828663776	Human	10.343381131699035	0.2736385686133833	Human
9.941183683746805	-0.9994367788817095	Human	10.48991729656479	-0.10470300244164468	Human	10.87885746923642	0.0987937432054581	Human	9.941183683746805	-0.9994367788817095	Human	10.48991729656479	-0.10470300244164468	Human	10.87885746923642	0.0987937432054581	Human	9.941183683746805	-0.9994367788817095	Human	10.48991729656479	-0.10470300244164468	Human	10.87885746923642	0.0987937432054581	Human
11.359313954566806	-0.26052986101097264	Human	12.314608804347476	-0.3904084772939301	Human	13.109685189985708	0.19776521280655537	Human	11.359313954566806	-0.26052986101097264	Human	12.314608804347476	-0.3904084772939301	Human	13.109685189985708	0.19776521280655537	Human	11.359313954566806	-0.26052986101097264	Human	12.314608804347476	-0.3904084772939301	Human	13.109685189985708	0.19776521280655537	Human
10.269240251984385	-0.7507736560354559	Human	9.014366659680036	-0.23550952280147247	Human	8.59377815242954	0.15883013870888998	Human	10.269240251984385	-0.7507736560354559	Human	9.014366659680036	-0.23550952280147247	Human	8.59377815242954	0.15883013870888998	Human	10.269240251984385	-0.7507736560354559	Human	9.014366659680036	-0.23550952280147247	Human	8.59377815242954	0.15883013870888998	Human
10.629175680668615	-0.3624179802276136	Human	13.325186670732698	-0.2197084138348541	Human	9.402338424625334	-0.01483925062198096	Human	10.629175680668615	-0.3624179802276136	Human	13.325186670732698	-0.2197084138348541	Human	9.402338424625334	-0.01483925062198096	Human	10.629175680668615	-0.3624179802276136	Human	13.325186670732698	-0.2197084138348541	Human	9.402338424625334	-0.01483925062198096	Human
12.164582538520168	-0.1144198491016059	Human	8.915128025667654	-0.20642357960258975	Human	6.327049522946759	0.11067229045993765	Human	12.164582538520168	-0.1144198491016059	Human	8.915128025667654	-0.20642357960258975	Human	6.327049522946759	0.11067229045993765	Human	12.164582538520168	-0.1144198491016059	Human	8.915128025667654	-0.20642357960258975	Human	6.327049522946759	0.11067229045993765	Human
9.069281241370364	-0.3354802181280663	Human	9.898031630415215	0.048783318089002686	Human	7.370195393651505	0.15989458386895905	Human	9.069281241370364	-0.3354802181280663	Human	9.898031630415215	0.048783318089002686	Human	7.370195393651505	0.15989458386895905	Human	9.069281241370364	-0.3354802181280663	Human	9.898031630415215	0.048783318089002686	Human	7.370195393651505	0.15989458386895905	Human
13.365530368131214	-0.29381863961933247	Human	9.5729510914153	-0.18033633572471042	Human	7.662798578226833	-0.08492302408426633	Human	13.365530368131214	-0.29381863961933247	Human	9.5729510914153	-0.18033633572471042	Human	7.662798578226833	-0.08492302408426633	Human	13.365530368131214	-0.29381863961933247	Human	9.5729510914153	-0.18033633572471042	Human	7.662798578226833	-0.08492302408426633	Human
9.009147289112915	-0.3772481207792199	Human	7.749312370395756	-0.2740159955258248	Human	10.234065880446096	0.18447694047978452	Human	9.009147289112915	-0.3772481207792199	Human	7.749312370395756	-0.2740159955258248	Human	10.234065880446096	0.18447694047978452	Human	9.009147289112915	-0.3772481207792199	Human	7.749312370395756	-0.2740159955258248	Human	10.234065880446096	0.18447694047978452	Human
7.111422059785766	-0.37372112449623834	Human	10.193521036695213	0.28269921211578325	Human	10.298491332652937	-0.1708042333456207	Human	7.111422059785766	-0.37372112449623834	Human	10.193521036695213	0.28269921211578325	Human	10.298491332652937	-0.1708042333456207	Human	7.111422059785766	-0.37372112449623834	Human	10.193521036695213	0.28269921211578325	Human	10.298491332652937	-0.1708042333456207	Human
10.010019348143434	-0.17056602826068212	Human	11.039335935304921	-0.25729331659361265	Human	9.267871907190013	0.2615346936010135	Human	10.010019348143434	-0.17056602826068212	Human	11.039335935304921	-0.25729331659361265	Human	9.267871907190013	0.2615346936010135	Human	10.010019348143434	-0.17056602826068212	Human	11.039335935304921	-0.25729331659361265	Human	9.267871907190013	0.2615346936010135	Human
9.629000241911516	-0.2841023145535258	Human	9.33667664439425	0.041518171552270264	Human	10.398368419625236	0.35825328673182066	Human	9.629000241911516	-0.2841023145535258	Human	9.33667664439425	0.041518171552270264	Human	10.398368419625236	0.35825328673182066	Human	9.629000241911516	-0.2841023145535258	Human	9.33667664439425	0.041518171552270264	Human	10.398368419625236	0.35825328673182066	Human
8.317550199075537	-1.1862217633817485	Human	12.956089938649924	-0.035835580811098874	Human	10.231435612927507	0.1302628889172794	Human	8.317550199075537	-1.1862217633817485	Human	12.956089938649924	-0.035835580811098874	Human	10.231435612927507	0.1302628889172794	Human	8.317550199075537	-1.1862217633817485	Human	12.956089938649924	-0.035835580811098874	Human	10.231435612927507	0.1302628889172794	Human
10.34897134322758	-0.04172648231262882	Human	10.886508407069945	-3.813536216396642	Human	9.802684609937405	0.0666801898432479	Human	10.34897134322758	-0.04172648231262882	Human	10.886508407069945	-3.813536216396642	Human	9.802684609937405	0.0666801898432479	Human	10.34897134322758	-0.04172648231262882	Human	10.886508407069945	-3.813536216396642	Human	9.802684609937405	0.0666801898432479	Human
10.879758476755597	0.0508533178557627	Human	7.733893019007288	0.6859128959595997	Human	10.593351074730574	0.19384737395935975	Human	10.879758476755597	0.0508533178557627	Human	7.733893019007288	0.6859128959595997	Human	10.593351074730574	0.19384737395935975	Human	10.879758476755597	0.0508533178557627	Human	7.733893019007288	0.6859128959595997	Human	10.593351074730574	0.19384737395935975	Human
9.460819340883614	-0.20013092382357034	Human	11.96759218509193	0.4629434272643892	Human	9.83475789982917	2.235498665732861	Human	9.460819340883614	-0.20013092382357034	Human	11.96759218509193	0.4629434272643892	Human	9.83475789982917	2.235498665732861	Human	9.460819340883614	-0.20013092382357034	Human	11.96759218509193	0.4629434272643892	Human	9.83475789982917	2.235498665732861	Human
13.07914865136506	-0.2695987307608722	Human	11.763182204159357	-0.10219567404019676	Human	11.759539136693537	0.07632516558391783	Human	13.07914865136506	-0.2695987307608722	Human	11.763182204159357	-0.10219567404019676	Human	11.759539136693537	0.07632516558391783	Human	13.07914865136506	-0.2695987307608722	Human	11.763182204159357	-0.10219567404019676	Human	11.759539136693537	0.07632516558391783	Human
10.974270714414393	-3.9073417207278145	Human	9.404130228275964	-0.09883310003473864	Human	11.797886411648227	-0.03571025779380651	Human	10.974270714414393	-3.9073417207278145	Human	9.404130228275964	-0.09883310003473864	Human	11.797886411648227	-0.03571025779380651	Human	10.974270714414393	-3.9073417207278145	Human	9.404130228275964	-0.09883310003473864	Human	11.797886411648227	-0.03571025779380651	Human
7.925429165278174	0.23133325866450874	Human	9.814826141082126	-0.14709970247904344	Human	7.29691271873516	0.4031307095432253	Human	7.925429165278174	0.23133325866450874	Human	9.814826141082126	-0.14709970247904344	Human	7.29691271873516	0.4031307095432253	Human	7.925429165278174	0.23133325866450874	Human	9.814826141082126	-0.14709970247904344	Human	7.29691271873516	0.4031307095432253	Human
12.023647459506146	0.3330293580172557	Human	7.223154422604142	0.41904665757616705	Human	11.356652224063543	0.07097607995023282	Human	12.023647459506146	0.3330293580172557	Human	7.223154422604142	0.41904665757616705	Human	11.356652224063543	0.07097607995023282	Human	12.023647459506146	0.3330293580172557	Human	7.223154422604142	0.41904665757616705	Human	11.356652224063543	0.07097607995023282	Human
11.951164086272676	-0.44568415427731967	Human	9.65364794707888	-0.14560487493155233	Human	9.92298742200456	-0.2382894581769904	Human	11.951164086272676	-0.44568415427731967	Human	9.65364794707888	-0.14560487493155233	Human	9.92298742200456	-0.2382894581769904	Human	11.951164086272676	-0.44568415427731967	Human	9.65364794707888	-0.14560487493155233	Human	9.92298742200456	-0.2382894581769904	Human
8.94417938785673	0.9840110160163505	Human	8.414791005586011	-0.22810091380563507	Human	9.906932146018624	-0.8306580359463569	Human	8.94417938785673	0.9840110160163505	Human	8.414791005586011	-0.22810091380563507	Human	9.906932146018624	-0.8306580359463569	Human	8.94417938785673	0.9840110160163505	Human	8.414791005586011	-0.22810091380563507	Human	9.906932146018624	-0.8306580359463569	Human
9.94031187936064	-0.37722998303441163	Human	7.579688119076426	-0.5598733609485215	Human	8.828814045936527	-0.014317250316314473	Human	9.94031187936064	-0.37722998303441163	Human	7.579688119076426	-0.5598733609485215	Human	8.828814045936527	-0.014317250316314473	Human	9.94031187936064	-0.37722998303441163	Human	7.579688119076426	-0.5598733609485215	Human	8.828814045936527	-0.014317250316314473	Human
7.525359007207241	-0.20818164684068685	Human	9.82123187899501	-0.7127437967363129	Human	8.86458443199976	-0.20205573248141073	Human	7.525359007207241	-0.20818164684068685	Human	9.82123187899501	-0.7127437967363129	Human	8.86458443199976	-0.20205573248141073	Human	7.525359007207241	-0.20818164684068685	Human	9.82123187899501	-0.7127437967363129	Human	8.86458443199976	-0.20205573248141073	Human
9.685165867866232	-0.20503428250443897	Human	10.375001326671496	0.00403181344031158	Human	7.935121486097717	-0.17910888873416556	Human	9.685165867866232	-0.20503428250443897	Human	10.375001326671496	0.00403181344031158	Human	7.935121486097717	-0.17910888873416556	Human	9.685165867866232	-0.20503428250443897	Human	10.375001326671496	0.00403181344031158	Human	7.935121486097717	-0.17910888873416556	Human
8.47885466903836	-0.3446947849020942	Human	12.821145962041836	-0.023660096620812202	Human	7.113257821346894	-0.36408738001906077	Human	8.47885466903836	-0.3446947849020942	Human	12.821145962041836	-0.023660096620812202	Human	7.113257821346894	-0.36408738001906077	Human	8.47885466903836	-0.3446947849020942	Human	12.821145962041836	-0.023660096620812202	Human	7.113257821346894	-0.36408738001906077	Human
6.937554529167377	0.7726500894531774	Human	11.35555255605132	-0.2431160296632434	Human	10.141257010105715	0.4672154915989879	Human	6.937554529167377	0.7726500894531774	Human	11.35555255605132	-0.2431160296632434	Human	10.141257010105715	0.4672154915989879	Human	6.937554529167377	0.7726500894531774	Human	11.35555255605132	-0.2431160296632434	Human	10.141257010105715	0.4672154915989879	Human
9.500461533411299	-0.15423238498609942	Human	8.129078012163834	0.4308346881938676	Human	11.36314020704524	0.25213338883744935	Human	9.500461533411299	-0.15423238498609942	Human	8.129078012163834	0.4308346881938676	Human	11.36314020704524	0.25213338883744935	Human	9.500461533411299	-0.15423238498609942	Human	8.129078012163834	0.4308346881938676	Human	11.36314020704524	0.25213338883744935	Human
10.540063912846163	-0.3095259507553325	Human	8.77342913889251	-0.4980995156135396	Human	10.280489742649014	0.7207904731690782	Human	10.540063912846163	-0.3095259507553325	Human	8.77342913889251	-0.4980995156135396	Human	10.280489742649014	0.7207904731690782	Human	10.540063912846163	-0.3095259507553325	Human	8.77342913889251	-0.4980995156135396	Human	10.280489742649014	0.7207904731690782	Human
12.934759195446397	-0.2409359178942136	Human	10.41276351630098	-0.03797488549775278	Human	10.67592360820993	0.257714977785969	Human	12.934759195446397	-0.2409359178942136	Human	10.41276351630098	-0.03797488549775278	Human	10.67592360820993	0.257714977785969	Human	12.934759195446397	-0.2409359178942136	Human	10.41276351630098	-0.03797488549775278	Human	10.67592360820993	0.257714977785969	Human
11.405753866008103	-0.33441295642612406	Human	8.07366060549715	-0.23813048044091123	Human	12.365242312253152	-0.27598862819232417	Human	11.405753866008103	-0.33441295642612406	Human	8.07366060549715	-0.23813048044091123	Human	12.365242312253152	-0.27598862819232417	Human	11.405753866008103	-0.33441295642612406	Human	8.07366060549715	-0.23813048044091123	Human	12.365242312253152	-0.27598862819232417	Human
8.109436636836792	0.4773833179537619	Human	9.144876393521594	0.3583808983322543	Human	9.178172195133245	0.09997069532659386	Human	8.109436636836792	0.4773833179537619	Human	9.144876393521594	0.3583808983322543	Human	9.178172195133245	0.09997069532659386	Human	8.109436636836792	0.4773833179537619	Human	9.144876393521594	0.3583808983322543	Human	9.178172195133245	0.09997069532659386	Human
8.662812084885653	-0.30369374897575674	Human	10.62871279575942	-0.0347248565396394	Human	13.468393415776541	0.07411022578447851	Human	8.662812084885653	-0.30369374897575674	Human	10.62871279575942	-0.0347248565396394	Human	13.468393415776541	0.07411022578447851	Human	8.662812084885653	-0.30369374897575674	Human	10.62871279575942	-0.0347248565396394	Human	13.468393415776541	0.07411022578447851	Human
10.484307744384235	-0.17595176176913976	Human	10.675819166631511	-0.1539523667589845	Human	9.102590163180107	0.17082454117663023	Human	10.484307744384235	-0.17595176176913976	Human	10.675819166631511	-0.1539523667589845	Human	9.102590163180107	0.17082454117663023	Human	10.484307744384235	-0.17595176176913976	Human	10.675819166631511	-0.1539523667589845	Human	9.102590163180107	0.17082454117663023	Human
8.165831911927189	-0.4040852727400763	Human	9.26716774087344	-0.5164058725041386	Human	9.987273222405976	0.21934934634968506	Human	8.165831911927189	-0.4040852727400763	Human	9.26716774087344	-0.5164058725041386	Human	9.987273222405976	0.21934934634968506	Human	8.165831911927189	-0.4040852727400763	Human	9.26716774087344	-0.5164058725041386	Human	9.987273222405976	0.21934934634968506	Human
9.290833009774449	0.0446131274250452	Human	9.76532742324239	0.8667450724956762	Human	9.713119055724627	0.10376597882881534	Human	9.290833009774449	0.0446131274250452	Human	9.76532742324239	0.8667450724956762	Human	9.713119055724627	0.10376597882881534	Human	9.290833009774449	0.0446131274250452	Human	9.76532742324239	0.8667450724956762	Human	9.713119055724627	0.10376597882881534	Human
10.716770680516568	-0.20385434667745653	Human	8.159805268270585	-0.2113638438910421	Human	8.406855117084174	0.9122057678559237	Human	10.716770680516568	-0.20385434667745653	Human	8.159805268270585	-0.2113638438910421	Human	8.406855117084174	0.9122057678559237	Human	10.716770680516568	-0.20385434667745653	Human	8.159805268270585	-0.2113638438910421	Human	8.406855117084174	0.9122057678559237	Human
10.79332183617144	-0.3694719517226695	Human	9.665578301427157	-0.44713339375741257	Human	10.216571130969886	0.3244256944284122	Human	10.79332183617144	-0.3694719517226695	Human	9.665578301427157	-0.44713339375741257	Human	10.216571130969886	0.3244256944284122	Human	10.79332183617144	-0.3694719517226695	Human	9.665578301427157	-0.44713339375741257	Human	10.216571130969886	0.3244256944284122	Human
9.363691226903795	-0.6767686278050024	Human	11.713093964674407	-0.21491114536127126	Human	11.016392657532782	-0.30814663444937523	Human	9.363691226903795	-0.6767686278050024	Human	11.713093964674407	-0.21491114536127126	Human	11.016392657532782	-0.30814663444937523	Human	9.363691226903795	-0.6767686278050024	Human	11.713093964674407	-0.21491114536127126	Human	11.016392657532782	-0.30814663444937523	Human
9.922013678163543	0.46192081453287615	Human	9.497295650931203	-0.04376217985838603	Human	9.441646335005851	0.24164909537584084	Human	9.922013678163543	0.46192081453287615	Human	9.497295650931203	-0.04376217985838603	Human	9.441646335005851	0.24164909537584084	Human	9.922013678163543	0.46192081453287615	Human	9.497295650931203	-0.04376217985838603	Human	9.441646335005851	0.24164909537584084	Human
8.25350685922047	-0.3813711674642608	Human	8.714945909946833	-0.36925920488576613	Human	13.095507516733118	0.23376314994977343	Human	8.25350685922047	-0.3813711674642608	Human	8.714945909946833	-0.36925920488576613	Human	13.095507516733118	0.23376314994977343	Human	8.25350685922047	-0.3813711674642608	Human	8.714945909946833	-0.36925920488576613	Human	13.095507516733118	0.23376314994977343	Human
9.715089988097413	-0.5319111719615002	Human	7.134735642024715	-1.108893170294582	Human	11.835049030985488	0.09380550433117264	Human	9.715089988097413	-0.5319111719615002	Human	7.134735642024715	-1.108893170294582	Human	11.835049030985488	0.09380550433117264	Human	9.715089988097413	-0.5319111719615002	Human	7.134735642024715	-1.108893170294582	Human	11.835049030985488	0.09380550433117264	Human
11.767119865526375	-0.3139164117737137	Human	7.383562118636599	0.2617949848040628	Human	7.595671590326712	0.454579637295091	Human	11.767119865526375	-0.3139164117737137	Human	7.383562118636599	0.2617949848040628	Human	7.595671590326712	0.454579637295091	Human	11.767119865526375	-0.3139164117737137	Human	7.383562118636599	0.2617949848040628	Human	7.595671590326712	0.454579637295091	Human
9.662467879115008	-0.3529100009031691	Human	9.83616286019102	-0.11604574026943466	Human	11.784049356583038	0.1299140692471335	Human	9.662467879115008	-0.3529100009031691	Human	9.83616286019102	-0.11604574026943466	Human	11.784049356583038	0.1299140692471335	Human	9.662467879115008	-0.3529100009031691	Human	9.83616286019102	-0.11604574026943466	Human	11.784049356583038	0.1299140692471335	Human
9.026974228919691	-0.8836380758681814	Human	10.143046927783038	-0.26451956113821423	Human	11.995318080389993	0.343488480237123	Human	9.026974228919691	-0.8836380758681814	Human	10.143046927783038	-0.26451956113821423	Human	11.995318080389993	0.343488480237123	Human	9.026974228919691	-0.8836380758681814	Human	10.143046927783038	-0.26451956113821423	Human	11.995318080389993	0.343488480237123	Human
7.055718879549341	-0.9917182561585448	Human	6.971022832645983	-1.2471378817139172	Human	9.010573562610901	-1.0828441160510893	Human	7.055718879549341	-0.9917182561585448	Human	6.971022832645983	-1.2471378817139172	Human	9.010573562610901	-1.0828441160510893	Human	7.055718879549341	-0.9917182561585448	Human	6.971022832645983	-1.2471378817139172	Human	9.010573562610901	-1.0828441160510893	Human
7.350234512356125	0.3361236320154426	Human	7.8574757916593345	-0.37629231129896334	Human	10.006150899421288	0.23013028055536822	Human	7.350234512356125	0.3361236320154426	Human	7.8574757916593345	-0.37629231129896334	Human	10.006150899421288	0.23013028055536822	Human	7.350234512356125	0.3361236320154426	Human	7.8574757916593345	-0.37629231129896334	Human	10.006150899421288	0.23013028055536822	Human
10.209714929077888	-0.7651885123666787	Human	9.193113926780066	-0.1389608959857877	Human	7.345905560288845	0.6272283044168538	Human	10.209714929077888	-0.7651885123666787	Human	9.193113926780066	-0.1389608959857877	Human	7.345905560288845	0.6272283044168538	Human	10.209714929077888	-0.7651885123666787	Human	9.193113926780066	-0.1389608959857877	Human	7.345905560288845	0.6272283044168538	Human
10.234078760438008	-0.4271837114767019	Human	8.390125649754845	-0.3273599174621239	Human	9.754634950077149	0.059429407572886554	Human	10.234078760438008	-0.4271837114767019	Human	8.390125649754845	-0.3273599174621239	Human	9.754634950077149	0.059429407572886554	Human	10.234078760438008	-0.4271837114767019	Human	8.390125649754845	-0.3273599174621239	Human	9.754634950077149	0.059429407572886554	Human
6.744815039285808	-0.9138799771793505	Human	9.507198754132274	-0.14922165692050235	Human	8.583812548717587	0.11659387109645897	Human	6.744815039285808	-0.9138799771793505	Human	9.507198754132274	-0.14922165692050235	Human	8.583812548717587	0.11659387109645897	Human	6.744815039285808	-0.9138799771793505	Human	9.507198754132274	-0.14922165692050235	Human	8.583812548717587	0.11659387109645897	Human
8.51454206656563	-1.391578791365675	Human	9.299204361066927	-0.3484339072714183	Human	7.3150419660417505	-1.3325234504016987	Human	8.51454206656563	-1.391578791365675	Human	9.299204361066927	-0.3484339072714183	Human	7.3150419660417505	-1.3325234504016987	Human	8.51454206656563	-1.391578791365675	Human	9.299204361066927	-0.3484339072714183	Human	7.3150419660417505	-1.3325234504016987	Human
9.735000937496494	-1.0419138204291745	Human	9.26890079128983	-0.1852929131237634	Human	9.88163337367803	-0.5585114117502133	Human	9.735000937496494	-1.0419138204291745	Human	9.26890079128983	-0.1852929131237634	Human	9.88163337367803	-0.5585114117502133	Human	9.735000937496494	-1.0419138204291745	Human	9.26890079128983	-0.1852929131237634	Human	9.88163337367803	-0.5585114117502133	Human
8.588548388616006	-0.6664453965843335	Human	10.568133972908337	-0.23349936236653449	Human	10.538264826026968	0.3135577641956441	Human	8.588548388616006	-0.6664453965843335	Human	10.568133972908337	-0.23349936236653449	Human	10.538264826026968	0.3135577641956441	Human	8.588548388616006	-0.6664453965843335	Human	10.568133972908337	-0.23349936236653449	Human	10.538264826026968	0.3135577641956441	Human
9.189570787547655	0.5307117482575507	Human	8.189221466379568	0.09576141134750007	Human	12.945651888056432	0.2172758212734014	Human	9.189570787547655	0.5307117482575507	Human	8.189221466379568	0.09576141134750007	Human	12.945651888056432	0.2172758212734014	Human	9.189570787547655	0.5307117482575507	Human	8.189221466379568	0.09576141134750007	Human	12.945651888056432	0.2172758212734014	Human
9.326669104240391	-0.39710972597200733	Human	9.726980391886057	0.0018147231593893282	Human	11.518366052619747	0.09129692676288083	Human	9.326669104240391	-0.39710972597200733	Human	9.726980391886057	0.0018147231593893282	Human	11.518366052619747	0.09129692676288083	Human	9.326669104240391	-0.39710972597200733	Human	9.726980391886057	0.0018147231593893282	Human	11.518366052619747	0.09129692676288083	Human
9.357682515369675	-0.3478810443653011	Human	8.95683318559767	0.08655241756869791	Human	7.874550869898118	-0.04654862975989412	Human	9.357682515369675	-0.3478810443653011	Human	8.95683318559767	0.08655241756869791	Human	7.874550869898118	-0.04654862975989412	Human	9.357682515369675	-0.3478810443653011	Human	8.95683318559767	0.08655241756869791	Human	7.874550869898118	-0.04654862975989412	Human
10.737431970121733	-0.5326461794649228	Human	13.344645557248784	-0.044444772141149544	Human	8.90715753384772	-0.19440576663778286	Human	10.737431970121733	-0.5326461794649228	Human	13.344645557248784	-0.044444772141149544	Human	8.90715753384772	-0.19440576663778286	Human	10.737431970121733	-0.5326461794649228	Human	13.344645557248784	-0.044444772141149544	Human	8.90715753384772	-0.19440576663778286	Human
6.580773644947477	-1.19240654392922	Human	8.840346657938333	0.13220964990238193	Human	10.502263308732191	0.13797687627138705	Human	6.580773644947477	-1.19240654392922	Human	8.840346657938333	0.13220964990238193	Human	10.502263308732191	0.13797687627138705	Human	6.580773644947477	-1.19240654392922	Human	8.840346657938333	0.13220964990238193	Human	10.502263308732191	0.13797687627138705	Human
8.311991398699867	-0.1475940113778621	Human	10.053481948071934	-0.2698110657633493	Human	8.273180528546494	0.16595479229916496	Human	8.311991398699867	-0.1475940113778621	Human	10.053481948071934	-0.2698110657633493	Human	8.273180528546494	0.16595479229916496	Human	8.311991398699867	-0.1475940113778621	Human	10.053481948071934	-0.2698110657633493	Human	8.273180528546494	0.16595479229916496	Human
9.835228610504235	-0.2072458608954884	Human	10.037009698173923	0.005730052357693086	Human	9.119983420710055	0.31376777090720914	Human	9.835228610504235	-0.2072458608954884	Human	10.037009698173923	0.005730052357693086	Human	9.119983420710055	0.31376777090720914	Human	9.835228610504235	-0.2072458608954884	Human	10.037009698173923	0.005730052357693086	Human	9.119983420710055	0.31376777090720914	Human
9.107327798856108	-0.20822776602620066	Human	9.713915779963795	0.01501853769513777	Human	6.0521464108123855	-0.9771659205855158	Human	9.107327798856108	-0.20822776602620066	Human	9.713915779963795	0.01501853769513777	Human	6.0521464108123855	-0.9771659205855158	Human	9.107327798856108	-0.20822776602620066	Human	9.713915779963795	0.01501853769513777	Human	6.0521464108123855	-0.9771659205855158	Human
13.412483748770581	-0.17515065391293508	Human	8.381106438050974	-1.7373478240955844	Human	10.733012493434224	0.16912949013781706	Human	13.412483748770581	-0.17515065391293508	Human	8.381106438050974	-1.7373478240955844	Human	10.733012493434224	0.16912949013781706	Human	13.412483748770581	-0.17515065391293508	Human	8.381106438050974	-1.7373478240955844	Human	10.733012493434224	0.16912949013781706	Human
9.187106074361822	-0.5180744716812521	Human	8.207595774011727	-0.29188952816008407	Human	10.86252328809619	0.21551958496368503	Human	9.187106074361822	-0.5180744716812521	Human	8.207595774011727	-0.29188952816008407	Human	10.86252328809619	0.21551958496368503	Human	9.187106074361822	-0.5180744716812521	Human	8.207595774011727	-0.29188952816008407	Human	10.86252328809619	0.21551958496368503	Human
10.140265244455	-0.42481403955866265	Human	11.844054341479659	-0.23034902248989414	Human	9.584795725238122	0.16036275530086355	Human	10.140265244455	-0.42481403955866265	Human	11.844054341479659	-0.23034902248989414	Human	9.584795725238122	0.16036275530086355	Human	10.140265244455	-0.42481403955866265	Human	11.844054341479659	-0.23034902248989414	Human	9.584795725238122	0.16036275530086355	Human
10.05689364479746	-0.03384503735553884	Human	6.905183747737109	-1.4200051992905427	Human	9.484385409687292	0.40482425796280014	Human	10.05689364479746	-0.03384503735553884	Human	6.905183747737109	-1.4200051992905427	Human	9.484385409687292	0.40482425796280014	Human	10.05689364479746	-0.03384503735553884	Human	6.905183747737109	-1.4200051992905427	Human	9.484385409687292	0.40482425796280014	Human
9.732960152530847	-0.023017486042550765	Human	10.465234841894222	-0.200546332296085	Human	8.349126305594185	0.17000732357321874	Human	9.732960152530847	-0.023017486042550765	Human	10.465234841894222	-0.200546332296085	Human	8.349126305594185	0.17000732357321874	Human	9.732960152530847	-0.023017486042550765	Human	10.465234841894222	-0.200546332296085	Human	8.349126305594185	0.17000732357321874	Human
7.5858008826967875	-0.5825243418440808	Human	9.89516671966638	-0.027185099673608774	Human	9.914902952343992	0.0847777782040876	Human	7.5858008826967875	-0.5825243418440808	Human	9.89516671966638	-0.027185099673608774	Human	9.914902952343992	0.0847777782040876	Human	7.5858008826967875	-0.5825243418440808	Human	9.89516671966638	-0.027185099673608774	Human	9.914902952343992	0.0847777782040876	Human
8.436511064105678	-0.6841085527427992	Human	9.26435795506036	0.0614153555314867	Human	11.866903199555844	0.09900526641244235	Human	8.436511064105678	-0.6841085527427992	Human	9.26435795506036	0.0614153555314867	Human	11.866903199555844	0.09900526641244235	Human	8.436511064105678	-0.6841085527427992	Human	9.26435795506036	0.0614153555314867	Human	11.866903199555844	0.09900526641244235	Human
11.96938025572765	-0.45453197697875414	Human	12.230686475233654	-0.23841917665784068	Human	9.681849645059634	0.30914782104478294	Human	11.96938025572765	-0.45453197697875414	Human	12.230686475233654	-0.23841917665784068	Human	9.681849645059634	0.30914782104478294	Human	11.96938025572765	-0.45453197697875414	Human	12.230686475233654	-0.23841917665784068	Human	9.681849645059634	0.30914782104478294	Human
7.387063225702459	-2.047389196044088	Human	7.693024718162217	-0.08550652910885595	Human	9.167787215462281	0.5143788709824153	Human	7.387063225702459	-2.047389196044088	Human	7.693024718162217	-0.08550652910885595	Human	9.167787215462281	0.5143788709824153	Human	7.387063225702459	-2.047389196044088	Human	7.693024718162217	-0.08550652910885595	Human	9.167787215462281	0.5143788709824153	Human
10.512415749387426	-0.2875658012566288	Human	9.769024844684875	0.0945407816061014	Human	7.527767252504853	-0.11717491413603698	Human	10.512415749387426	-0.2875658012566288	Human	9.769024844684875	0.0945407816061014	Human	7.527767252504853	-0.11717491413603698	Human	10.512415749387426	-0.2875658012566288	Human	9.769024844684875	0.0945407816061014	Human	7.527767252504853	-0.11717491413603698	Human
9.875554857875981	0.011935246375173457	Human	10.957080706789442	-0.10326653753859844	Human	7.210048817100604	-0.07432864721137965	Human	9.875554857875981	0.011935246375173457	Human	10.957080706789442	-0.10326653753859844	Human	7.210048817100604	-0.07432864721137965	Human	9.875554857875981	0.011935246375173457	Human	10.957080706789442	-0.10326653753859844	Human	7.210048817100604	-0.07432864721137965	Human
9.367992337617986	-0.14296653622146707	Human	11.439683378308375	-0.16117450407845002	Human	10.253797086194655	0.649142772097244	Human	9.367992337617986	-0.14296653622146707	Human	11.439683378308375	-0.16117450407845002	Human	10.253797086194655	0.649142772097244	Human	9.367992337617986	-0.14296653622146707	Human	11.439683378308375	-0.16117450407845002	Human	10.253797086194655	0.649142772097244	Human
12.310928867212862	-0.3833516398355132	Human	9.919625210062767	-0.2574387649674813	Human	10.352876104666324	0.16266415033848772	Human	12.310928867212862	-0.3833516398355132	Human	9.919625210062767	-0.2574387649674813	Human	10.352876104666324	0.16266415033848772	Human	12.310928867212862	-0.3833516398355132	Human	9.919625210062767	-0.2574387649674813	Human	10.352876104666324	0.16266415033848772	Human
7.390951157355944	-0.2494576580233163	Human	12.095364209680712	0.645390533307187	Human	7.306801250923421	-0.33325790453456666	Human	7.390951157355944	-0.2494576580233163	Human	12.095364209680712	0.645390533307187	Human	7.306801250923421	-0.33325790453456666	Human	7.390951157355944	-0.2494576580233163	Human	12.095364209680712	0.645390533307187	Human	7.306801250923421	-0.33325790453456666	Human
8.030637265105227	-0.6821120427251888	Human	11.172636007689233	-0.1983835879379082	Human	8.628559679084153	1.0152864800667116	Human	8.030637265105227	-0.6821120427251888	Human	11.172636007689233	-0.1983835879379082	Human	8.628559679084153	1.0152864800667116	Human	8.030637265105227	-0.6821120427251888	Human	11.172636007689233	-0.1983835879379082	Human	8.628559679084153	1.0152864800667116	Human
10.042391783549059	-0.42286560563475206	Human	10.729675954126842	-0.2234729919295406	Human	9.78191705478461	0.9029529244433869	Human	10.042391783549059	-0.42286560563475206	Human	10.729675954126842	-0.2234729919295406	Human	9.78191705478461	0.9029529244433869	Human	10.042391783549059	-0.42286560563475206	Human	10.729675954126842	-0.2234729919295406	Human	9.78191705478461	0.9029529244433869	Human
11.105012137502596	-0.37648453489911354	Human	6.455517784747878	-0.40540870255841754	Human	8.724022423264364	0.3390854791222099	Human	11.105012137502596	-0.37648453489911354	Human	6.455517784747878	-0.40540870255841754	Human	8.724022423264364	0.3390854791222099	Human	11.105012137502596	-0.37648453489911354	Human	6.455517784747878	-0.40540870255841754	Human	8.724022423264364	0.3390854791222099	Human
11.547666246438133	-0.3593233740790251	Human	6.384395858079951	-1.3407814129657518	Human	5.170307389219398	0.9830331150269568	Human	11.547666246438133	-0.3593233740790251	Human	6.384395858079951	-1.3407814129657518	Human	5.170307389219398	0.9830331150269568	Human	11.547666246438133	-0.3593233740790251	Human	6.384395858079951	-1.3407814129657518	Human	5.170307389219398	0.9830331150269568	Human
9.879804445430864	-0.1834393860536416	Human	8.196743713104226	-0.006997664014795918	Human	9.27960518533462	-0.6799334051780532	Human	9.879804445430864	-0.1834393860536416	Human	8.196743713104226	-0.006997664014795918	Human	9.27960518533462	-0.6799334051780532	Human	9.879804445430864	-0.1834393860536416	Human	8.196743713104226	-0.006997664014795918	Human	9.27960518533462	-0.6799334051780532	Human
12.270021723618878	0.233965835262433	Human	9.333654697946102	0.26330428137885814	Human	9.48747092365716	0.04867581870058889	Human	12.270021723618878	0.233965835262433	Human	9.333654697946102	0.26330428137885814	Human	9.48747092365716	0.04867581870058889	Human	12.270021723618878	0.233965835262433	Human	9.333654697946102	0.26330428137885814	Human	9.48747092365716	0.04867581870058889	Human
11.14531757208101	-0.14682709426861568	Human	8.747448916309137	-0.884839783029137	Human	9.442157786429402	0.1625881312415379	Human	11.14531757208101	-0.14682709426861568	Human	8.747448916309137	-0.884839783029137	Human	9.442157786429402	0.1625881312415379	Human	11.14531757208101	-0.14682709426861568	Human	8.747448916309137	-0.884839783029137	Human	9.442157786429402	0.1625881312415379	Human
10.883066426009401	-0.49640696123729666	Human	9.715653293157871	0.28492602923290283	Human	5.945896878473642	1.4141202598834224	Human	10.883066426009401	-0.49640696123729666	Human	9.715653293157871	0.28492602923290283	Human	5.945896878473642	1.4141202598834224	Human	10.883066426009401	-0.49640696123729666	Human	9.715653293157871	0.28492602923290283	Human	5.945896878473642	1.4141202598834224	Human
6.573343546428428	-0.6062261991453377	Human	6.504400720751821	-0.5011266424963907	Human	7.9379765941536276	-0.32951329082409375	Human	6.573343546428428	-0.6062261991453377	Human	6.504400720751821	-0.5011266424963907	Human	7.9379765941536276	-0.32951329082409375	Human	6.573343546428428	-0.6062261991453377	Human	6.504400720751821	-0.5011266424963907	Human	7.9379765941536276	-0.32951329082409375	Human
6.730565159986232	-1.8036136644777958	Human	8.293112098265171	0.3365089726894593	Human	10.837478007133576	0.29914681709838836	Human	6.730565159986232	-1.8036136644777958	Human	8.293112098265171	0.3365089726894593	Human	10.837478007133576	0.29914681709838836	Human	6.730565159986232	-1.8036136644777958	Human	8.293112098265171	0.3365089726894593	Human	10.837478007133576	0.29914681709838836	Human
8.741916227286067	-0.9452215316077437	Human	11.500056867446354	-0.2122139190839754	Human	8.267349187979322	0.2433554227253624	Human	8.741916227286067	-0.9452215316077437	Human	11.500056867446354	-0.2122139190839754	Human	8.267349187979322	0.2433554227253624	Human	8.741916227286067	-0.9452215316077437	Human	11.500056867446354	-0.2122139190839754	Human	8.267349187979322	0.2433554227253624	Human
9.512850813764205	-0.10516892377445615	Human	12.280425940759702	0.08964321479207739	Human	9.834386593042293	0.20906058405487757	Human	9.512850813764205	-0.10516892377445615	Human	12.280425940759702	0.08964321479207739	Human	9.834386593042293	0.20906058405487757	Human	9.512850813764205	-0.10516892377445615	Human	12.280425940759702	0.08964321479207739	Human	9.834386593042293	0.20906058405487757	Human
8.362772988718541	-0.23918443458028274	Human	9.525065865583791	0.8363008331307026	Human	9.06781394080103	0.2947801835948987	Human	8.362772988718541	-0.23918443458028274	Human	9.525065865583791	0.8363008331307026	Human	9.06781394080103	0.2947801835948987	Human	8.362772988718541	-0.23918443458028274	Human	9.525065865583791	0.8363008331307026	Human	9.06781394080103	0.2947801835948987	Human
9.958817593945472	-0.20795996797184485	Human	7.0868937699544015	-0.7324254237596112	Human	13.433529453224091	0.13070588177178555	Human	9.958817593945472	-0.20795996797184485	Human	7.0868937699544015	-0.7324254237596112	Human	13.433529453224091	0.13070588177178555	Human	9.958817593945472	-0.20795996797184485	Human	7.0868937699544015	-0.7324254237596112	Human	13.433529453224091	0.13070588177178555	Human
6.118019987765469	0.2381517412627243	Human	9.047673167165339	-0.1394288115172436	Human	9.13420277033862	0.6502841215836339	Human	6.118019987765469	0.2381517412627243	Human	9.047673167165339	-0.1394288115172436	Human	9.13420277033862	0.6502841215836339	Human	6.118019987765469	0.2381517412627243	Human	9.047673167165339	-0.1394288115172436	Human	9.13420277033862	0.6502841215836339	Human
8.375420765251413	0.15655853732487177	Human	10.407972270893064	-0.03108780373726387	Human	10.261671358573734	0.15500297379531341	Human	8.375420765251413	0.15655853732487177	Human	10.407972270893064	-0.03108780373726387	Human	10.261671358573734	0.15500297379531341	Human	8.375420765251413	0.15655853732487177	Human	10.407972270893064	-0.03108780373726387	Human	10.261671358573734	0.15500297379531341	Human
11.527707446271892	-0.2633139134557859	Human	10.686914009948682	-0.20401019732150913	Human	10.054065067618936	0.03957508971323191	Human	11.527707446271892	-0.2633139134557859	Human	10.686914009948682	-0.20401019732150913	Human	10.054065067618936	0.03957508971323191	Human	11.527707446271892	-0.2633139134557859	Human	10.686914009948682	-0.20401019732150913	Human	10.054065067618936	0.03957508971323191	Human
12.488836707231858	-0.31176071446645715	Human	11.034166041280102	-0.038352407001221854	Human	9.725530326854955	0.038036023737688565	Human	12.488836707231858	-0.31176071446645715	Human	11.034166041280102	-0.038352407001221854	Human	9.725530326854955	0.038036023737688565	Human	12.488836707231858	-0.31176071446645715	Human	11.034166041280102	-0.038352407001221854	Human	9.725530326854955	0.038036023737688565	Human
9.709344885850422	0.372137622654431	Human	9.046370253123351	-0.31291742349447593	Human	8.537861209784086	-1.1548234822515038	Human	9.709344885850422	0.372137622654431	Human	9.046370253123351	-0.31291742349447593	Human	8.537861209784086	-1.1548234822515038	Human	9.709344885850422	0.372137622654431	Human	9.046370253123351	-0.31291742349447593	Human	8.537861209784086	-1.1548234822515038	Human
7.073802666716085	-0.7113972502862034	Human	8.846869065400211	-0.01191933998240486	Human	8.555568639486275	0.3922190245827152	Human	7.073802666716085	-0.7113972502862034	Human	8.846869065400211	-0.01191933998240486	Human	8.555568639486275	0.3922190245827152	Human	7.073802666716085	-0.7113972502862034	Human	8.846869065400211	-0.01191933998240486	Human	8.555568639486275	0.3922190245827152	Human
9.163946540405412	-0.35371628411714484	Human	10.454309753919022	0.1835099676513131	Human	12.071077997691978	0.2241829544888602	Human	9.163946540405412	-0.35371628411714484	Human	10.454309753919022	0.1835099676513131	Human	12.071077997691978	0.2241829544888602	Human	9.163946540405412	-0.35371628411714484	Human	10.454309753919022	0.1835099676513131	Human	12.071077997691978	0.2241829544888602	Human
10.501626383769938	-0.21086529430886047	Human	9.289320144681339	0.03377554547978821	Human	7.794635640338558	0.6273839967535451	Human	10.501626383769938	-0.21086529430886047	Human	9.289320144681339	0.03377554547978821	Human	7.794635640338558	0.6273839967535451	Human	10.501626383769938	-0.21086529430886047	Human	9.289320144681339	0.03377554547978821	Human	7.794635640338558	0.6273839967535451	Human
10.884483632109305	-0.5535752957813314	Human	9.365183496926644	-0.055051380518262215	Human	10.60619184635657	0.08701946896054388	Human	10.884483632109305	-0.5535752957813314	Human	9.365183496926644	-0.055051380518262215	Human	10.60619184635657	0.08701946896054388	Human	10.884483632109305	-0.5535752957813314	Human	9.365183496926644	-0.055051380518262215	Human	10.60619184635657	0.08701946896054388	Human
10.959853574553998	0.11219851776192183	Human	8.65270890957977	-0.3897508350259969	Human	9.889267660508018	-0.03912034604878223	Human	10.959853574553998	0.11219851776192183	Human	8.65270890957977	-0.3897508350259969	Human	9.889267660508018	-0.03912034604878223	Human	10.959853574553998	0.11219851776192183	Human	8.65270890957977	-0.3897508350259969	Human	9.889267660508018	-0.03912034604878223	Human
9.02578203001312	-0.27553928373050685	Human	8.175659187083125	-0.218412791078964	Human	9.339130684151783	0.2043818917529537	Human	9.02578203001312	-0.27553928373050685	Human	8.175659187083125	-0.218412791078964	Human	9.339130684151783	0.2043818917529537	Human	9.02578203001312	-0.27553928373050685	Human	8.175659187083125	-0.218412791078964	Human	9.339130684151783	0.2043818917529537	Human
9.465702061849164	-1.0593585490190691	Human	10.936700240770994	3.8374583433554474	Yeast	12.419261973942717	0.14493246317767244	Human	9.465702061849164	-1.0593585490190691	Human	10.936700240770994	3.8374583433554474	Yeast	12.419261973942717	0.14493246317767244	Human	9.465702061849164	-1.0593585490190691	Human	10.936700240770994	3.8374583433554474	Yeast	12.419261973942717	0.14493246317767244	Human
10.50268809289984	0.0820891882692596	Human	10.226851666414317	-0.20207077620921612	Human	8.064069765852553	0.5966055136163328	Human	10.50268809289984	0.0820891882692596	Human	10.226851666414317	-0.20207077620921612	Human	8.064069765852553	0.5966055136163328	Human	10.50268809289984	0.0820891882692596	Human	10.226851666414317	-0.20207077620921612	Human	8.064069765852553	0.5966055136163328	Human
9.72609988131774	-0.744882738036797	Human	6.792536493059728	-2.214804232053773	Human	10.002755366901768	0.5174063872408534	Human	9.72609988131774	-0.744882738036797	Human	6.792536493059728	-2.214804232053773	Human	10.002755366901768	0.5174063872408534	Human	9.72609988131774	-0.744882738036797	Human	6.792536493059728	-2.214804232053773	Human	10.002755366901768	0.5174063872408534	Human
9.65029088350137	-0.5698768503706608	Human	11.841158613319806	0.07857739655139505	Human	11.150857328727417	0.27321799736051483	Human	9.65029088350137	-0.5698768503706608	Human	11.841158613319806	0.07857739655139505	Human	11.150857328727417	0.27321799736051483	Human	9.65029088350137	-0.5698768503706608	Human	11.841158613319806	0.07857739655139505	Human	11.150857328727417	0.27321799736051483	Human
8.682174663288164	-0.4413085341027437	Human	5.033543281101861	0.4481396569427317	Human	11.620494687184323	0.198148870000575	Human	8.682174663288164	-0.4413085341027437	Human	5.033543281101861	0.4481396569427317	Human	11.620494687184323	0.198148870000575	Human	8.682174663288164	-0.4413085341027437	Human	5.033543281101861	0.4481396569427317	Human	11.620494687184323	0.198148870000575	Human
8.105946542766539	-0.08596570127410974	Human	9.912712393053745	0.2324204160287292	Human	10.006084638046193	-0.07399937891383969	Human	8.105946542766539	-0.08596570127410974	Human	9.912712393053745	0.2324204160287292	Human	10.006084638046193	-0.07399937891383969	Human	8.105946542766539	-0.08596570127410974	Human	9.912712393053745	0.2324204160287292	Human	10.006084638046193	-0.07399937891383969	Human
11.334707345600027	1.2867852039884837	Yeast	8.546488521273911	-0.19208504460631556	Human	11.957205507044181	0.41142469804475407	Human	11.334707345600027	1.2867852039884837	Yeast	8.546488521273911	-0.19208504460631556	Human	11.957205507044181	0.41142469804475407	Human	11.334707345600027	1.2867852039884837	Yeast	8.546488521273911	-0.19208504460631556	Human	11.957205507044181	0.41142469804475407	Human
10.236124074076486	-0.21935556724985086	Human	5.929490449076777	-0.2949010102604194	Human	11.242872588439688	-0.05155649366929249	Human	10.236124074076486	-0.21935556724985086	Human	5.929490449076777	-0.2949010102604194	Human	11.242872588439688	-0.05155649366929249	Human	10.236124074076486	-0.21935556724985086	Human	5.929490449076777	-0.2949010102604194	Human	11.242872588439688	-0.05155649366929249	Human
12.96281731532682	1.236242300496916	Human	8.62683751327027	0.8907971342198634	Human	10.980001487238631	0.272933969307756	Human	12.96281731532682	1.236242300496916	Human	8.62683751327027	0.8907971342198634	Human	10.980001487238631	0.272933969307756	Human	12.96281731532682	1.236242300496916	Human	8.62683751327027	0.8907971342198634	Human	10.980001487238631	0.272933969307756	Human
6.189655519087886	-1.4409671978466596	Human	11.065298928540953	0.09451843285535134	Human	6.747928421096716	0.2008174965869201	Human	6.189655519087886	-1.4409671978466596	Human	11.065298928540953	0.09451843285535134	Human	6.747928421096716	0.2008174965869201	Human	6.189655519087886	-1.4409671978466596	Human	11.065298928540953	0.09451843285535134	Human	6.747928421096716	0.2008174965869201	Human
11.98621348927521	-0.20530430723862117	Human	8.681023173714705	-0.2259343867654601	Human	9.721107443850808	2.508060772480439	Human	11.98621348927521	-0.20530430723862117	Human	8.681023173714705	-0.2259343867654601	Human	9.721107443850808	2.508060772480439	Human	11.98621348927521	-0.20530430723862117	Human	8.681023173714705	-0.2259343867654601	Human	9.721107443850808	2.508060772480439	Human
10.163479083131211	-0.26620140700787226	Human	9.328431922213811	0.6574160206840426	Human	7.154227877436935	0.4628322515120442	Human	10.163479083131211	-0.26620140700787226	Human	9.328431922213811	0.6574160206840426	Human	7.154227877436935	0.4628322515120442	Human	10.163479083131211	-0.26620140700787226	Human	9.328431922213811	0.6574160206840426	Human	7.154227877436935	0.4628322515120442	Human
8.614457693175245	-0.3170305356953423	Human	9.699494509430387	-0.10074682260383273	Human	8.744312014859197	0.938223867592948	Human	8.614457693175245	-0.3170305356953423	Human	9.699494509430387	-0.10074682260383273	Human	8.744312014859197	0.938223867592948	Human	8.614457693175245	-0.3170305356953423	Human	9.699494509430387	-0.10074682260383273	Human	8.744312014859197	0.938223867592948	Human
5.702187977769846	0.14847850454894865	Human	10.082473741903074	0.011468093153593234	Human	9.39197252085111	0.3684732051533142	Human	5.702187977769846	0.14847850454894865	Human	10.082473741903074	0.011468093153593234	Human	9.39197252085111	0.3684732051533142	Human	5.702187977769846	0.14847850454894865	Human	10.082473741903074	0.011468093153593234	Human	9.39197252085111	0.3684732051533142	Human
8.689681872934873	0.7182100708505286	Human	8.519660245863658	-0.0814455804466912	Human	8.836063393065384	-0.6456553484488541	Human	8.689681872934873	0.7182100708505286	Human	8.519660245863658	-0.0814455804466912	Human	8.836063393065384	-0.6456553484488541	Human	8.689681872934873	0.7182100708505286	Human	8.519660245863658	-0.0814455804466912	Human	8.836063393065384	-0.6456553484488541	Human
11.353208534568832	-0.44818031536788283	Human	10.542078873561547	-0.10977123063738614	Human	9.833557997011765	0.4928859972047478	Human	11.353208534568832	-0.44818031536788283	Human	10.542078873561547	-0.10977123063738614	Human	9.833557997011765	0.4928859972047478	Human	11.353208534568832	-0.44818031536788283	Human	10.542078873561547	-0.10977123063738614	Human	9.833557997011765	0.4928859972047478	Human
8.843499989295672	-0.5141556389130446	Human	8.593698399575768	0.3966160437409192	Human	6.410519024900338	-0.7392783837591151	Human	8.843499989295672	-0.5141556389130446	Human	8.593698399575768	0.3966160437409192	Human	6.410519024900338	-0.7392783837591151	Human	8.843499989295672	-0.5141556389130446	Human	8.593698399575768	0.3966160437409192	Human	6.410519024900338	-0.7392783837591151	Human
9.50241616774108	0.24563585180587244	Human	10.294877600189587	0.257152243753123	Human	8.207847523946176	0.1799504353645877	Human	9.50241616774108	0.24563585180587244	Human	10.294877600189587	0.257152243753123	Human	8.207847523946176	0.1799504353645877	Human	9.50241616774108	0.24563585180587244	Human	10.294877600189587	0.257152243753123	Human	8.207847523946176	0.1799504353645877	Human
9.777722943357183	-0.24829236440954017	Human	11.801340404398573	-0.21754343293863854	Human	11.628041605606699	0.05109999437181048	Human	9.777722943357183	-0.24829236440954017	Human	11.801340404398573	-0.21754343293863854	Human	11.628041605606699	0.05109999437181048	Human	9.777722943357183	-0.24829236440954017	Human	11.801340404398573	-0.21754343293863854	Human	11.628041605606699	0.05109999437181048	Human
10.12122081137728	-0.06530976746937513	Human	9.894184604908864	-0.5786699326259248	Human	12.449525780193447	0.40140392925853474	Human	10.12122081137728	-0.06530976746937513	Human	9.894184604908864	-0.5786699326259248	Human	12.449525780193447	0.40140392925853474	Human	10.12122081137728	-0.06530976746937513	Human	9.894184604908864	-0.5786699326259248	Human	12.449525780193447	0.40140392925853474	Human
8.842626152740248	-0.6548464849101707	Human	11.490685078009793	-0.6182896462324579	Human	9.297815796453516	0.4641632104762715	Human	8.842626152740248	-0.6548464849101707	Human	11.490685078009793	-0.6182896462324579	Human	9.297815796453516	0.4641632104762715	Human	8.842626152740248	-0.6548464849101707	Human	11.490685078009793	-0.6182896462324579	Human	9.297815796453516	0.4641632104762715	Human
10.64252895573461	-0.29745382580861524	Human	8.790509068661036	-0.3791165636159012	Human	7.396641851387369	-0.021028173473408008	Human	10.64252895573461	-0.29745382580861524	Human	8.790509068661036	-0.3791165636159012	Human	7.396641851387369	-0.021028173473408008	Human	10.64252895573461	-0.29745382580861524	Human	8.790509068661036	-0.3791165636159012	Human	7.396641851387369	-0.021028173473408008	Human
8.719891751173813	0.1195311556387397	Human	9.297146394082882	-0.6268442958282139	Human	9.226822519298906	0.2142874725999014	Human	8.719891751173813	0.1195311556387397	Human	9.297146394082882	-0.6268442958282139	Human	9.226822519298906	0.2142874725999014	Human	8.719891751173813	0.1195311556387397	Human	9.297146394082882	-0.6268442958282139	Human	9.226822519298906	0.2142874725999014	Human
10.505780506182873	-0.1710314378138915	Human	10.754946170410172	-0.9078572344711003	Human	10.516119683010933	0.1797774905715966	Human	10.505780506182873	-0.1710314378138915	Human	10.754946170410172	-0.9078572344711003	Human	10.516119683010933	0.1797774905715966	Human	10.505780506182873	-0.1710314378138915	Human	10.754946170410172	-0.9078572344711003	Human	10.516119683010933	0.1797774905715966	Human
11.823202734767035	-0.257946596163644	Human	12.730506053274082	-0.1422133252293815	Human	10.970660203592129	0.34956509845982237	Human	11.823202734767035	-0.257946596163644	Human	12.730506053274082	-0.1422133252293815	Human	10.970660203592129	0.34956509845982237	Human	11.823202734767035	-0.257946596163644	Human	12.730506053274082	-0.1422133252293815	Human	10.970660203592129	0.34956509845982237	Human
9.517866847931066	0.11876746020020826	Human	9.48993374733183	0.026871584108429162	Human	10.979902274284633	-0.1505509247631438	Human	9.517866847931066	0.11876746020020826	Human	9.48993374733183	0.026871584108429162	Human	10.979902274284633	-0.1505509247631438	Human	9.517866847931066	0.11876746020020826	Human	9.48993374733183	0.026871584108429162	Human	10.979902274284633	-0.1505509247631438	Human
11.312894123657465	-0.31165303007203665	Human	10.563286322689878	-0.17811273746001452	Human	9.175793632629901	-0.037378139763969226	Human	11.312894123657465	-0.31165303007203665	Human	10.563286322689878	-0.17811273746001452	Human	9.175793632629901	-0.037378139763969226	Human	11.312894123657465	-0.31165303007203665	Human	10.563286322689878	-0.17811273746001452	Human	9.175793632629901	-0.037378139763969226	Human
8.909504472212392	-0.5833673543110529	Human	7.7179670000900416	-0.24433643959567486	Human	9.469577751268886	1.0474392090366642	Human	8.909504472212392	-0.5833673543110529	Human	7.7179670000900416	-0.24433643959567486	Human	9.469577751268886	1.0474392090366642	Human	8.909504472212392	-0.5833673543110529	Human	7.7179670000900416	-0.24433643959567486	Human	9.469577751268886	1.0474392090366642	Human
9.17949438696733	-0.42754141164732457	Human	13.152436080778488	0.031334426318172584	Human	10.411240375249374	0.1014207793820536	Human	9.17949438696733	-0.42754141164732457	Human	13.152436080778488	0.031334426318172584	Human	10.411240375249374	0.1014207793820536	Human	9.17949438696733	-0.42754141164732457	Human	13.152436080778488	0.031334426318172584	Human	10.411240375249374	0.1014207793820536	Human
10.570648195595924	-0.6147833524663207	Human	10.35994229924995	-0.22926826577295864	Human	9.71356981596998	0.7786582835165851	Human	10.570648195595924	-0.6147833524663207	Human	10.35994229924995	-0.22926826577295864	Human	9.71356981596998	0.7786582835165851	Human	10.570648195595924	-0.6147833524663207	Human	10.35994229924995	-0.22926826577295864	Human	9.71356981596998	0.7786582835165851	Human
12.782975820158427	-0.24063362008474423	Human	13.845018145102655	-0.2001228300931198	Human	9.672702951462359	0.5148254698523986	Human	12.782975820158427	-0.24063362008474423	Human	13.845018145102655	-0.2001228300931198	Human	9.672702951462359	0.5148254698523986	Human	12.782975820158427	-0.24063362008474423	Human	13.845018145102655	-0.2001228300931198	Human	9.672702951462359	0.5148254698523986	Human
9.5523120842304	-0.09640016198673847	Human	8.291914934985508	-0.5183691397040666	Human	8.86047168301541	0.05155769907674679	Human	9.5523120842304	-0.09640016198673847	Human	8.291914934985508	-0.5183691397040666	Human	8.86047168301541	0.05155769907674679	Human	9.5523120842304	-0.09640016198673847	Human	8.291914934985508	-0.5183691397040666	Human	8.86047168301541	0.05155769907674679	Human
10.614713045094874	-0.2735157076859098	Human	10.409781196288778	0.24150548169283298	Human	8.216032114570902	-0.13244708980485426	Human	10.614713045094874	-0.2735157076859098	Human	10.409781196288778	0.24150548169283298	Human	8.216032114570902	-0.13244708980485426	Human	10.614713045094874	-0.2735157076859098	Human	10.409781196288778	0.24150548169283298	Human	8.216032114570902	-0.13244708980485426	Human
7.413041851824294	0.3801513601966964	Human	9.747516782857563	-0.3454112704636604	Human	9.779707914110347	2.550673139366964	Yeast	7.413041851824294	0.3801513601966964	Human	9.747516782857563	-0.3454112704636604	Human	9.779707914110347	2.550673139366964	Yeast	7.413041851824294	0.3801513601966964	Human	9.747516782857563	-0.3454112704636604	Human	9.779707914110347	2.550673139366964	Yeast
13.25965489463375	-0.1777987891528057	Human	13.083756667528775	-0.009845656136844681	Human	10.3330203489012	0.017284791040634784	Human	13.25965489463375	-0.1777987891528057	Human	13.083756667528775	-0.009845656136844681	Human	10.3330203489012	0.017284791040634784	Human	13.25965489463375	-0.1777987891528057	Human	13.083756667528775	-0.009845656136844681	Human	10.3330203489012	0.017284791040634784	Human
10.364284100452005	-0.2373036163925052	Human	9.104774933018447	-0.13877360513626158	Human	7.175441885628164	-0.7738370342071137	Human	10.364284100452005	-0.2373036163925052	Human	9.104774933018447	-0.13877360513626158	Human	7.175441885628164	-0.7738370342071137	Human	10.364284100452005	-0.2373036163925052	Human	9.104774933018447	-0.13877360513626158	Human	7.175441885628164	-0.7738370342071137	Human
13.867569666228338	-0.24202197277525578	Human	10.067717236415502	-0.10390981759668554	Human	6.1309037421222525	0.8425870107706646	Human	13.867569666228338	-0.24202197277525578	Human	10.067717236415502	-0.10390981759668554	Human	6.1309037421222525	0.8425870107706646	Human	13.867569666228338	-0.24202197277525578	Human	10.067717236415502	-0.10390981759668554	Human	6.1309037421222525	0.8425870107706646	Human
8.022917601175442	-0.02656712675449406	Human	12.888622694424459	0.01855657385166551	Human	11.950247114910557	0.2838817037900161	Human	8.022917601175442	-0.02656712675449406	Human	12.888622694424459	0.01855657385166551	Human	11.950247114910557	0.2838817037900161	Human	8.022917601175442	-0.02656712675449406	Human	12.888622694424459	0.01855657385166551	Human	11.950247114910557	0.2838817037900161	Human
10.437942285077844	0.18074554809228838	Human	10.858979540532465	-0.14291105917969518	Human	10.062572971904014	0.49862182303660163	Human	10.437942285077844	0.18074554809228838	Human	10.858979540532465	-0.14291105917969518	Human	10.062572971904014	0.49862182303660163	Human	10.437942285077844	0.18074554809228838	Human	10.858979540532465	-0.14291105917969518	Human	10.062572971904014	0.49862182303660163	Human
9.807140402795717	-0.4502898815290692	Human	7.210778566412195	-0.01190200551371041	Human	8.7031614953875	0.12494549108902685	Human	9.807140402795717	-0.4502898815290692	Human	7.210778566412195	-0.01190200551371041	Human	8.7031614953875	0.12494549108902685	Human	9.807140402795717	-0.4502898815290692	Human	7.210778566412195	-0.01190200551371041	Human	8.7031614953875	0.12494549108902685	Human
13.170681730441217	-0.17821253728939276	Human	7.767453460607613	0.16835145445502203	Human	5.864695410781581	-0.44337951480936827	Human	13.170681730441217	-0.17821253728939276	Human	7.767453460607613	0.16835145445502203	Human	5.864695410781581	-0.44337951480936827	Human	13.170681730441217	-0.17821253728939276	Human	7.767453460607613	0.16835145445502203	Human	5.864695410781581	-0.44337951480936827	Human
9.100669436326426	-0.13092897083192362	Human	9.34199943250506	0.29343270998684506	Human	8.20262368796762	0.17258706336933494	Human	9.100669436326426	-0.13092897083192362	Human	9.34199943250506	0.29343270998684506	Human	8.20262368796762	0.17258706336933494	Human	9.100669436326426	-0.13092897083192362	Human	9.34199943250506	0.29343270998684506	Human	8.20262368796762	0.17258706336933494	Human
10.152499766929207	-0.26334463442267886	Human	12.6026085797437	1.121963893308668	Human	11.313984504282738	0.5426987482232342	Human	10.152499766929207	-0.26334463442267886	Human	12.6026085797437	1.121963893308668	Human	11.313984504282738	0.5426987482232342	Human	10.152499766929207	-0.26334463442267886	Human	12.6026085797437	1.121963893308668	Human	11.313984504282738	0.5426987482232342	Human
12.971531713821681	-0.14374219487346537	Human	6.708152147448829	0.06649186787707884	Human	8.940868334810643	0.2882212521475844	Human	12.971531713821681	-0.14374219487346537	Human	6.708152147448829	0.06649186787707884	Human	8.940868334810643	0.2882212521475844	Human	12.971531713821681	-0.14374219487346537	Human	6.708152147448829	0.06649186787707884	Human	8.940868334810643	0.2882212521475844	Human
10.875511222108715	-0.17425357312404602	Human	10.174425931405594	-0.4867805779652423	Human	6.616751057250825	-1.0976007120386357	Human	10.875511222108715	-0.17425357312404602	Human	10.174425931405594	-0.4867805779652423	Human	6.616751057250825	-1.0976007120386357	Human	10.875511222108715	-0.17425357312404602	Human	10.174425931405594	-0.4867805779652423	Human	6.616751057250825	-1.0976007120386357	Human
7.46968158018008	-0.4885657777067456	Human	9.84076906524227	1.9838618594414044	Human	9.183128565421473	0.4117801688781701	Human	7.46968158018008	-0.4885657777067456	Human	9.84076906524227	1.9838618594414044	Human	9.183128565421473	0.4117801688781701	Human	7.46968158018008	-0.4885657777067456	Human	9.84076906524227	1.9838618594414044	Human	9.183128565421473	0.4117801688781701	Human
7.491925301757192	0.833148766901147	Human	11.515657935308703	0.16298076467645095	Human	6.952753820087393	1.2491014397724274	Human	7.491925301757192	0.833148766901147	Human	11.515657935308703	0.16298076467645095	Human	6.952753820087393	1.2491014397724274	Human	7.491925301757192	0.833148766901147	Human	11.515657935308703	0.16298076467645095	Human	6.952753820087393	1.2491014397724274	Human
9.186970324658445	0.6644298263991548	Human	11.294957366204677	-1.532854215821646	Human	9.824646824712914	0.14754554180570753	Human	9.186970324658445	0.6644298263991548	Human	11.294957366204677	-1.532854215821646	Human	9.824646824712914	0.14754554180570753	Human	9.186970324658445	0.6644298263991548	Human	11.294957366204677	-1.532854215821646	Human	9.824646824712914	0.14754554180570753	Human
12.768850222540669	0.6490166732521414	Human	11.438664945277539	0.03345527817981501	Human	10.115627919268507	0.07677786062296832	Human	12.768850222540669	0.6490166732521414	Human	11.438664945277539	0.03345527817981501	Human	10.115627919268507	0.07677786062296832	Human	12.768850222540669	0.6490166732521414	Human	11.438664945277539	0.03345527817981501	Human	10.115627919268507	0.07677786062296832	Human
6.740158373407643	0.0017138626381621247	Human	11.253632607769116	-0.21099883762095328	Human	7.593182872133211	-0.12901039980069826	Human	6.740158373407643	0.0017138626381621247	Human	11.253632607769116	-0.21099883762095328	Human	7.593182872133211	-0.12901039980069826	Human	6.740158373407643	0.0017138626381621247	Human	11.253632607769116	-0.21099883762095328	Human	7.593182872133211	-0.12901039980069826	Human
10.221573600733977	-0.5666557059425166	Human	7.684826954894758	0.030672022368278866	Human	8.87481063503532	0.5734009044634795	Human	10.221573600733977	-0.5666557059425166	Human	7.684826954894758	0.030672022368278866	Human	8.87481063503532	0.5734009044634795	Human	10.221573600733977	-0.5666557059425166	Human	7.684826954894758	0.030672022368278866	Human	8.87481063503532	0.5734009044634795	Human
11.396836745524478	-1.4243363785318155	Human	9.047756666020813	-0.8713893532533872	Human	7.790607782760704	-0.4566141455581463	Human	11.396836745524478	-1.4243363785318155	Human	9.047756666020813	-0.8713893532533872	Human	7.790607782760704	-0.4566141455581463	Human	11.396836745524478	-1.4243363785318155	Human	9.047756666020813	-0.8713893532533872	Human	7.790607782760704	-0.4566141455581463	Human
11.660379953182227	-0.12821601129411614	Human	10.624678899413556	-0.3576394659816631	Human	10.692811852130559	0.1876825951712291	Human	11.660379953182227	-0.12821601129411614	Human	10.624678899413556	-0.3576394659816631	Human	10.692811852130559	0.1876825951712291	Human	11.660379953182227	-0.12821601129411614	Human	10.624678899413556	-0.3576394659816631	Human	10.692811852130559	0.1876825951712291	Human
10.423426624241616	-0.17389421420445864	Human	8.364480130874147	-0.2444172147891796	Human	8.526988086075693	0.2770848881021798	Human	10.423426624241616	-0.17389421420445864	Human	8.364480130874147	-0.2444172147891796	Human	8.526988086075693	0.2770848881021798	Human	10.423426624241616	-0.17389421420445864	Human	8.364480130874147	-0.2444172147891796	Human	8.526988086075693	0.2770848881021798	Human
11.436967679739464	0.03689169782585054	Human	13.396052066313267	-0.027919855311866408	Human	10.390498742440741	0.4281836815670146	Human	11.436967679739464	0.03689169782585054	Human	13.396052066313267	-0.027919855311866408	Human	10.390498742440741	0.4281836815670146	Human	11.436967679739464	0.03689169782585054	Human	13.396052066313267	-0.027919855311866408	Human	10.390498742440741	0.4281836815670146	Human
11.334384412814655	-0.35805164306827203	Human	12.368744918858342	1.3925999143779872	Human	11.926358603356064	0.040403163225005395	Human	11.334384412814655	-0.35805164306827203	Human	12.368744918858342	1.3925999143779872	Human	11.926358603356064	0.040403163225005395	Human	11.334384412814655	-0.35805164306827203	Human	12.368744918858342	1.3925999143779872	Human	11.926358603356064	0.040403163225005395	Human
7.997911221187786	-0.5445720440248238	Human	10.896105980698064	0.033261097327996814	Human	9.847720873473992	-0.697437392826133	Human	7.997911221187786	-0.5445720440248238	Human	10.896105980698064	0.033261097327996814	Human	9.847720873473992	-0.697437392826133	Human	7.997911221187786	-0.5445720440248238	Human	10.896105980698064	0.033261097327996814	Human	9.847720873473992	-0.697437392826133	Human
8.679069296116792	-0.2525991638451726	Human	7.913585829597009	-0.05324542892641245	Human	11.621771237544674	-0.3066366161604211	Human	8.679069296116792	-0.2525991638451726	Human	7.913585829597009	-0.05324542892641245	Human	11.621771237544674	-0.3066366161604211	Human	8.679069296116792	-0.2525991638451726	Human	7.913585829597009	-0.05324542892641245	Human	11.621771237544674	-0.3066366161604211	Human
10.398854702340888	0.0728198258541613	Human	13.155199650080753	-4.822656526143762	Human	9.0733868203918	0.20425079069515198	Human	10.398854702340888	0.0728198258541613	Human	13.155199650080753	-4.822656526143762	Human	9.0733868203918	0.20425079069515198	Human	10.398854702340888	0.0728198258541613	Human	13.155199650080753	-4.822656526143762	Human	9.0733868203918	0.20425079069515198	Human
8.606018938481819	-0.6624485561861907	Human	8.109600829383636	-0.9456617934500045	Human	9.480575346633083	-0.19930288418088934	Human	8.606018938481819	-0.6624485561861907	Human	8.109600829383636	-0.9456617934500045	Human	9.480575346633083	-0.19930288418088934	Human	8.606018938481819	-0.6624485561861907	Human	8.109600829383636	-0.9456617934500045	Human	9.480575346633083	-0.19930288418088934	Human
13.582832452657795	-0.37704990232435	Human	10.802469230705082	-0.15318045209461292	Human	6.878636042424642	1.164786377446005	Human	13.582832452657795	-0.37704990232435	Human	10.802469230705082	-0.15318045209461292	Human	6.878636042424642	1.164786377446005	Human	13.582832452657795	-0.37704990232435	Human	10.802469230705082	-0.15318045209461292	Human	6.878636042424642	1.164786377446005	Human
12.70558865792988	0.42655667999270597	Human	10.749854887831708	0.02645446274287686	Human	10.999503257259702	-0.29307388200477985	Human	12.70558865792988	0.42655667999270597	Human	10.749854887831708	0.02645446274287686	Human	10.999503257259702	-0.29307388200477985	Human	12.70558865792988	0.42655667999270597	Human	10.749854887831708	0.02645446274287686	Human	10.999503257259702	-0.29307388200477985	Human
11.218083429079343	-0.5573813367104561	Human	8.834251249083163	-0.20262442911711945	Human	12.849910354974702	0.09842029485536292	Human	11.218083429079343	-0.5573813367104561	Human	8.834251249083163	-0.20262442911711945	Human	12.849910354974702	0.09842029485536292	Human	11.218083429079343	-0.5573813367104561	Human	8.834251249083163	-0.20262442911711945	Human	12.849910354974702	0.09842029485536292	Human
9.193691485100024	0.18332067263621776	Human	12.010731049480189	0.1189064023358852	Human	9.539387491690356	0.1232717460951676	Human	9.193691485100024	0.18332067263621776	Human	12.010731049480189	0.1189064023358852	Human	9.539387491690356	0.1232717460951676	Human	9.193691485100024	0.18332067263621776	Human	12.010731049480189	0.1189064023358852	Human	9.539387491690356	0.1232717460951676	Human
7.646695171737298	-0.1672735075577275	Human	7.35201667888985	0.3649217276634815	Human	10.698085693380857	0.09540297022589525	Human	7.646695171737298	-0.1672735075577275	Human	7.35201667888985	0.3649217276634815	Human	10.698085693380857	0.09540297022589525	Human	7.646695171737298	-0.1672735075577275	Human	7.35201667888985	0.3649217276634815	Human	10.698085693380857	0.09540297022589525	Human
10.945530221874815	-0.41379628252655837	Human	10.166544732062937	-0.1625380450484231	Human	7.556253931504875	-0.6244877997923712	Human	10.945530221874815	-0.41379628252655837	Human	10.166544732062937	-0.1625380450484231	Human	7.556253931504875	-0.6244877997923712	Human	10.945530221874815	-0.41379628252655837	Human	10.166544732062937	-0.1625380450484231	Human	7.556253931504875	-0.6244877997923712	Human
10.780352214735133	-0.034455741286825346	Human	7.874581308781287	-0.2923361486265153	Human	13.245036589684297	0.2091332154709781	Human	10.780352214735133	-0.034455741286825346	Human	7.874581308781287	-0.2923361486265153	Human	13.245036589684297	0.2091332154709781	Human	10.780352214735133	-0.034455741286825346	Human	7.874581308781287	-0.2923361486265153	Human	13.245036589684297	0.2091332154709781	Human
8.777306876269858	-0.09430362525031473	Human	9.214783707208637	0.5458568459552706	Human	10.474050167903307	0.00803535061954654	Human	8.777306876269858	-0.09430362525031473	Human	9.214783707208637	0.5458568459552706	Human	10.474050167903307	0.00803535061954654	Human	8.777306876269858	-0.09430362525031473	Human	9.214783707208637	0.5458568459552706	Human	10.474050167903307	0.00803535061954654	Human
12.211974540445695	-0.2731226965529758	Human	9.824019779138991	0.9047532341348015	Human	13.962714016224632	0.04189914268213616	Human	12.211974540445695	-0.2731226965529758	Human	9.824019779138991	0.9047532341348015	Human	13.962714016224632	0.04189914268213616	Human	12.211974540445695	-0.2731226965529758	Human	9.824019779138991	0.9047532341348015	Human	13.962714016224632	0.04189914268213616	Human
7.652727069127715	-0.24880054573855395	Human	10.830114978595585	0.1893916785388752	Human	8.302896698438733	-0.49180201294957276	Human	7.652727069127715	-0.24880054573855395	Human	10.830114978595585	0.1893916785388752	Human	8.302896698438733	-0.49180201294957276	Human	7.652727069127715	-0.24880054573855395	Human	10.830114978595585	0.1893916785388752	Human	8.302896698438733	-0.49180201294957276	Human
10.211636060665171	-0.24675778690700695	Human	9.127155651945081	-0.393505643805605	Human	10.314680688185415	0.06075993360054471	Human	10.211636060665171	-0.24675778690700695	Human	9.127155651945081	-0.393505643805605	Human	10.314680688185415	0.06075993360054471	Human	10.211636060665171	-0.24675778690700695	Human	9.127155651945081	-0.393505643805605	Human	10.314680688185415	0.06075993360054471	Human
7.771165372133174	-0.09860368615026974	Human	9.622658970277566	-0.3449697533457396	Human	9.963301813527922	0.1048786110654087	Human	7.771165372133174	-0.09860368615026974	Human	9.622658970277566	-0.3449697533457396	Human	9.963301813527922	0.1048786110654087	Human	7.771165372133174	-0.09860368615026974	Human	9.622658970277566	-0.3449697533457396	Human	9.963301813527922	0.1048786110654087	Human
9.289769359306712	0.367956453028362	Human	9.84961994898058	-0.24705782964427056	Human	13.175309260329488	0.16836688115254803	Human	9.289769359306712	0.367956453028362	Human	9.84961994898058	-0.24705782964427056	Human	13.175309260329488	0.16836688115254803	Human	9.289769359306712	0.367956453028362	Human	9.84961994898058	-0.24705782964427056	Human	13.175309260329488	0.16836688115254803	Human
9.878744472464835	0.7528389534924443	Human	10.557872892429113	-0.34851041804741484	Human	9.168576804818533	-0.007844634304338008	Human	9.878744472464835	0.7528389534924443	Human	10.557872892429113	-0.34851041804741484	Human	9.168576804818533	-0.007844634304338008	Human	9.878744472464835	0.7528389534924443	Human	10.557872892429113	-0.34851041804741484	Human	9.168576804818533	-0.007844634304338008	Human
10.948613907422487	-0.053324664694953415	Human	7.594941275613125	-0.013274147821564084	Human	10.200655553938839	0.1594348168259934	Human	10.948613907422487	-0.053324664694953415	Human	7.594941275613125	-0.013274147821564084	Human	10.200655553938839	0.1594348168259934	Human	10.948613907422487	-0.053324664694953415	Human	7.594941275613125	-0.013274147821564084	Human	10.200655553938839	0.1594348168259934	Human
9.034336634116203	-0.22579220122102434	Human	8.988694682495598	-0.16583368188524322	Human	12.962745018497356	0.16229876872513083	Human	9.034336634116203	-0.22579220122102434	Human	8.988694682495598	-0.16583368188524322	Human	12.962745018497356	0.16229876872513083	Human	9.034336634116203	-0.22579220122102434	Human	8.988694682495598	-0.16583368188524322	Human	12.962745018497356	0.16229876872513083	Human
9.724561488139669	-0.5223266719964065	Human	8.746746450878037	-0.17049565858716811	Human	10.944422595297153	0.031342513944350794	Human	9.724561488139669	-0.5223266719964065	Human	8.746746450878037	-0.17049565858716811	Human	10.944422595297153	0.031342513944350794	Human	9.724561488139669	-0.5223266719964065	Human	8.746746450878037	-0.17049565858716811	Human	10.944422595297153	0.031342513944350794	Human
9.882907781188448	-0.30781022060650465	Human	7.501404050653385	-0.009707150737077617	Human	7.474646390060569	0.47666377219303524	Human	9.882907781188448	-0.30781022060650465	Human	7.501404050653385	-0.009707150737077617	Human	7.474646390060569	0.47666377219303524	Human	9.882907781188448	-0.30781022060650465	Human	7.501404050653385	-0.009707150737077617	Human	7.474646390060569	0.47666377219303524	Human
10.56358752996827	-0.35869748406173707	Human	8.223868002399186	1.5381124900797771	Human	7.38638325551128	-0.664797312446125	Human	10.56358752996827	-0.35869748406173707	Human	8.223868002399186	1.5381124900797771	Human	7.38638325551128	-0.664797312446125	Human	10.56358752996827	-0.35869748406173707	Human	8.223868002399186	1.5381124900797771	Human	7.38638325551128	-0.664797312446125	Human
7.767189002450458	-0.3380432286635031	Human	8.054795194917252	-0.15370287831078683	Human	9.014229891173485	-0.37099711641230965	Human	7.767189002450458	-0.3380432286635031	Human	8.054795194917252	-0.15370287831078683	Human	9.014229891173485	-0.37099711641230965	Human	7.767189002450458	-0.3380432286635031	Human	8.054795194917252	-0.15370287831078683	Human	9.014229891173485	-0.37099711641230965	Human
9.117423831976327	-0.4003668042022822	Human	12.508393605124905	-0.17141085219218877	Human	12.190969926340436	0.4729472200565267	Human	9.117423831976327	-0.4003668042022822	Human	12.508393605124905	-0.17141085219218877	Human	12.190969926340436	0.4729472200565267	Human	9.117423831976327	-0.4003668042022822	Human	12.508393605124905	-0.17141085219218877	Human	12.190969926340436	0.4729472200565267	Human
8.929766329507952	-0.49868793935128947	Human	13.168828558576827	-0.056455453860805145	Human	6.707275726587459	0.06477800523891682	Human	8.929766329507952	-0.49868793935128947	Human	13.168828558576827	-0.056455453860805145	Human	6.707275726587459	0.06477800523891682	Human	8.929766329507952	-0.49868793935128947	Human	13.168828558576827	-0.056455453860805145	Human	6.707275726587459	0.06477800523891682	Human
7.522985793857452	-0.05241098836482302	Human	9.007226425435798	-0.27966501198912025	Human	10.437872542607826	0.07987512797727422	Human	7.522985793857452	-0.05241098836482302	Human	9.007226425435798	-0.27966501198912025	Human	10.437872542607826	0.07987512797727422	Human	7.522985793857452	-0.05241098836482302	Human	9.007226425435798	-0.27966501198912025	Human	10.437872542607826	0.07987512797727422	Human
8.634621100749108	0.3453218109983772	Human	10.673813664097937	-0.15924939583338715	Human	8.726570458070931	-0.33030145027814756	Human	8.634621100749108	0.3453218109983772	Human	10.673813664097937	-0.15924939583338715	Human	8.726570458070931	-0.33030145027814756	Human	8.634621100749108	0.3453218109983772	Human	10.673813664097937	-0.15924939583338715	Human	8.726570458070931	-0.33030145027814756	Human
8.212894711885166	-0.4404991307155325	Human	9.524485531230148	-1.1526615923996797	Human	11.06980575805485	3.40819823797322	Human	8.212894711885166	-0.4404991307155325	Human	9.524485531230148	-1.1526615923996797	Human	11.06980575805485	3.40819823797322	Human	8.212894711885166	-0.4404991307155325	Human	9.524485531230148	-1.1526615923996797	Human	11.06980575805485	3.40819823797322	Human
12.670846266390045	-0.4642211194831099	Human	12.011704397704534	0.07781729743270863	Human	6.364053022442565	0.5512673901353056	Human	12.670846266390045	-0.4642211194831099	Human	12.011704397704534	0.07781729743270863	Human	6.364053022442565	0.5512673901353056	Human	12.670846266390045	-0.4642211194831099	Human	12.011704397704534	0.07781729743270863	Human	6.364053022442565	0.5512673901353056	Human
13.29822929628898	-0.3002187346443205	Human	10.843189346763499	-4.2465604395213195	Human	11.584800216408388	0.29119677597056715	Human	13.29822929628898	-0.3002187346443205	Human	10.843189346763499	-4.2465604395213195	Human	11.584800216408388	0.29119677597056715	Human	13.29822929628898	-0.3002187346443205	Human	10.843189346763499	-4.2465604395213195	Human	11.584800216408388	0.29119677597056715	Human
9.320938614626535	-0.8087361105698783	Human	7.9144867797668175	0.6192755940832166	Human	11.341658211664246	-1.3589600016171874	Human	9.320938614626535	-0.8087361105698783	Human	7.9144867797668175	0.6192755940832166	Human	11.341658211664246	-1.3589600016171874	Human	9.320938614626535	-0.8087361105698783	Human	7.9144867797668175	0.6192755940832166	Human	11.341658211664246	-1.3589600016171874	Human
10.741675073615863	-0.2852842145396686	Human	10.493218954919097	-0.49093694075874095	Human	11.42012314559608	-0.00343641964603534	Human	10.741675073615863	-0.2852842145396686	Human	10.493218954919097	-0.49093694075874095	Human	11.42012314559608	-0.00343641964603534	Human	10.741675073615863	-0.2852842145396686	Human	10.493218954919097	-0.49093694075874095	Human	11.42012314559608	-0.00343641964603534	Human
9.448584123475843	-1.0412732182969817	Human	10.092624245757756	0.07526715027229028	Human	11.430677266136971	0.1470528054473187	Human	9.448584123475843	-1.0412732182969817	Human	10.092624245757756	0.07526715027229028	Human	11.430677266136971	0.1470528054473187	Human	9.448584123475843	-1.0412732182969817	Human	10.092624245757756	0.07526715027229028	Human	11.430677266136971	0.1470528054473187	Human
12.014817883922122	0.07142504727864028	Human	9.815201831570288	-0.04841964308032301	Human	7.985514327246835	0.5752440663931027	Human	12.014817883922122	0.07142504727864028	Human	9.815201831570288	-0.04841964308032301	Human	7.985514327246835	0.5752440663931027	Human	12.014817883922122	0.07142504727864028	Human	9.815201831570288	-0.04841964308032301	Human	7.985514327246835	0.5752440663931027	Human
10.74516922855608	-4.143187094187349	Human	11.30293201599686	-0.12150017251630651	Human	9.142167266005396	-0.6187901894082146	Human	10.74516922855608	-4.143187094187349	Human	11.30293201599686	-0.12150017251630651	Human	9.142167266005396	-0.6187901894082146	Human	10.74516922855608	-4.143187094187349	Human	11.30293201599686	-0.12150017251630651	Human	9.142167266005396	-0.6187901894082146	Human
7.781327826546484	0.9844062166246308	Human	11.19794764414748	-3.2563336022025187	Human	10.593210441755339	-0.43045929183582415	Human	7.781327826546484	0.9844062166246308	Human	11.19794764414748	-3.2563336022025187	Human	10.593210441755339	-0.43045929183582415	Human	7.781327826546484	0.9844062166246308	Human	11.19794764414748	-3.2563336022025187	Human	10.593210441755339	-0.43045929183582415	Human
10.870758687349342	-1.0873668673023233	Human	12.047410257024863	-0.20426822560284366	Human	6.113700932671148	0.010898932474265693	Human	10.870758687349342	-1.0873668673023233	Human	12.047410257024863	-0.20426822560284366	Human	6.113700932671148	0.010898932474265693	Human	10.870758687349342	-1.0873668673023233	Human	12.047410257024863	-0.20426822560284366	Human	6.113700932671148	0.010898932474265693	Human
10.291798356634052	-0.3076882365532156	Human	10.824464336854037	-0.116825537585995	Human	8.705622808479536	0.4180313413970112	Human	10.291798356634052	-0.3076882365532156	Human	10.824464336854037	-0.116825537585995	Human	8.705622808479536	0.4180313413970112	Human	10.291798356634052	-0.3076882365532156	Human	10.824464336854037	-0.116825537585995	Human	8.705622808479536	0.4180313413970112	Human
10.092004498063442	-0.5502746241146487	Human	12.41591819004725	0.03002308960526004	Human	13.595044926808093	0.34913004701248346	Human	10.092004498063442	-0.5502746241146487	Human	12.41591819004725	0.03002308960526004	Human	13.595044926808093	0.34913004701248346	Human	10.092004498063442	-0.5502746241146487	Human	12.41591819004725	0.03002308960526004	Human	13.595044926808093	0.34913004701248346	Human
11.384924859695206	-0.2749618200849094	Human	8.259473710367674	0.23353054187745495	Human	12.072973047793969	0.9660432343852812	Human	11.384924859695206	-0.2749618200849094	Human	8.259473710367674	0.23353054187745495	Human	12.072973047793969	0.9660432343852812	Human	11.384924859695206	-0.2749618200849094	Human	8.259473710367674	0.23353054187745495	Human	12.072973047793969	0.9660432343852812	Human
9.208236765028785	-0.729240491024138	Human	12.642208012598788	-0.04717859790101911	Human	11.204718318134406	0.5906424340384528	Human	9.208236765028785	-0.729240491024138	Human	12.642208012598788	-0.04717859790101911	Human	11.204718318134406	0.5906424340384528	Human	9.208236765028785	-0.729240491024138	Human	12.642208012598788	-0.04717859790101911	Human	11.204718318134406	0.5906424340384528	Human
12.146810784339197	-0.38472112718906265	Human	13.476128470623483	-0.07499309008484012	Human	13.14931188123223	-5.005977198779979	Human	12.146810784339197	-0.38472112718906265	Human	13.476128470623483	-0.07499309008484012	Human	13.14931188123223	-5.005977198779979	Human	12.146810784339197	-0.38472112718906265	Human	13.476128470623483	-0.07499309008484012	Human	13.14931188123223	-5.005977198779979	Human
10.970255977419908	-0.3851444799226366	Human	5.912091382515281	-0.23453049501842088	Human	7.893920715873539	-0.05614301535187068	Human	10.970255977419908	-0.3851444799226366	Human	5.912091382515281	-0.23453049501842088	Human	7.893920715873539	-0.05614301535187068	Human	10.970255977419908	-0.3851444799226366	Human	5.912091382515281	-0.23453049501842088	Human	7.893920715873539	-0.05614301535187068	Human
12.532194293574403	-0.19603131643615201	Human	10.778478018800705	0.9591509979721886	Human	8.16897468183341	-0.7783882858922769	Human	12.532194293574403	-0.19603131643615201	Human	10.778478018800705	0.9591509979721886	Human	8.16897468183341	-0.7783882858922769	Human	12.532194293574403	-0.19603131643615201	Human	10.778478018800705	0.9591509979721886	Human	8.16897468183341	-0.7783882858922769	Human
8.37151256557962	1.2673395585776264e-05	Human	10.209224260350009	-0.5042463976011461	Human	11.013212192044426	0.2606158304319453	Human	8.37151256557962	1.2673395585776264e-05	Human	10.209224260350009	-0.5042463976011461	Human	11.013212192044426	0.2606158304319453	Human	8.37151256557962	1.2673395585776264e-05	Human	10.209224260350009	-0.5042463976011461	Human	11.013212192044426	0.2606158304319453	Human
12.707471127663519	-0.1729125553033394	Human	10.74213643398872	-0.10158031715882354	Human	10.767343550652104	0.060910204029702215	Human	12.707471127663519	-0.1729125553033394	Human	10.74213643398872	-0.10158031715882354	Human	10.767343550652104	0.060910204029702215	Human	12.707471127663519	-0.1729125553033394	Human	10.74213643398872	-0.10158031715882354	Human	10.767343550652104	0.060910204029702215	Human
13.567340544428703	-0.24776692634176006	Human	8.177251275480657	-0.45138943013793364	Human	8.878865075819364	-0.10832080386680477	Human	13.567340544428703	-0.24776692634176006	Human	8.177251275480657	-0.45138943013793364	Human	8.878865075819364	-0.10832080386680477	Human	13.567340544428703	-0.24776692634176006	Human	8.177251275480657	-0.45138943013793364	Human	8.878865075819364	-0.10832080386680477	Human
5.704793660283426	0.175902321174949	Human	9.002634617213195	-1.9726992593533117	Human	12.159342896477831	0.39202909888886095	Human	5.704793660283426	0.175902321174949	Human	9.002634617213195	-1.9726992593533117	Human	12.159342896477831	0.39202909888886095	Human	5.704793660283426	0.175902321174949	Human	9.002634617213195	-1.9726992593533117	Human	12.159342896477831	0.39202909888886095	Human
10.992109394852262	0.403434365864034	Human	7.588502163142345	1.1093726074485333	Human	7.49730099149891	0.6137222734020356	Human	10.992109394852262	0.403434365864034	Human	7.588502163142345	1.1093726074485333	Human	7.49730099149891	0.6137222734020356	Human	10.992109394852262	0.403434365864034	Human	7.588502163142345	1.1093726074485333	Human	7.49730099149891	0.6137222734020356	Human
10.285819456050623	-0.6324989421372909	Human	5.0361255588177904	0.17521681949462725	Human	10.288250307757137	0.08421974185858364	Human	10.285819456050623	-0.6324989421372909	Human	5.0361255588177904	0.17521681949462725	Human	10.288250307757137	0.08421974185858364	Human	10.285819456050623	-0.6324989421372909	Human	5.0361255588177904	0.17521681949462725	Human	10.288250307757137	0.08421974185858364	Human
10.916318387421438	-0.4211107190929655	Human	10.878397102787298	0.14581755010831415	Human	6.368351368705138	1.6913055284473697	Human	10.916318387421438	-0.4211107190929655	Human	10.878397102787298	0.14581755010831415	Human	6.368351368705138	1.6913055284473697	Human	10.916318387421438	-0.4211107190929655	Human	10.878397102787298	0.14581755010831415	Human	6.368351368705138	1.6913055284473697	Human
8.104152010624412	-0.32238293919127536	Human	8.275484786889649	-0.405215712594507	Human	7.919740686452047	-0.19373246247624554	Human	8.104152010624412	-0.32238293919127536	Human	8.275484786889649	-0.405215712594507	Human	7.919740686452047	-0.19373246247624554	Human	8.104152010624412	-0.32238293919127536	Human	8.275484786889649	-0.405215712594507	Human	7.919740686452047	-0.19373246247624554	Human
8.078890248607252	-0.6746139308212846	Human	8.394224655755076	0.12083789814311725	Human	9.007882177914228	0.1779003929269086	Human	8.078890248607252	-0.6746139308212846	Human	8.394224655755076	0.12083789814311725	Human	9.007882177914228	0.1779003929269086	Human	8.078890248607252	-0.6746139308212846	Human	8.394224655755076	0.12083789814311725	Human	9.007882177914228	0.1779003929269086	Human
7.862424573528144	0.3780090505158489	Human	11.433686969436424	-0.32883880741919286	Human	9.379807164375432	0.15191428064235726	Human	7.862424573528144	0.3780090505158489	Human	11.433686969436424	-0.32883880741919286	Human	9.379807164375432	0.15191428064235726	Human	7.862424573528144	0.3780090505158489	Human	11.433686969436424	-0.32883880741919286	Human	9.379807164375432	0.15191428064235726	Human
6.071506839525505	-1.5184850310630131	Human	9.306062129935706	0.24606048545049208	Human	10.858769970177926	0.24271634323382846	Human	6.071506839525505	-1.5184850310630131	Human	9.306062129935706	0.24606048545049208	Human	10.858769970177926	0.24271634323382846	Human	6.071506839525505	-1.5184850310630131	Human	9.306062129935706	0.24606048545049208	Human	10.858769970177926	0.24271634323382846	Human
11.153261436018305	-0.3823366029190435	Human	7.01627121584018	0.16333486193821362	Human	9.22911241001969	-0.16771344258458076	Human	11.153261436018305	-0.3823366029190435	Human	7.01627121584018	0.16333486193821362	Human	9.22911241001969	-0.16771344258458076	Human	11.153261436018305	-0.3823366029190435	Human	7.01627121584018	0.16333486193821362	Human	9.22911241001969	-0.16771344258458076	Human
8.281252857406937	-0.4153241568790435	Human	11.074860379968836	-1.720241874629558	Human	9.876259549738162	0.17735691865066708	Human	8.281252857406937	-0.4153241568790435	Human	11.074860379968836	-1.720241874629558	Human	9.876259549738162	0.17735691865066708	Human	8.281252857406937	-0.4153241568790435	Human	11.074860379968836	-1.720241874629558	Human	9.876259549738162	0.17735691865066708	Human
8.431593413885816	0.04390484330543149	Human	8.134487803422523	0.06789415008626715	Human	9.998562770590318	0.06075239096223404	Human	8.431593413885816	0.04390484330543149	Human	8.134487803422523	0.06789415008626715	Human	9.998562770590318	0.06075239096223404	Human	8.431593413885816	0.04390484330543149	Human	8.134487803422523	0.06789415008626715	Human	9.998562770590318	0.06075239096223404	Human
11.479071455897177	-0.4093634819472758	Human	9.763077592618448	-0.28089449856864007	Human	10.726732450233097	0.010187066014322217	Human	11.479071455897177	-0.4093634819472758	Human	9.763077592618448	-0.28089449856864007	Human	10.726732450233097	0.010187066014322217	Human	11.479071455897177	-0.4093634819472758	Human	9.763077592618448	-0.28089449856864007	Human	10.726732450233097	0.010187066014322217	Human
9.319909165874611	0.21596179903927692	Human	8.256900315782747	-0.30157151845086416	Human	7.773067100356053	0.3247690808419391	Human	9.319909165874611	0.21596179903927692	Human	8.256900315782747	-0.30157151845086416	Human	7.773067100356053	0.3247690808419391	Human	9.319909165874611	0.21596179903927692	Human	8.256900315782747	-0.30157151845086416	Human	7.773067100356053	0.3247690808419391	Human
7.110282812185084	-0.029161497644809468	Human	9.53269040875409	-0.2599381446153412	Human	9.191257281008953	0.23453312231703888	Human	7.110282812185084	-0.029161497644809468	Human	9.53269040875409	-0.2599381446153412	Human	9.191257281008953	0.23453312231703888	Human	7.110282812185084	-0.029161497644809468	Human	9.53269040875409	-0.2599381446153412	Human	9.191257281008953	0.23453312231703888	Human
10.15753299313168	-0.349490968349029	Human	11.105295468380113	1.0191497993834808	Human	9.002885589570987	0.32819228076412155	Human	10.15753299313168	-0.349490968349029	Human	11.105295468380113	1.0191497993834808	Human	9.002885589570987	0.32819228076412155	Human	10.15753299313168	-0.349490968349029	Human	11.105295468380113	1.0191497993834808	Human	9.002885589570987	0.32819228076412155	Human
8.237812262357865	-0.13633381158619098	Human	10.699755117702752	-0.23199757199761575	Human	7.527759379219616	0.04270383762774529	Human	8.237812262357865	-0.13633381158619098	Human	10.699755117702752	-0.23199757199761575	Human	7.527759379219616	0.04270383762774529	Human	8.237812262357865	-0.13633381158619098	Human	10.699755117702752	-0.23199757199761575	Human	7.527759379219616	0.04270383762774529	Human
9.74578116230639	-0.24920446802602572	Human	7.40723882291321	-0.33656536324039654	Human	7.975170431610709	1.1927906790813998	Human	9.74578116230639	-0.24920446802602572	Human	7.40723882291321	-0.33656536324039654	Human	7.975170431610709	1.1927906790813998	Human	9.74578116230639	-0.24920446802602572	Human	7.40723882291321	-0.33656536324039654	Human	7.975170431610709	1.1927906790813998	Human
8.246716271401054	-0.28307130960153115	Human	5.55914328398149	-1.6339210659436287	Human	8.280113710949793	0.28679625240474554	Human	8.246716271401054	-0.28307130960153115	Human	5.55914328398149	-1.6339210659436287	Human	8.280113710949793	0.28679625240474554	Human	8.246716271401054	-0.28307130960153115	Human	5.55914328398149	-1.6339210659436287	Human	8.280113710949793	0.28679625240474554	Human
9.368721898486823	0.05686640131281656	Human	7.4737265247805444	-0.4666637014152774	Human	12.745375835682605	0.29281026729092113	Human	9.368721898486823	0.05686640131281656	Human	7.4737265247805444	-0.4666637014152774	Human	12.745375835682605	0.29281026729092113	Human	9.368721898486823	0.05686640131281656	Human	7.4737265247805444	-0.4666637014152774	Human	12.745375835682605	0.29281026729092113	Human
11.58728352590133	-0.11874813760153298	Human	10.323802061450088	-0.01400069963503817	Human	13.323804076758995	0.2437632807835153	Human	11.58728352590133	-0.11874813760153298	Human	10.323802061450088	-0.01400069963503817	Human	13.323804076758995	0.2437632807835153	Human	11.58728352590133	-0.11874813760153298	Human	10.323802061450088	-0.01400069963503817	Human	13.323804076758995	0.2437632807835153	Human
10.79185108151913	-0.39812623800000757	Human	8.101704082017006	0.3514673985089851	Human	9.428946661587998	0.5290710985807581	Human	10.79185108151913	-0.39812623800000757	Human	8.101704082017006	0.3514673985089851	Human	9.428946661587998	0.5290710985807581	Human	10.79185108151913	-0.39812623800000757	Human	8.101704082017006	0.3514673985089851	Human	9.428946661587998	0.5290710985807581	Human
7.410880887832409	-0.34308515872250955	Human	8.765054875434807	0.1434955323020431	Human	10.815635450862025	0.1260348187062814	Human	7.410880887832409	-0.34308515872250955	Human	8.765054875434807	0.1434955323020431	Human	10.815635450862025	0.1260348187062814	Human	7.410880887832409	-0.34308515872250955	Human	8.765054875434807	0.1434955323020431	Human	10.815635450862025	0.1260348187062814	Human
7.068793040875008	-3.4174469031759998	Human	10.833007464482597	-0.2565710740129678	Human	9.934017523293564	-0.11138837410269786	Human	7.068793040875008	-3.4174469031759998	Human	10.833007464482597	-0.2565710740129678	Human	9.934017523293564	-0.11138837410269786	Human	7.068793040875008	-3.4174469031759998	Human	10.833007464482597	-0.2565710740129678	Human	9.934017523293564	-0.11138837410269786	Human
7.146657893363333	0.15400753183365667	Human	10.674558992112415	-0.001998354225252796	Human	11.97547080612972	0.006392250154068298	Human	7.146657893363333	0.15400753183365667	Human	10.674558992112415	-0.001998354225252796	Human	11.97547080612972	0.006392250154068298	Human	7.146657893363333	0.15400753183365667	Human	10.674558992112415	-0.001998354225252796	Human	11.97547080612972	0.006392250154068298	Human
8.209451593121981	1.7675961344210045	Human	11.381544117331343	-0.020931284833050467	Human	7.39934137539422	-0.8998361285278079	Human	8.209451593121981	1.7675961344210045	Human	11.381544117331343	-0.020931284833050467	Human	7.39934137539422	-0.8998361285278079	Human	8.209451593121981	1.7675961344210045	Human	11.381544117331343	-0.020931284833050467	Human	7.39934137539422	-0.8998361285278079	Human
10.160633458765322	0.33127831932434304	Human	9.781121394680758	-1.1150042468321182	Human	11.718359385734574	-0.10337334533397026	Human	10.160633458765322	0.33127831932434304	Human	9.781121394680758	-1.1150042468321182	Human	11.718359385734574	-0.10337334533397026	Human	10.160633458765322	0.33127831932434304	Human	9.781121394680758	-1.1150042468321182	Human	11.718359385734574	-0.10337334533397026	Human
8.189978584288134	0.15788246268959688	Human	8.231179191532735	-0.40973512389766575	Human	7.4008283738312715	-0.3651306225414141	Human	8.189978584288134	0.15788246268959688	Human	8.231179191532735	-0.40973512389766575	Human	7.4008283738312715	-0.3651306225414141	Human	8.189978584288134	0.15788246268959688	Human	8.231179191532735	-0.40973512389766575	Human	7.4008283738312715	-0.3651306225414141	Human
8.923023507566795	-0.17094740214717716	Human	6.688586320348193	0.10792934421918705	Human	11.04672418249954	0.5964299265435824	Human	8.923023507566795	-0.17094740214717716	Human	6.688586320348193	0.10792934421918705	Human	11.04672418249954	0.5964299265435824	Human	8.923023507566795	-0.17094740214717716	Human	6.688586320348193	0.10792934421918705	Human	11.04672418249954	0.5964299265435824	Human
10.758565074141373	-0.11671846247523719	Human	10.371903969741558	-0.27266814082263274	Human	6.448946108588698	0.4129765788349929	Human	10.758565074141373	-0.11671846247523719	Human	10.371903969741558	-0.27266814082263274	Human	6.448946108588698	0.4129765788349929	Human	10.758565074141373	-0.11671846247523719	Human	10.371903969741558	-0.27266814082263274	Human	6.448946108588698	0.4129765788349929	Human
10.748833069582995	-0.14681374057969568	Human	8.876678668521567	-0.23044439241117617	Human	10.2586471142011	0.38295538682550573	Human	10.748833069582995	-0.14681374057969568	Human	8.876678668521567	-0.23044439241117617	Human	10.2586471142011	0.38295538682550573	Human	10.748833069582995	-0.14681374057969568	Human	8.876678668521567	-0.23044439241117617	Human	10.2586471142011	0.38295538682550573	Human
11.51680956345646	-0.2781518767335564	Human	10.521084935675203	-0.008777725613040296	Human	10.111848745738463	0.501854981034326	Human	11.51680956345646	-0.2781518767335564	Human	10.521084935675203	-0.008777725613040296	Human	10.111848745738463	0.501854981034326	Human	11.51680956345646	-0.2781518767335564	Human	10.521084935675203	-0.008777725613040296	Human	10.111848745738463	0.501854981034326	Human
9.575992530601187	-0.8043381017487939	Human	9.338700763442645	-0.5385957982310353	Human	11.441173780816372	0.153461647568603	Human	9.575992530601187	-0.8043381017487939	Human	9.338700763442645	-0.5385957982310353	Human	11.441173780816372	0.153461647568603	Human	9.575992530601187	-0.8043381017487939	Human	9.338700763442645	-0.5385957982310353	Human	11.441173780816372	0.153461647568603	Human
8.561015663461884	-0.9460202728682608	Human	10.019601883659567	-0.14501033507541344	Human	11.285159164854749	-2.527093111178381	Human	8.561015663461884	-0.9460202728682608	Human	10.019601883659567	-0.14501033507541344	Human	11.285159164854749	-2.527093111178381	Human	8.561015663461884	-0.9460202728682608	Human	10.019601883659567	-0.14501033507541344	Human	11.285159164854749	-2.527093111178381	Human
6.844887928206908	-0.19978118075167445	Human	9.21454580044623	-0.033286293789286256	Human	12.238978149911702	0.18045290158621907	Human	6.844887928206908	-0.19978118075167445	Human	9.21454580044623	-0.033286293789286256	Human	12.238978149911702	0.18045290158621907	Human	6.844887928206908	-0.19978118075167445	Human	9.21454580044623	-0.033286293789286256	Human	12.238978149911702	0.18045290158621907	Human
10.390071492996944	-0.30570334014836603	Human	8.62237556447697	-0.2119233733417069	Human	11.022083299212424	0.2683189423366418	Human	10.390071492996944	-0.30570334014836603	Human	8.62237556447697	-0.2119233733417069	Human	11.022083299212424	0.2683189423366418	Human	10.390071492996944	-0.30570334014836603	Human	8.62237556447697	-0.2119233733417069	Human	11.022083299212424	0.2683189423366418	Human
8.743568028845358	0.02670793027357279	Human	9.91047417321795	0.03194567015099436	Human	12.518278757802909	0.2260544060414123	Human	8.743568028845358	0.02670793027357279	Human	9.91047417321795	0.03194567015099436	Human	12.518278757802909	0.2260544060414123	Human	8.743568028845358	0.02670793027357279	Human	9.91047417321795	0.03194567015099436	Human	12.518278757802909	0.2260544060414123	Human
10.599569393917319	-0.1612562600192151	Human	9.527400164589249	0.3310807911648169	Human	8.259466861936708	0.23351786848186912	Human	10.599569393917319	-0.1612562600192151	Human	9.527400164589249	0.3310807911648169	Human	8.259466861936708	0.23351786848186912	Human	10.599569393917319	-0.1612562600192151	Human	9.527400164589249	0.3310807911648169	Human	8.259466861936708	0.23351786848186912	Human
9.215048936320251	-0.3232066394435672	Human	11.195193758022649	-0.09164679666211607	Human	12.729840760852216	0.12573395740232027	Human	9.215048936320251	-0.3232066394435672	Human	11.195193758022649	-0.09164679666211607	Human	12.729840760852216	0.12573395740232027	Human	9.215048936320251	-0.3232066394435672	Human	11.195193758022649	-0.09164679666211607	Human	12.729840760852216	0.12573395740232027	Human
10.103790368829737	-0.3013243512726209	Human	7.894753878769243	0.37894851185865847	Human	13.602109539848033	0.17277383625691986	Human	10.103790368829737	-0.3013243512726209	Human	7.894753878769243	0.37894851185865847	Human	13.602109539848033	0.17277383625691986	Human	10.103790368829737	-0.3013243512726209	Human	7.894753878769243	0.37894851185865847	Human	13.602109539848033	0.17277383625691986	Human
9.412553200437316	-0.40163050347565665	Human	11.192432127998748	-0.30764503180265246	Human	5.833926244732769	-0.4104328161933699	Human	9.412553200437316	-0.40163050347565665	Human	11.192432127998748	-0.30764503180265246	Human	5.833926244732769	-0.4104328161933699	Human	9.412553200437316	-0.40163050347565665	Human	11.192432127998748	-0.30764503180265246	Human	5.833926244732769	-0.4104328161933699	Human
8.619378077406008	-0.2063328804058138	Human	10.484736065493916	-0.09302044865910195	Human	10.525071084415817	0.5557166321081546	Human	8.619378077406008	-0.2063328804058138	Human	10.484736065493916	-0.09302044865910195	Human	10.525071084415817	0.5557166321081546	Human	8.619378077406008	-0.2063328804058138	Human	10.484736065493916	-0.09302044865910195	Human	10.525071084415817	0.5557166321081546	Human
9.752544768552665	0.37147425919113847	Human	6.984862530580783	-0.2699468136425311	Human	10.50497933236285	0.1282525445361448	Human	9.752544768552665	0.37147425919113847	Human	6.984862530580783	-0.2699468136425311	Human	10.50497933236285	0.1282525445361448	Human	9.752544768552665	0.37147425919113847	Human	6.984862530580783	-0.2699468136425311	Human	10.50497933236285	0.1282525445361448	Human
9.520855372955218	0.34590103089277363	Human	10.556180342606453	-0.21233975540075875	Human	10.960626183805028	0.31953040193414195	Human	9.520855372955218	0.34590103089277363	Human	10.556180342606453	-0.21233975540075875	Human	10.960626183805028	0.31953040193414195	Human	9.520855372955218	0.34590103089277363	Human	10.556180342606453	-0.21233975540075875	Human	10.960626183805028	0.31953040193414195	Human
11.211009059410936	-0.12214792680413213	Human	7.389303039783988	0.5651047127156887	Human	8.322301982579974	-0.12900649094665836	Human	11.211009059410936	-0.12214792680413213	Human	7.389303039783988	0.5651047127156887	Human	8.322301982579974	-0.12900649094665836	Human	11.211009059410936	-0.12214792680413213	Human	7.389303039783988	0.5651047127156887	Human	8.322301982579974	-0.12900649094665836	Human
8.031746908517723	0.08129439797059118	Human	11.749760334470436	-0.025652597307172374	Human	9.167484236702256	-1.298085328532027	Human	8.031746908517723	0.08129439797059118	Human	11.749760334470436	-0.025652597307172374	Human	9.167484236702256	-1.298085328532027	Human	8.031746908517723	0.08129439797059118	Human	11.749760334470436	-0.025652597307172374	Human	9.167484236702256	-1.298085328532027	Human
11.292692565862222	-0.4841125130825369	Human	8.146702519524968	0.011966219822124492	Human	7.341249972766396	0.7313635569326842	Human	11.292692565862222	-0.4841125130825369	Human	8.146702519524968	0.011966219822124492	Human	7.341249972766396	0.7313635569326842	Human	11.292692565862222	-0.4841125130825369	Human	8.146702519524968	0.011966219822124492	Human	7.341249972766396	0.7313635569326842	Human
10.509068095238035	-0.13979834541592578	Human	8.636674952678652	-0.4268388874871771	Human	7.788699218281742	-0.2591380044124307	Human	10.509068095238035	-0.13979834541592578	Human	8.636674952678652	-0.4268388874871771	Human	7.788699218281742	-0.2591380044124307	Human	10.509068095238035	-0.13979834541592578	Human	8.636674952678652	-0.4268388874871771	Human	7.788699218281742	-0.2591380044124307	Human
6.567306029437493	0.618303450164639	Human	9.124807205428414	0.22790328997145504	Human	6.028171936747254	1.6937018505576402	Human	6.567306029437493	0.618303450164639	Human	9.124807205428414	0.22790328997145504	Human	6.028171936747254	1.6937018505576402	Human	6.567306029437493	0.618303450164639	Human	9.124807205428414	0.22790328997145504	Human	6.028171936747254	1.6937018505576402	Human
10.555755734458268	-0.2115485520505051	Human	6.285440448482081	-0.7630812680007926	Human	11.09175903933648	0.5281541530273577	Human	10.555755734458268	-0.2115485520505051	Human	6.285440448482081	-0.7630812680007926	Human	11.09175903933648	0.5281541530273577	Human	10.555755734458268	-0.2115485520505051	Human	6.285440448482081	-0.7630812680007926	Human	11.09175903933648	0.5281541530273577	Human
7.81944324513456	-0.3311970016320201	Human	7.992879401115194	0.10338326522788706	Human	8.468975412750162	0.01010844428453648	Human	7.81944324513456	-0.3311970016320201	Human	7.992879401115194	0.10338326522788706	Human	8.468975412750162	0.01010844428453648	Human	7.81944324513456	-0.3311970016320201	Human	7.992879401115194	0.10338326522788706	Human	8.468975412750162	0.01010844428453648	Human
11.75449062202876	-0.035014753188543524	Human	12.98207235636993	0.6310593054693658	Human	8.371520209478037	0.07693305483768599	Human	11.75449062202876	-0.035014753188543524	Human	12.98207235636993	0.6310593054693658	Human	8.371520209478037	0.07693305483768599	Human	11.75449062202876	-0.035014753188543524	Human	12.98207235636993	0.6310593054693658	Human	8.371520209478037	0.07693305483768599	Human
8.347671330928895	-0.3667505942621008	Human	9.493626082642376	1.2315479881270845	Human	11.629581484057743	0.08052467452808304	Human	8.347671330928895	-0.3667505942621008	Human	9.493626082642376	1.2315479881270845	Human	11.629581484057743	0.08052467452808304	Human	8.347671330928895	-0.3667505942621008	Human	9.493626082642376	1.2315479881270845	Human	11.629581484057743	0.08052467452808304	Human
8.440689435287942	-0.065579554479402	Human	9.77918040525494	0.006627758160268112	Human	9.495603045694153	2.6641576888489285	Human	8.440689435287942	-0.065579554479402	Human	9.77918040525494	0.006627758160268112	Human	9.495603045694153	2.6641576888489285	Human	8.440689435287942	-0.065579554479402	Human	9.77918040525494	0.006627758160268112	Human	9.495603045694153	2.6641576888489285	Human
9.174491956014135	0.12212640821127954	Human	10.73404881438078	-0.26251252636437483	Human	9.192920177374889	0.030098686411215284	Human	9.174491956014135	0.12212640821127954	Human	10.73404881438078	-0.26251252636437483	Human	9.192920177374889	0.030098686411215284	Human	9.174491956014135	0.12212640821127954	Human	10.73404881438078	-0.26251252636437483	Human	9.192920177374889	0.030098686411215284	Human
6.423074586287097	-0.9760638121270646	Human	10.535245282897035	1.9586514040315752	Human	7.031749880745129	0.1924963595830232	Human	6.423074586287097	-0.9760638121270646	Human	10.535245282897035	1.9586514040315752	Human	7.031749880745129	0.1924963595830232	Human	6.423074586287097	-0.9760638121270646	Human	10.535245282897035	1.9586514040315752	Human	7.031749880745129	0.1924963595830232	Human
8.286166853913455	-0.45008150011383624	Human	11.754951911413281	-0.14591582710448917	Human	11.164117423380073	-1.3707509062805294	Human	8.286166853913455	-0.45008150011383624	Human	11.754951911413281	-0.14591582710448917	Human	11.164117423380073	-1.3707509062805294	Human	8.286166853913455	-0.45008150011383624	Human	11.754951911413281	-0.14591582710448917	Human	11.164117423380073	-1.3707509062805294	Human
13.11680985094394	0.3097082537982044	Human	9.381093144290224	-0.2614857209125786	Human	8.205866154607365	0.20422796167245807	Human	13.11680985094394	0.3097082537982044	Human	9.381093144290224	-0.2614857209125786	Human	8.205866154607365	0.20422796167245807	Human	13.11680985094394	0.3097082537982044	Human	9.381093144290224	-0.2614857209125786	Human	8.205866154607365	0.20422796167245807	Human
9.709528858834316	0.6081497294716294	Human	10.934450597918746	0.06162022788041836	Human	9.880941295081273	-0.03169003054261437	Human	9.709528858834316	0.6081497294716294	Human	10.934450597918746	0.06162022788041836	Human	9.880941295081273	-0.03169003054261437	Human	9.709528858834316	0.6081497294716294	Human	10.934450597918746	0.06162022788041836	Human	9.880941295081273	-0.03169003054261437	Human
9.911882745350024	-0.24812875714989568	Human	7.50553950013344	0.8820092243779141	Human	8.390600112505291	-0.018500208849332917	Human	9.911882745350024	-0.24812875714989568	Human	7.50553950013344	0.8820092243779141	Human	8.390600112505291	-0.018500208849332917	Human	9.911882745350024	-0.24812875714989568	Human	7.50553950013344	0.8820092243779141	Human	8.390600112505291	-0.018500208849332917	Human
10.83218715606585	-0.4376500191002346	Human	8.784849160319578	-0.48827373774102156	Human	9.507089361645392	-0.3168045459281578	Human	10.83218715606585	-0.4376500191002346	Human	8.784849160319578	-0.48827373774102156	Human	9.507089361645392	-0.3168045459281578	Human	10.83218715606585	-0.4376500191002346	Human	8.784849160319578	-0.48827373774102156	Human	9.507089361645392	-0.3168045459281578	Human
10.610930818116955	1.6215440701243575	Human	8.332052078040146	0.05348713596355318	Human	11.185881309284895	1.1378979369850135	Human	10.610930818116955	1.6215440701243575	Human	8.332052078040146	0.05348713596355318	Human	11.185881309284895	1.1378979369850135	Human	10.610930818116955	1.6215440701243575	Human	8.332052078040146	0.05348713596355318	Human	11.185881309284895	1.1378979369850135	Human
11.814490838738081	-0.25723080316386154	Human	13.00706966793326	0.06286190763265498	Human	10.896549784190006	0.1661286660023917	Human	11.814490838738081	-0.25723080316386154	Human	13.00706966793326	0.06286190763265498	Human	10.896549784190006	0.1661286660023917	Human	11.814490838738081	-0.25723080316386154	Human	13.00706966793326	0.06286190763265498	Human	10.896549784190006	0.1661286660023917	Human
9.475304325194646	-0.4298410317604658	Human	8.518168721184942	-0.2162348053048879	Human	7.568992622538328	0.006519795482113048	Human	9.475304325194646	-0.4298410317604658	Human	8.518168721184942	-0.2162348053048879	Human	7.568992622538328	0.006519795482113048	Human	9.475304325194646	-0.4298410317604658	Human	8.518168721184942	-0.2162348053048879	Human	7.568992622538328	0.006519795482113048	Human
11.148424976560321	-0.34625977084457477	Human	9.050802081634151	1.3002198466081816	Human	7.307615935890169	1.7835258372323706	Human	11.148424976560321	-0.34625977084457477	Human	9.050802081634151	1.3002198466081816	Human	7.307615935890169	1.7835258372323706	Human	11.148424976560321	-0.34625977084457477	Human	9.050802081634151	1.3002198466081816	Human	7.307615935890169	1.7835258372323706	Human
8.03021743226763	-0.2859580072595759	Human	10.326135734424545	0.3155836838304166	Human	7.411059284635391	-0.6206712332489339	Human	8.03021743226763	-0.2859580072595759	Human	10.326135734424545	0.3155836838304166	Human	7.411059284635391	-0.6206712332489339	Human	8.03021743226763	-0.2859580072595759	Human	10.326135734424545	0.3155836838304166	Human	7.411059284635391	-0.6206712332489339	Human
8.848490597004925	-0.5956286174022146	Human	7.8416024164706375	-0.7221269903916313	Human	10.168450777562072	-0.3452790189593813	Human	8.848490597004925	-0.5956286174022146	Human	7.8416024164706375	-0.7221269903916313	Human	10.168450777562072	-0.3452790189593813	Human	8.848490597004925	-0.5956286174022146	Human	7.8416024164706375	-0.7221269903916313	Human	10.168450777562072	-0.3452790189593813	Human
8.459697448053735	-0.19566982973018254	Human	10.120437576428978	-0.16631083971275584	Human	8.01533075239209	0.1935849358193883	Human	8.459697448053735	-0.19566982973018254	Human	10.120437576428978	-0.16631083971275584	Human	8.01533075239209	0.1935849358193883	Human	8.459697448053735	-0.19566982973018254	Human	10.120437576428978	-0.16631083971275584	Human	8.01533075239209	0.1935849358193883	Human
13.24095331537462	-0.3805653956694677	Human	7.373957300319918	0.07239435820504737	Human	6.640284126470089	1.7368974749329749	Human	13.24095331537462	-0.3805653956694677	Human	7.373957300319918	0.07239435820504737	Human	6.640284126470089	1.7368974749329749	Human	13.24095331537462	-0.3805653956694677	Human	7.373957300319918	0.07239435820504737	Human	6.640284126470089	1.7368974749329749	Human
8.753310056016392	-0.6270146416072728	Human	12.427923260302203	-0.3162548689739535	Human	8.857295147184622	0.3144429344492203	Human	8.753310056016392	-0.6270146416072728	Human	12.427923260302203	-0.3162548689739535	Human	8.857295147184622	0.3144429344492203	Human	8.753310056016392	-0.6270146416072728	Human	12.427923260302203	-0.3162548689739535	Human	8.857295147184622	0.3144429344492203	Human
9.71059015005698	-0.2885020258897593	Human	11.042147604968438	0.22600910030266735	Human	10.887364546325973	-0.1398526115377307	Human	9.71059015005698	-0.2885020258897593	Human	11.042147604968438	0.22600910030266735	Human	10.887364546325973	-0.1398526115377307	Human	9.71059015005698	-0.2885020258897593	Human	11.042147604968438	0.22600910030266735	Human	10.887364546325973	-0.1398526115377307	Human
10.523874422170957	-0.0955362259478101	Human	10.342821337717412	-0.1302891923668383	Human	10.749781795746344	0.1448153863544427	Human	10.523874422170957	-0.0955362259478101	Human	10.342821337717412	-0.1302891923668383	Human	10.749781795746344	0.1448153863544427	Human	10.523874422170957	-0.0955362259478101	Human	10.342821337717412	-0.1302891923668383	Human	10.749781795746344	0.1448153863544427	Human
7.518325187615701	-0.1605440289905609	Human	10.083517619302453	0.33098020539820877	Human	11.526307057236894	0.25722059190050595	Human	7.518325187615701	-0.1605440289905609	Human	10.083517619302453	0.33098020539820877	Human	11.526307057236894	0.25722059190050595	Human	7.518325187615701	-0.1605440289905609	Human	10.083517619302453	0.33098020539820877	Human	11.526307057236894	0.25722059190050595	Human
10.036595237110612	-0.003414479870764706	Human	8.092957266966438	-0.5774740364682891	Human	7.496884591271853	0.21867872740229666	Human	10.036595237110612	-0.003414479870764706	Human	8.092957266966438	-0.5774740364682891	Human	7.496884591271853	0.21867872740229666	Human	10.036595237110612	-0.003414479870764706	Human	8.092957266966438	-0.5774740364682891	Human	7.496884591271853	0.21867872740229666	Human
7.169305858457927	0.5290154516758132	Human	9.41622992102264	-0.2729024226580371	Human	7.073282601692956	0.314458000123893	Human	7.169305858457927	0.5290154516758132	Human	9.41622992102264	-0.2729024226580371	Human	7.073282601692956	0.314458000123893	Human	7.169305858457927	0.5290154516758132	Human	9.41622992102264	-0.2729024226580371	Human	7.073282601692956	0.314458000123893	Human
12.36915675938065	-0.20849282348814796	Human	9.552896291530143	-0.351923105806151	Human	10.086497297628709	-0.3106661450833245	Human	12.36915675938065	-0.20849282348814796	Human	9.552896291530143	-0.351923105806151	Human	10.086497297628709	-0.3106661450833245	Human	12.36915675938065	-0.20849282348814796	Human	9.552896291530143	-0.351923105806151	Human	10.086497297628709	-0.3106661450833245	Human
11.285043450785807	-0.2571788522085393	Human	8.799512167172523	-0.3165823855011269	Human	8.71446864325975	0.5362851489705951	Human	11.285043450785807	-0.2571788522085393	Human	8.799512167172523	-0.3165823855011269	Human	8.71446864325975	0.5362851489705951	Human	11.285043450785807	-0.2571788522085393	Human	8.799512167172523	-0.3165823855011269	Human	8.71446864325975	0.5362851489705951	Human
10.553876096629793	-0.5104256615594204	Human	8.145436760459118	-0.8259123718434473	Human	6.795656252357905	0.30771052497086154	Human	10.553876096629793	-0.5104256615594204	Human	8.145436760459118	-0.8259123718434473	Human	6.795656252357905	0.30771052497086154	Human	10.553876096629793	-0.5104256615594204	Human	8.145436760459118	-0.8259123718434473	Human	6.795656252357905	0.30771052497086154	Human
10.05586708906687	0.3941813253519894	Human	8.972439905733841	-0.3145821264944574	Human	10.518418002736336	0.03303519932573331	Human	10.05586708906687	0.3941813253519894	Human	8.972439905733841	-0.3145821264944574	Human	10.518418002736336	0.03303519932573331	Human	10.05586708906687	0.3941813253519894	Human	8.972439905733841	-0.3145821264944574	Human	10.518418002736336	0.03303519932573331	Human
8.045457504332958	-0.4972446921511055	Human	8.598181130644601	-0.695494147827741	Human	8.864450348798858	-0.257152322684749	Human	8.045457504332958	-0.4972446921511055	Human	8.598181130644601	-0.695494147827741	Human	8.864450348798858	-0.257152322684749	Human	8.045457504332958	-0.4972446921511055	Human	8.598181130644601	-0.695494147827741	Human	8.864450348798858	-0.257152322684749	Human
9.626550025734824	-0.6367359028076154	Human	7.831002836756282	-0.3707364792839898	Human	10.603719886368006	0.15247853440617481	Human	9.626550025734824	-0.6367359028076154	Human	7.831002836756282	-0.3707364792839898	Human	10.603719886368006	0.15247853440617481	Human	9.626550025734824	-0.6367359028076154	Human	7.831002836756282	-0.3707364792839898	Human	10.603719886368006	0.15247853440617481	Human
9.606043269616423	-0.44538650264672586	Human	10.098153890075205	-0.17058581149757165	Human	6.677349633686198	-0.8024695812578589	Human	9.606043269616423	-0.44538650264672586	Human	10.098153890075205	-0.17058581149757165	Human	6.677349633686198	-0.8024695812578589	Human	9.606043269616423	-0.44538650264672586	Human	10.098153890075205	-0.17058581149757165	Human	6.677349633686198	-0.8024695812578589	Human
8.738962752762587	-0.2055043152040814	Human	11.448031630502186	0.008111064950051395	Human	9.479330586664851	-0.21538915878746814	Human	8.738962752762587	-0.2055043152040814	Human	11.448031630502186	0.008111064950051395	Human	9.479330586664851	-0.21538915878746814	Human	8.738962752762587	-0.2055043152040814	Human	11.448031630502186	0.008111064950051395	Human	9.479330586664851	-0.21538915878746814	Human
8.315129402976892	-1.08320339307013	Human	9.406480565013027	-0.5744187967826364	Human	7.175587530964312	0.8145904535796431	Human	8.315129402976892	-1.08320339307013	Human	9.406480565013027	-0.5744187967826364	Human	7.175587530964312	0.8145904535796431	Human	8.315129402976892	-1.08320339307013	Human	9.406480565013027	-0.5744187967826364	Human	7.175587530964312	0.8145904535796431	Human
8.812906114595515	-0.012601951463402034	Human	7.73309256185682	-0.5382249592672759	Human	10.1705589048632	0.15631401619720742	Human	8.812906114595515	-0.012601951463402034	Human	7.73309256185682	-0.5382249592672759	Human	10.1705589048632	0.15631401619720742	Human	8.812906114595515	-0.012601951463402034	Human	7.73309256185682	-0.5382249592672759	Human	10.1705589048632	0.15631401619720742	Human
8.388143776889825	-0.33861715414494614	Human	7.348341916018899	0.4006340088325424	Human	9.42698881991337	0.36834420968637055	Human	8.388143776889825	-0.33861715414494614	Human	7.348341916018899	0.4006340088325424	Human	9.42698881991337	0.36834420968637055	Human	8.388143776889825	-0.33861715414494614	Human	7.348341916018899	0.4006340088325424	Human	9.42698881991337	0.36834420968637055	Human
8.021506379674317	-0.6930509825553977	Human	8.293477425616466	-0.33810358845659017	Human	8.721656919791997	-0.005590492935892996	Human	8.021506379674317	-0.6930509825553977	Human	8.293477425616466	-0.33810358845659017	Human	8.721656919791997	-0.005590492935892996	Human	8.021506379674317	-0.6930509825553977	Human	8.293477425616466	-0.33810358845659017	Human	8.721656919791997	-0.005590492935892996	Human
10.436133360757129	-0.7541348264620082	Human	10.60841475264475	1.936319842737063	Human	9.734613879501849	-0.33952858904014405	Human	10.436133360757129	-0.7541348264620082	Human	10.60841475264475	1.936319842737063	Human	9.734613879501849	-0.33952858904014405	Human	10.436133360757129	-0.7541348264620082	Human	10.60841475264475	1.936319842737063	Human	9.734613879501849	-0.33952858904014405	Human
11.756960572904246	-0.5564345563443395	Human	8.356580621676128	-0.4771959087856903	Human	9.344992075273757	-0.014820239727956626	Human	11.756960572904246	-0.5564345563443395	Human	8.356580621676128	-0.4771959087856903	Human	9.344992075273757	-0.014820239727956626	Human	11.756960572904246	-0.5564345563443395	Human	8.356580621676128	-0.4771959087856903	Human	9.344992075273757	-0.014820239727956626	Human
9.675317540750882	-0.9992283294986628	Human	7.424903215046346	0.009841951512095418	Human	11.255620718623424	0.030501130142015984	Human	9.675317540750882	-0.9992283294986628	Human	7.424903215046346	0.009841951512095418	Human	11.255620718623424	0.030501130142015984	Human	9.675317540750882	-0.9992283294986628	Human	7.424903215046346	0.009841951512095418	Human	11.255620718623424	0.030501130142015984	Human
7.847450895277241	-0.7263725738310836	Human	5.942864267260744	0.11510201028456836	Human	7.849362973873723	0.29765411388806745	Human	7.847450895277241	-0.7263725738310836	Human	5.942864267260744	0.11510201028456836	Human	7.849362973873723	0.29765411388806745	Human	7.847450895277241	-0.7263725738310836	Human	5.942864267260744	0.11510201028456836	Human	7.849362973873723	0.29765411388806745	Human
7.512855956439466	0.04421982347644479	Human	8.03415758738995	-0.6221489521187467	Human	11.42899993209914	0.1764674812798844	Human	7.512855956439466	0.04421982347644479	Human	8.03415758738995	-0.6221489521187467	Human	11.42899993209914	0.1764674812798844	Human	7.512855956439466	0.04421982347644479	Human	8.03415758738995	-0.6221489521187467	Human	11.42899993209914	0.1764674812798844	Human
8.227816642243761	-0.2182961609067656	Human	10.46442128973442	-4.709126226909691	Human	6.91719650491977	1.055053516768246	Human	8.227816642243761	-0.2182961609067656	Human	10.46442128973442	-4.709126226909691	Human	6.91719650491977	1.055053516768246	Human	8.227816642243761	-0.2182961609067656	Human	10.46442128973442	-4.709126226909691	Human	6.91719650491977	1.055053516768246	Human
10.941597674254552	0.7637824701408833	Human	8.25633826940871	0.3051619378837445	Human	5.69008313682423	-0.3690189836085173	Human	10.941597674254552	0.7637824701408833	Human	8.25633826940871	0.3051619378837445	Human	5.69008313682423	-0.3690189836085173	Human	10.941597674254552	0.7637824701408833	Human	8.25633826940871	0.3051619378837445	Human	5.69008313682423	-0.3690189836085173	Human
8.202916214362723	-0.2020781844562275	Human	8.613990922612242	-0.18264671419123873	Human	8.981303048806776	-0.15420707208776033	Human	8.202916214362723	-0.2020781844562275	Human	8.613990922612242	-0.18264671419123873	Human	8.981303048806776	-0.15420707208776033	Human	8.202916214362723	-0.2020781844562275	Human	8.613990922612242	-0.18264671419123873	Human	8.981303048806776	-0.15420707208776033	Human
7.501431720146321	-0.13984429908359916	Human	11.425663431382592	-0.18730216354034104	Human	10.554075242023904	0.04677789675682377	Human	7.501431720146321	-0.13984429908359916	Human	11.425663431382592	-0.18730216354034104	Human	10.554075242023904	0.04677789675682377	Human	7.501431720146321	-0.13984429908359916	Human	11.425663431382592	-0.18730216354034104	Human	10.554075242023904	0.04677789675682377	Human
7.103102760723565	-1.721812412037435	Human	8.276637495459891	-0.21207186749203838	Human	6.7367136175792535	-0.8882502638071703	Human	7.103102760723565	-1.721812412037435	Human	8.276637495459891	-0.21207186749203838	Human	6.7367136175792535	-0.8882502638071703	Human	7.103102760723565	-1.721812412037435	Human	8.276637495459891	-0.21207186749203838	Human	6.7367136175792535	-0.8882502638071703	Human
8.01483178558487	-0.5901269530423261	Human	12.505418643787182	-0.03734338366527429	Human	10.658051601545244	-0.0007912033502536536	Human	8.01483178558487	-0.5901269530423261	Human	12.505418643787182	-0.03734338366527429	Human	10.658051601545244	-0.0007912033502536536	Human	8.01483178558487	-0.5901269530423261	Human	12.505418643787182	-0.03734338366527429	Human	10.658051601545244	-0.0007912033502536536	Human
7.125989182459339	-0.7525876854110243	Human	9.943126957948826	-0.007575953902651898	Human	7.59592177369514	0.896301714347709	Human	7.125989182459339	-0.7525876854110243	Human	9.943126957948826	-0.007575953902651898	Human	7.59592177369514	0.896301714347709	Human	7.125989182459339	-0.7525876854110243	Human	9.943126957948826	-0.007575953902651898	Human	7.59592177369514	0.896301714347709	Human
8.43312153321781	-0.06380628704829516	Human	10.206593898794125	-0.3618585094637944	Human	11.76721828990719	0.009362155881371143	Human	8.43312153321781	-0.06380628704829516	Human	10.206593898794125	-0.3618585094637944	Human	11.76721828990719	0.009362155881371143	Human	8.43312153321781	-0.06380628704829516	Human	10.206593898794125	-0.3618585094637944	Human	11.76721828990719	0.009362155881371143	Human
8.611956956999832	-0.17881827233838105	Human	11.41805118307419	-0.30097563278222816	Human	8.342456845326723	0.37871681408422536	Human	8.611956956999832	-0.17881827233838105	Human	11.41805118307419	-0.30097563278222816	Human	8.342456845326723	0.37871681408422536	Human	8.611956956999832	-0.17881827233838105	Human	11.41805118307419	-0.30097563278222816	Human	8.342456845326723	0.37871681408422536	Human
11.43342492104899	-0.20184588439802678	Human	8.779564524100833	-0.09509101186416877	Human	8.665014548896721	-0.36125933300777524	Human	11.43342492104899	-0.20184588439802678	Human	8.779564524100833	-0.09509101186416877	Human	8.665014548896721	-0.36125933300777524	Human	11.43342492104899	-0.20184588439802678	Human	8.779564524100833	-0.09509101186416877	Human	8.665014548896721	-0.36125933300777524	Human
8.263928233250214	-0.18829996694869403	Human	8.680671072269337	0.2417575347853249	Human	9.060217636723033	0.10577688176017533	Human	8.263928233250214	-0.18829996694869403	Human	8.680671072269337	0.2417575347853249	Human	9.060217636723033	0.10577688176017533	Human	8.263928233250214	-0.18829996694869403	Human	8.680671072269337	0.2417575347853249	Human	9.060217636723033	0.10577688176017533	Human
12.522582309443964	-0.07103797644110368	Human	10.464371104384671	-0.06756164202491997	Human	6.727524593544408	0.21298254412627182	Human	12.522582309443964	-0.07103797644110368	Human	10.464371104384671	-0.06756164202491997	Human	6.727524593544408	0.21298254412627182	Human	12.522582309443964	-0.07103797644110368	Human	10.464371104384671	-0.06756164202491997	Human	6.727524593544408	0.21298254412627182	Human
9.937612221360851	0.003445630800420362	Human	12.397783985121949	-0.19139332824136862	Human	8.243374006808667	0.5534647653417233	Human	9.937612221360851	0.003445630800420362	Human	12.397783985121949	-0.19139332824136862	Human	8.243374006808667	0.5534647653417233	Human	9.937612221360851	0.003445630800420362	Human	12.397783985121949	-0.19139332824136862	Human	8.243374006808667	0.5534647653417233	Human
10.10545087433287	-0.176790975315694	Human	10.185763084902575	-0.06202915606704831	Human	8.9318143175041	0.5268475976056801	Human	10.10545087433287	-0.176790975315694	Human	10.185763084902575	-0.06202915606704831	Human	8.9318143175041	0.5268475976056801	Human	10.10545087433287	-0.176790975315694	Human	10.185763084902575	-0.06202915606704831	Human	8.9318143175041	0.5268475976056801	Human
11.28628724935233	-0.052636710663239536	Human	9.033125714870527	-0.16311431355057418	Human	12.801914266580892	0.32135105167116124	Human	11.28628724935233	-0.052636710663239536	Human	9.033125714870527	-0.16311431355057418	Human	12.801914266580892	0.32135105167116124	Human	11.28628724935233	-0.052636710663239536	Human	9.033125714870527	-0.16311431355057418	Human	12.801914266580892	0.32135105167116124	Human
8.814922032184782	-0.16278326802069956	Human	9.202667027109248	-0.2500640593922411	Human	9.095357703312718	0.6233982586554552	Human	8.814922032184782	-0.16278326802069956	Human	9.202667027109248	-0.2500640593922411	Human	9.095357703312718	0.6233982586554552	Human	8.814922032184782	-0.16278326802069956	Human	9.202667027109248	-0.2500640593922411	Human	9.095357703312718	0.6233982586554552	Human
8.838915160823587	-0.0836349198254422	Human	12.5343756364329	-0.14981874372984172	Human	9.90885691997051	0.2547565153101638	Human	8.838915160823587	-0.0836349198254422	Human	12.5343756364329	-0.14981874372984172	Human	9.90885691997051	0.2547565153101638	Human	8.838915160823587	-0.0836349198254422	Human	12.5343756364329	-0.14981874372984172	Human	9.90885691997051	0.2547565153101638	Human
9.988945390719637	1.0801093021077226	Human	10.908767195813	-0.173681099431517	Human	10.949567196378924	0.17513749273585957	Human	9.988945390719637	1.0801093021077226	Human	10.908767195813	-0.173681099431517	Human	10.949567196378924	0.17513749273585957	Human	9.988945390719637	1.0801093021077226	Human	10.908767195813	-0.173681099431517	Human	10.949567196378924	0.17513749273585957	Human
12.416695383489657	-0.22666536785499902	Human	9.814682919884893	0.4384622328087907	Human	9.42467833607055	0.3371073339072176	Human	12.416695383489657	-0.22666536785499902	Human	9.814682919884893	0.4384622328087907	Human	9.42467833607055	0.3371073339072176	Human	12.416695383489657	-0.22666536785499902	Human	9.814682919884893	0.4384622328087907	Human	9.42467833607055	0.3371073339072176	Human
10.264809688474134	-0.21293884037660354	Human	8.986335259454181	-0.43745190017838326	Human	11.882796671244067	0.11131497605937234	Human	10.264809688474134	-0.21293884037660354	Human	8.986335259454181	-0.43745190017838326	Human	11.882796671244067	0.11131497605937234	Human	10.264809688474134	-0.21293884037660354	Human	8.986335259454181	-0.43745190017838326	Human	11.882796671244067	0.11131497605937234	Human
9.238210599232492	-0.5295659754368559	Human	7.716862293605178	0.29944870404332	Human	9.592551913917335	0.16835531084788705	Human	9.238210599232492	-0.5295659754368559	Human	7.716862293605178	0.29944870404332	Human	9.592551913917335	0.16835531084788705	Human	9.238210599232492	-0.5295659754368559	Human	7.716862293605178	0.29944870404332	Human	9.592551913917335	0.16835531084788705	Human
9.330682957049138	-0.47757467446064417	Human	10.699183892399445	-0.3522726265794459	Human	11.121618289636857	0.407879998724993	Human	9.330682957049138	-0.47757467446064417	Human	10.699183892399445	-0.3522726265794459	Human	11.121618289636857	0.407879998724993	Human	9.330682957049138	-0.47757467446064417	Human	10.699183892399445	-0.3522726265794459	Human	11.121618289636857	0.407879998724993	Human
12.622878626396837	-0.313693908088415	Human	8.159103883204839	-0.01859644783227114	Human	7.697240391723897	1.1679672316374898	Human	12.622878626396837	-0.313693908088415	Human	8.159103883204839	-0.01859644783227114	Human	7.697240391723897	1.1679672316374898	Human	12.622878626396837	-0.313693908088415	Human	8.159103883204839	-0.01859644783227114	Human	7.697240391723897	1.1679672316374898	Human
10.966348768950505	-0.28045941545612346	Human	8.666056977413673	-0.1814433622001725	Human	7.8101908294543225	1.198427232983784	Human	10.966348768950505	-0.28045941545612346	Human	8.666056977413673	-0.1814433622001725	Human	7.8101908294543225	1.198427232983784	Human	10.966348768950505	-0.28045941545612346	Human	8.666056977413673	-0.1814433622001725	Human	7.8101908294543225	1.198427232983784	Human
9.93533969517319	0.1689025963201543	Human	8.221830776386167	-0.1695641834466613	Human	9.063102892503846	0.10735487966119307	Human	9.93533969517319	0.1689025963201543	Human	8.221830776386167	-0.1695641834466613	Human	9.063102892503846	0.10735487966119307	Human	9.93533969517319	0.1689025963201543	Human	8.221830776386167	-0.1695641834466613	Human	9.063102892503846	0.10735487966119307	Human
8.958662684263887	-0.38899866799439037	Human	11.245593154950358	-0.45936559065378124	Human	8.435011212316185	0.24915696569373583	Human	8.958662684263887	-0.38899866799439037	Human	11.245593154950358	-0.45936559065378124	Human	8.435011212316185	0.24915696569373583	Human	8.958662684263887	-0.38899866799439037	Human	11.245593154950358	-0.45936559065378124	Human	8.435011212316185	0.24915696569373583	Human
8.148296219542463	-0.5304441849724225	Human	8.259735997569145	-0.5766005820322512	Human	8.910204736540384	0.005726410960680141	Human	8.148296219542463	-0.5304441849724225	Human	8.259735997569145	-0.5766005820322512	Human	8.910204736540384	0.005726410960680141	Human	8.148296219542463	-0.5304441849724225	Human	8.259735997569145	-0.5766005820322512	Human	8.910204736540384	0.005726410960680141	Human
10.631253134947848	-0.22880011472915363	Human	11.835219661781228	-0.1149983488341679	Human	13.213979868589375	0.44342730330212243	Human	10.631253134947848	-0.22880011472915363	Human	11.835219661781228	-0.1149983488341679	Human	13.213979868589375	0.44342730330212243	Human	10.631253134947848	-0.22880011472915363	Human	11.835219661781228	-0.1149983488341679	Human	13.213979868589375	0.44342730330212243	Human
8.455894930300358	-0.558517332740498	Human	9.553186880455243	-0.2152627236541308	Human	8.842199692235004	0.41077983630238496	Human	8.455894930300358	-0.558517332740498	Human	9.553186880455243	-0.2152627236541308	Human	8.842199692235004	0.41077983630238496	Human	8.455894930300358	-0.558517332740498	Human	9.553186880455243	-0.2152627236541308	Human	8.842199692235004	0.41077983630238496	Human
8.69474690872054	-0.2349677797676899	Human	8.432492626061032	-0.14911063174251832	Human	9.261740095477158	1.588721872497941	Human	8.69474690872054	-0.2349677797676899	Human	8.432492626061032	-0.14911063174251832	Human	9.261740095477158	1.588721872497941	Human	8.69474690872054	-0.2349677797676899	Human	8.432492626061032	-0.14911063174251832	Human	9.261740095477158	1.588721872497941	Human
8.314385489881651	-0.33970223323108995	Human	11.301646841375321	-1.061971577863227	Human	10.379887062313012	0.4111199097782267	Human	8.314385489881651	-0.33970223323108995	Human	11.301646841375321	-1.061971577863227	Human	10.379887062313012	0.4111199097782267	Human	8.314385489881651	-0.33970223323108995	Human	11.301646841375321	-1.061971577863227	Human	10.379887062313012	0.4111199097782267	Human
11.106902288780589	-0.2107099638743358	Human	9.646753429010115	0.27078914453065767	Human	7.904311058239077	-0.5615829614010703	Human	11.106902288780589	-0.2107099638743358	Human	9.646753429010115	0.27078914453065767	Human	7.904311058239077	-0.5615829614010703	Human	11.106902288780589	-0.2107099638743358	Human	9.646753429010115	0.27078914453065767	Human	7.904311058239077	-0.5615829614010703	Human
8.006393855543589	-0.12446556855326638	Human	9.289352395236158	-0.19057271022307465	Human	10.122047528528906	-0.16289635984199102	Human	8.006393855543589	-0.12446556855326638	Human	9.289352395236158	-0.19057271022307465	Human	10.122047528528906	-0.16289635984199102	Human	8.006393855543589	-0.12446556855326638	Human	9.289352395236158	-0.19057271022307465	Human	10.122047528528906	-0.16289635984199102	Human
11.825626329261032	-0.0964896850198561	Human	17.75417602349807	-0.27960184479228783	Human	7.4916823265600625	1.710571461068936	Human	11.825626329261032	-0.0964896850198561	Human	17.75417602349807	-0.27960184479228783	Human	7.4916823265600625	1.710571461068936	Human	11.825626329261032	-0.0964896850198561	Human	17.75417602349807	-0.27960184479228783	Human	7.4916823265600625	1.710571461068936	Human
9.405706481044568	0.07258871524777964	Human	15.904184239250892	2.3434579358705236	Yeast	7.282220520655047	-1.4300787039266183	Human	9.405706481044568	0.07258871524777964	Human	15.904184239250892	2.3434579358705236	Yeast	7.282220520655047	-1.4300787039266183	Human	9.405706481044568	0.07258871524777964	Human	15.904184239250892	2.3434579358705236	Yeast	7.282220520655047	-1.4300787039266183	Human
8.017486079185433	0.7816572798788497	Human	18.06631091296101	2.5410164908231763	Yeast	7.126986016965353	-0.4566210934707661	Human	8.017486079185433	0.7816572798788497	Human	18.06631091296101	2.5410164908231763	Yeast	7.126986016965353	-0.4566210934707661	Human	8.017486079185433	0.7816572798788497	Human	18.06631091296101	2.5410164908231763	Yeast	7.126986016965353	-0.4566210934707661	Human
11.191106781588832	-0.8953272726445922	Human	18.561364968268705	5.815952963989044	Yeast	12.524527068998355	-0.10776204548580556	Human	11.191106781588832	-0.8953272726445922	Human	18.561364968268705	5.815952963989044	Yeast	12.524527068998355	-0.10776204548580556	Human	11.191106781588832	-0.8953272726445922	Human	18.561364968268705	5.815952963989044	Yeast	12.524527068998355	-0.10776204548580556	Human
10.041730162080919	-0.4903805363636113	Human	9.555866763091382	-0.17515545438995225	Human	11.186450636373163	0.4831879525112064	Human	10.041730162080919	-0.4903805363636113	Human	9.555866763091382	-0.17515545438995225	Human	11.186450636373163	0.4831879525112064	Human	10.041730162080919	-0.4903805363636113	Human	9.555866763091382	-0.17515545438995225	Human	11.186450636373163	0.4831879525112064	Human
9.464061438610806	-0.5027073094358651	Human	11.485895747644065	-0.08246763356870636	Human	10.609048115259116	0.3801364691925821	Human	9.464061438610806	-0.5027073094358651	Human	11.485895747644065	-0.08246763356870636	Human	10.609048115259116	0.3801364691925821	Human	9.464061438610806	-0.5027073094358651	Human	11.485895747644065	-0.08246763356870636	Human	10.609048115259116	0.3801364691925821	Human
17.751782019824514	-0.2752326281932024	Human	12.173086550604204	-0.07083042418164563	Human	9.877302156387833	-0.06320111995378061	Human	17.751782019824514	-0.2752326281932024	Human	12.173086550604204	-0.07083042418164563	Human	9.877302156387833	-0.06320111995378061	Human	17.751782019824514	-0.2752326281932024	Human	12.173086550604204	-0.07083042418164563	Human	9.877302156387833	-0.06320111995378061	Human
16.170559516088314	1.1851617117023596	Yeast	9.327253831047017	-0.16601328912760635	Human	8.313434578809733	-0.0802293443171836	Human	16.170559516088314	1.1851617117023596	Yeast	9.327253831047017	-0.16601328912760635	Human	8.313434578809733	-0.0802293443171836	Human	16.170559516088314	1.1851617117023596	Yeast	9.327253831047017	-0.16601328912760635	Human	8.313434578809733	-0.0802293443171836	Human
18.64097486602272	0.4242429254045122	Yeast	6.831879102081404	-0.32611233628170966	Human	9.7395937766437	0.36383348014957834	Human	18.64097486602272	0.4242429254045122	Yeast	6.831879102081404	-0.32611233628170966	Human	9.7395937766437	0.36383348014957834	Human	18.64097486602272	0.4242429254045122	Yeast	6.831879102081404	-0.32611233628170966	Human	9.7395937766437	0.36383348014957834	Human
18.654010769548343	3.5521172907705316	Yeast	9.07664126830098	1.9743072864386155	Yeast	9.765642002222547	0.09346339684057474	Human	18.654010769548343	3.5521172907705316	Yeast	9.07664126830098	1.9743072864386155	Yeast	9.765642002222547	0.09346339684057474	Human	18.654010769548343	3.5521172907705316	Yeast	9.07664126830098	1.9743072864386155	Yeast	9.765642002222547	0.09346339684057474	Human
9.725854301312012	-0.4806018629427757	Human	14.78572165971503	3.4882022518667446	Yeast	8.894666680441267	-0.11107807029704567	Human	9.725854301312012	-0.4806018629427757	Human	14.78572165971503	3.4882022518667446	Yeast	8.894666680441267	-0.11107807029704567	Human	9.725854301312012	-0.4806018629427757	Human	14.78572165971503	3.4882022518667446	Yeast	8.894666680441267	-0.11107807029704567	Human
11.721137721000629	-0.5093963235747984	Human	10.253704995372077	3.0617475405991406	Yeast	8.63445424437667	0.25729102122668246	Human	11.721137721000629	-0.5093963235747984	Human	10.253704995372077	3.0617475405991406	Yeast	8.63445424437667	0.25729102122668246	Human	11.721137721000629	-0.5093963235747984	Human	10.253704995372077	3.0617475405991406	Yeast	8.63445424437667	0.25729102122668246	Human
12.109936794642302	0.05512637624690159	Human	8.172341504821166	1.8282933940759696	Human	8.978070222979575	-0.30198017503105534	Human	12.109936794642302	0.05512637624690159	Human	8.172341504821166	1.8282933940759696	Human	8.978070222979575	-0.30198017503105534	Human	12.109936794642302	0.05512637624690159	Human	8.172341504821166	1.8282933940759696	Human	8.978070222979575	-0.30198017503105534	Human
9.415425601166264	-0.32847354119314204	Human	9.715395349189064	-0.3993249931988789	Human	8.736985887976275	-0.3568769936827949	Human	9.415425601166264	-0.32847354119314204	Human	9.715395349189064	-0.3993249931988789	Human	8.736985887976275	-0.3568769936827949	Human	9.415425601166264	-0.32847354119314204	Human	9.715395349189064	-0.3993249931988789	Human	8.736985887976275	-0.3568769936827949	Human
6.907648771049963	-0.4595926546600419	Human	11.146666088523467	-0.19429868493840016	Human	8.174634637076588	0.32231450327140776	Human	6.907648771049963	-0.4595926546600419	Human	11.146666088523467	-0.19429868493840016	Human	8.174634637076588	0.32231450327140776	Human	6.907648771049963	-0.4595926546600419	Human	11.146666088523467	-0.19429868493840016	Human	8.174634637076588	0.32231450327140776	Human
9.135264428298774	1.7059582937117463	Yeast	11.616208940901124	-0.32328143996909275	Human	10.502007151629957	0.5835490149644365	Human	9.135264428298774	1.7059582937117463	Yeast	11.616208940901124	-0.32328143996909275	Human	10.502007151629957	0.5835490149644365	Human	9.135264428298774	1.7059582937117463	Yeast	11.616208940901124	-0.32328143996909275	Human	10.502007151629957	0.5835490149644365	Human
15.201334637656478	1.1432723483134366	Yeast	11.291748780468462	3.5961004370429768	Yeast	11.753683070030164	0.5645456212943909	Human	15.201334637656478	1.1432723483134366	Yeast	11.291748780468462	3.5961004370429768	Yeast	11.753683070030164	0.5645456212943909	Human	15.201334637656478	1.1432723483134366	Yeast	11.291748780468462	3.5961004370429768	Yeast	11.753683070030164	0.5645456212943909	Human
10.667088291582017	1.0253055843249974	Yeast	13.811342891394771	-0.02754667238892007	Human	9.893272780717206	0.42480953271602645	Human	10.667088291582017	1.0253055843249974	Yeast	13.811342891394771	-0.02754667238892007	Human	9.893272780717206	0.42480953271602645	Human	10.667088291582017	1.0253055843249974	Yeast	13.811342891394771	-0.02754667238892007	Human	9.893272780717206	0.42480953271602645	Human
8.25042484399576	1.5027782715761715	Human	11.046859833565138	-0.12735206233525886	Human	8.074388643929106	0.1881476145638074	Human	8.25042484399576	1.5027782715761715	Human	11.046859833565138	-0.12735206233525886	Human	8.074388643929106	0.1881476145638074	Human	8.25042484399576	1.5027782715761715	Human	11.046859833565138	-0.12735206233525886	Human	8.074388643929106	0.1881476145638074	Human
9.66921610850661	-0.31711955764257355	Human	9.335521448858339	3.7541050956856843	Yeast	7.32334806427739	0.3564141853560975	Human	9.66921610850661	-0.31711955764257355	Human	9.335521448858339	3.7541050956856843	Yeast	7.32334806427739	0.3564141853560975	Human	9.66921610850661	-0.31711955764257355	Human	9.335521448858339	3.7541050956856843	Yeast	7.32334806427739	0.3564141853560975	Human
11.333688360725004	-0.5270158068174092	Human	16.95549343789915	3.471103907664362	Yeast	8.39398683938365	-0.11980742754982458	Human	11.333688360725004	-0.5270158068174092	Human	16.95549343789915	3.471103907664362	Yeast	8.39398683938365	-0.11980742754982458	Human	11.333688360725004	-0.5270158068174092	Human	16.95549343789915	3.471103907664362	Yeast	8.39398683938365	-0.11980742754982458	Human
11.669183284306444	-0.4172399214335314	Human	16.058084676010953	-0.513923892361773	Human	10.039452717726142	1.1725373725961796	Human	11.669183284306444	-0.4172399214335314	Human	16.058084676010953	-0.513923892361773	Human	10.039452717726142	1.1725373725961796	Human	11.669183284306444	-0.4172399214335314	Human	16.058084676010953	-0.513923892361773	Human	10.039452717726142	1.1725373725961796	Human
11.704978135393153	1.1785940725458575	Yeast	18.057839800409056	3.3240082731228275	Yeast	8.444527028174011	-0.27511772432946285	Human	11.704978135393153	1.1785940725458575	Yeast	18.057839800409056	3.3240082731228275	Yeast	8.444527028174011	-0.27511772432946285	Human	11.704978135393153	1.1785940725458575	Yeast	18.057839800409056	3.3240082731228275	Yeast	8.444527028174011	-0.27511772432946285	Human
14.021540139781905	-0.4179131117704513	Human	12.575329557321075	-0.006824410587857999	Human	7.496757431513346	0.14968625059569468	Human	14.021540139781905	-0.4179131117704513	Human	12.575329557321075	-0.006824410587857999	Human	7.496757431513346	0.14968625059569468	Human	14.021540139781905	-0.4179131117704513	Human	12.575329557321075	-0.006824410587857999	Human	7.496757431513346	0.14968625059569468	Human
11.169948059672716	-0.35460303674647947	Human	10.364215144470954	3.688163331577348	Yeast	7.077133538826444	1.8369144223220035	Human	11.169948059672716	-0.35460303674647947	Human	10.364215144470954	3.688163331577348	Yeast	7.077133538826444	1.8369144223220035	Human	11.169948059672716	-0.35460303674647947	Human	10.364215144470954	3.688163331577348	Yeast	7.077133538826444	1.8369144223220035	Human
9.77229490529179	1.1395764170561304	Yeast	10.025413986597247	3.0130378290217306	Yeast	7.161109939533479	0.5636640084330343	Human	9.77229490529179	1.1395764170561304	Yeast	10.025413986597247	3.0130378290217306	Yeast	7.161109939533479	0.5636640084330343	Human	9.77229490529179	1.1395764170561304	Yeast	10.025413986597247	3.0130378290217306	Yeast	7.161109939533479	0.5636640084330343	Human
17.38422779368586	1.0971637597589368	Yeast	9.984005099756304	-0.7917676904613444	Human	8.2960295969833	-0.03202199907642034	Human	17.38422779368586	1.0971637597589368	Yeast	9.984005099756304	-0.7917676904613444	Human	8.2960295969833	-0.03202199907642034	Human	17.38422779368586	1.0971637597589368	Yeast	9.984005099756304	-0.7917676904613444	Human	8.2960295969833	-0.03202199907642034	Human
15.842743788063313	-0.1260192083195411	Human	8.902162045854356	-0.15786592820609452	Human	10.500350261079006	-3.9565385414986673	Human	15.842743788063313	-0.1260192083195411	Human	8.902162045854356	-0.15786592820609452	Human	10.500350261079006	-3.9565385414986673	Human	15.842743788063313	-0.1260192083195411	Human	8.902162045854356	-0.15786592820609452	Human	10.500350261079006	-3.9565385414986673	Human
18.429936486165865	1.239671224316788	Yeast	9.88700348329133	-0.631310945647664	Human	8.291951259895693	0.3689682249320397	Human	18.429936486165865	1.239671224316788	Yeast	9.88700348329133	-0.631310945647664	Human	8.291951259895693	0.3689682249320397	Human	18.429936486165865	1.239671224316788	Yeast	9.88700348329133	-0.631310945647664	Human	8.291951259895693	0.3689682249320397	Human
12.614584663393455	-0.0841167538257597	Human	9.26838953767625	3.3563297648388652	Yeast	8.700512848602484	-0.003828441852857543	Human	12.614584663393455	-0.0841167538257597	Human	9.26838953767625	3.3563297648388652	Yeast	8.700512848602484	-0.003828441852857543	Human	12.614584663393455	-0.0841167538257597	Human	9.26838953767625	3.3563297648388652	Yeast	8.700512848602484	-0.003828441852857543	Human
10.774725665985699	1.2099867666612534	Yeast	6.861275375820521	0.2637142133604479	Human	11.523567200272081	0.014543720857685759	Human	10.774725665985699	1.2099867666612534	Yeast	6.861275375820521	0.2637142133604479	Human	11.523567200272081	0.014543720857685759	Human	10.774725665985699	1.2099867666612534	Yeast	6.861275375820521	0.2637142133604479	Human	11.523567200272081	0.014543720857685759	Human
10.297347516813504	1.486023147524414	Yeast	12.730106706411007	3.5149952071385946	Yeast	8.366943202697287	-0.02377190054334438	Human	10.297347516813504	1.486023147524414	Yeast	12.730106706411007	3.5149952071385946	Yeast	8.366943202697287	-0.02377190054334438	Human	10.297347516813504	1.486023147524414	Yeast	12.730106706411007	3.5149952071385946	Yeast	8.366943202697287	-0.02377190054334438	Human
9.938078747461663	-0.7186308571410525	Human	14.346372862898624	3.58530599358068	Yeast	12.54091517494063	0.033694592775829244	Human	9.938078747461663	-0.7186308571410525	Human	14.346372862898624	3.58530599358068	Yeast	12.54091517494063	0.033694592775829244	Human	9.938078747461663	-0.7186308571410525	Human	14.346372862898624	3.58530599358068	Yeast	12.54091517494063	0.033694592775829244	Human
9.017309786032826	-0.3689529634745435	Human	12.52649430903655	2.9083845686211864	Yeast	9.94140969465947	-0.011021584703072311	Human	9.017309786032826	-0.3689529634745435	Human	12.52649430903655	2.9083845686211864	Yeast	9.94140969465947	-0.011021584703072311	Human	9.017309786032826	-0.3689529634745435	Human	12.52649430903655	2.9083845686211864	Yeast	9.94140969465947	-0.011021584703072311	Human
9.891812622082762	-0.6392163201834862	Human	11.446642946525035	-0.14094041344320943	Human	10.286639281376216	-0.1850675341481006	Human	9.891812622082762	-0.6392163201834862	Human	11.446642946525035	-0.14094041344320943	Human	10.286639281376216	-0.1850675341481006	Human	9.891812622082762	-0.6392163201834862	Human	11.446642946525035	-0.14094041344320943	Human	10.286639281376216	-0.1850675341481006	Human
9.528521218689633	1.6687539088699426	Yeast	11.078264693831278	2.2169496438982486	Yeast	11.441871929420705	-0.24833892211898867	Human	9.528521218689633	1.6687539088699426	Yeast	11.078264693831278	2.2169496438982486	Yeast	11.441871929420705	-0.24833892211898867	Human	9.528521218689633	1.6687539088699426	Yeast	11.078264693831278	2.2169496438982486	Yeast	11.441871929420705	-0.24833892211898867	Human
6.889792662781393	0.20168838030165226	Human	10.371022390810362	3.7955008598708826	Yeast	8.860569828810167	0.06769225615653085	Human	6.889792662781393	0.20168838030165226	Human	10.371022390810362	3.7955008598708826	Yeast	8.860569828810167	0.06769225615653085	Human	6.889792662781393	0.20168838030165226	Human	10.371022390810362	3.7955008598708826	Yeast	8.860569828810167	0.06769225615653085	Human
13.125646347092678	1.2159095680266905	Yeast	15.27701060780793	-2.586518974204742	Yeast	8.726584870429	0.32539245461076693	Human	13.125646347092678	1.2159095680266905	Yeast	15.27701060780793	-2.586518974204742	Yeast	8.726584870429	0.32539245461076693	Human	13.125646347092678	1.2159095680266905	Yeast	15.27701060780793	-2.586518974204742	Yeast	8.726584870429	0.32539245461076693	Human
14.738973280676472	1.2442479260053618	Yeast	18.56112506866622	7.779168921447162	Yeast	10.035155224230117	-1.1476709441326427	Human	14.738973280676472	1.2442479260053618	Yeast	18.56112506866622	7.779168921447162	Yeast	10.035155224230117	-1.1476709441326427	Human	14.738973280676472	1.2442479260053618	Yeast	18.56112506866622	7.779168921447162	Yeast	10.035155224230117	-1.1476709441326427	Human
12.92368650792822	1.0222352480565118	Yeast	12.08549280126928	3.4855757907790927	Yeast	12.508052916121025	0.03527203961363039	Human	12.92368650792822	1.0222352480565118	Yeast	12.08549280126928	3.4855757907790927	Yeast	12.508052916121025	0.03527203961363039	Human	12.92368650792822	1.0222352480565118	Yeast	12.08549280126928	3.4855757907790927	Yeast	12.508052916121025	0.03527203961363039	Human
11.330442797528393	0.08940391923249064	Human	10.244975505807627	3.274857057949913	Yeast	10.293871454879756	0.1509096843095553	Human	11.330442797528393	0.08940391923249064	Human	10.244975505807627	3.274857057949913	Yeast	10.293871454879756	0.1509096843095553	Human	11.330442797528393	0.08940391923249064	Human	10.244975505807627	3.274857057949913	Yeast	10.293871454879756	0.1509096843095553	Human
11.366852615461065	1.0464098879472603	Yeast	15.476721272797143	3.4876443738961473	Yeast	9.30720859299758	0.36645166188628187	Human	11.366852615461065	1.0464098879472603	Yeast	15.476721272797143	3.4876443738961473	Yeast	9.30720859299758	0.36645166188628187	Human	11.366852615461065	1.0464098879472603	Yeast	15.476721272797143	3.4876443738961473	Yeast	9.30720859299758	0.36645166188628187	Human
10.813825201797858	1.1293165887395606	Yeast	16.228172377116817	3.2787845594643095	Yeast	9.44052326169423	0.22751061506840298	Human	10.813825201797858	1.1293165887395606	Yeast	16.228172377116817	3.2787845594643095	Yeast	9.44052326169423	0.22751061506840298	Human	10.813825201797858	1.1293165887395606	Yeast	16.228172377116817	3.2787845594643095	Yeast	9.44052326169423	0.22751061506840298	Human
17.608743462275978	-5.0989281424582735	Yeast	10.927523756628327	3.388199904003695	Yeast	12.691604260434067	0.16387516435857316	Human	17.608743462275978	-5.0989281424582735	Yeast	10.927523756628327	3.388199904003695	Yeast	12.691604260434067	0.16387516435857316	Human	17.608743462275978	-5.0989281424582735	Yeast	10.927523756628327	3.388199904003695	Yeast	12.691604260434067	0.16387516435857316	Human
18.579719227958957	5.8296487976958655	Yeast	13.169375495042132	-0.024694230630377283	Human	11.047372520169707	0.10677831602460655	Human	18.579719227958957	5.8296487976958655	Yeast	13.169375495042132	-0.024694230630377283	Human	11.047372520169707	0.10677831602460655	Human	18.579719227958957	5.8296487976958655	Yeast	13.169375495042132	-0.024694230630377283	Human	11.047372520169707	0.10677831602460655	Human
7.7866123628352755	2.560832928430891	Yeast	13.20959208543368	0.009456918396208904	Human	9.71992479911188	0.2695596364886364	Human	7.7866123628352755	2.560832928430891	Yeast	13.20959208543368	0.009456918396208904	Human	9.71992479911188	0.2695596364886364	Human	7.7866123628352755	2.560832928430891	Yeast	13.20959208543368	0.009456918396208904	Human	9.71992479911188	0.2695596364886364	Human
12.457120166025065	1.2887046367649417	Yeast	13.91667606067386	0.4853477283989396	Human	9.164520687835914	-0.04845323218399285	Human	12.457120166025065	1.2887046367649417	Yeast	13.91667606067386	0.4853477283989396	Human	9.164520687835914	-0.04845323218399285	Human	12.457120166025065	1.2887046367649417	Yeast	13.91667606067386	0.4853477283989396	Human	9.164520687835914	-0.04845323218399285	Human
10.592406602399896	1.3084942996579512	Yeast	9.396154680520832	-0.04398066620445721	Human	7.367185440875866	1.0365442478367024	Human	10.592406602399896	1.3084942996579512	Yeast	9.396154680520832	-0.04398066620445721	Human	7.367185440875866	1.0365442478367024	Human	10.592406602399896	1.3084942996579512	Yeast	9.396154680520832	-0.04398066620445721	Human	7.367185440875866	1.0365442478367024	Human
15.887914816177574	1.1573542454677683	Yeast	10.602586125524589	2.9835009504786316	Yeast	8.033197216599433	0.8298928890157427	Human	15.887914816177574	1.1573542454677683	Yeast	10.602586125524589	2.9835009504786316	Yeast	8.033197216599433	0.8298928890157427	Human	15.887914816177574	1.1573542454677683	Yeast	10.602586125524589	2.9835009504786316	Yeast	8.033197216599433	0.8298928890157427	Human
16.600596865995183	1.2246245289922026	Yeast	7.306583258818386	3.450127958466392	Yeast	10.804178971355412	-0.12347251185029233	Human	16.600596865995183	1.2246245289922026	Yeast	7.306583258818386	3.450127958466392	Yeast	10.804178971355412	-0.12347251185029233	Human	16.600596865995183	1.2246245289922026	Yeast	7.306583258818386	3.450127958466392	Yeast	10.804178971355412	-0.12347251185029233	Human
11.336522665702741	1.1373960929738904	Yeast	10.080621931169185	-0.27552732861640544	Human	6.78159234039099	-0.3775705848303353	Human	11.336522665702741	1.1373960929738904	Yeast	10.080621931169185	-0.27552732861640544	Human	6.78159234039099	-0.3775705848303353	Human	11.336522665702741	1.1373960929738904	Yeast	10.080621931169185	-0.27552732861640544	Human	6.78159234039099	-0.3775705848303353	Human
13.4386647337913	-0.517260301176057	Human	8.346702545607963	-0.3992837616384734	Human	8.463444360630763	0.5399208849082269	Human	13.4386647337913	-0.517260301176057	Human	8.346702545607963	-0.3992837616384734	Human	8.463444360630763	0.5399208849082269	Human	13.4386647337913	-0.517260301176057	Human	8.346702545607963	-0.3992837616384734	Human	8.463444360630763	0.5399208849082269	Human
13.372148753821968	-0.3000943468506335	Human	11.034754808430037	3.3764931077291065	Yeast	7.302414480817346	-0.021420152321531744	Human	13.372148753821968	-0.3000943468506335	Human	11.034754808430037	3.3764931077291065	Yeast	7.302414480817346	-0.021420152321531744	Human	13.372148753821968	-0.3000943468506335	Human	11.034754808430037	3.3764931077291065	Yeast	7.302414480817346	-0.021420152321531744	Human
14.187055479726107	-0.09449292589219353	Human	10.55356292882772	2.9857364883310167	Yeast	8.7809385050966	0.053524417567517274	Human	14.187055479726107	-0.09449292589219353	Human	10.55356292882772	2.9857364883310167	Yeast	8.7809385050966	0.053524417567517274	Human	14.187055479726107	-0.09449292589219353	Human	10.55356292882772	2.9857364883310167	Yeast	8.7809385050966	0.053524417567517274	Human
9.335781846964721	0.07746969035901179	Human	9.731016055079039	-0.0289061045425432	Human	8.391698764101406	0.17013804978442865	Human	9.335781846964721	0.07746969035901179	Human	9.731016055079039	-0.0289061045425432	Human	8.391698764101406	0.17013804978442865	Human	9.335781846964721	0.07746969035901179	Human	9.731016055079039	-0.0289061045425432	Human	8.391698764101406	0.17013804978442865	Human
10.92917650752716	1.2771673090831632	Yeast	8.725960433881452	-0.290201845374306	Human	11.338092155806015	-0.24865562677944533	Human	10.92917650752716	1.2771673090831632	Yeast	8.725960433881452	-0.290201845374306	Human	11.338092155806015	-0.24865562677944533	Human	10.92917650752716	1.2771673090831632	Yeast	8.725960433881452	-0.290201845374306	Human	11.338092155806015	-0.24865562677944533	Human
7.682389836807896	1.2643447770344736	Yeast	7.76553639705826	0.20260471644591752	Human	8.310992466497055	-0.4521350134789847	Human	7.682389836807896	1.2643447770344736	Yeast	7.76553639705826	0.20260471644591752	Human	8.310992466497055	-0.4521350134789847	Human	7.682389836807896	1.2643447770344736	Yeast	7.76553639705826	0.20260471644591752	Human	8.310992466497055	-0.4521350134789847	Human
10.07448644018586	-0.26430325507203645	Human	11.120832568524143	0.034858469571196045	Human	11.88234866276261	-0.018508663814311786	Human	10.07448644018586	-0.26430325507203645	Human	11.120832568524143	0.034858469571196045	Human	11.88234866276261	-0.018508663814311786	Human	10.07448644018586	-0.26430325507203645	Human	11.120832568524143	0.034858469571196045	Human	11.88234866276261	-0.018508663814311786	Human
8.326174488788986	-0.36299356503678337	Human	13.80626130813272	3.4664999729529025	Yeast	9.520048617361375	-0.2878514389019106	Human	8.326174488788986	-0.36299356503678337	Human	13.80626130813272	3.4664999729529025	Yeast	9.520048617361375	-0.2878514389019106	Human	8.326174488788986	-0.36299356503678337	Human	13.80626130813272	3.4664999729529025	Yeast	9.520048617361375	-0.2878514389019106	Human
7.54860975918809	1.2426081448181605	Yeast	15.0291366617139	3.495022664199082	Yeast	8.113533324673915	-0.9307679116213683	Human	7.54860975918809	1.2426081448181605	Yeast	15.0291366617139	3.495022664199082	Yeast	8.113533324673915	-0.9307679116213683	Human	7.54860975918809	1.2426081448181605	Yeast	15.0291366617139	3.495022664199082	Yeast	8.113533324673915	-0.9307679116213683	Human
11.375894455249107	1.3631561282241138	Yeast	13.719283866496937	3.3590370444797957	Yeast	7.377873362511548	-0.4397333029361002	Human	11.375894455249107	1.3631561282241138	Yeast	13.719283866496937	3.3590370444797957	Yeast	7.377873362511548	-0.4397333029361002	Human	11.375894455249107	1.3631561282241138	Yeast	13.719283866496937	3.3590370444797957	Yeast	7.377873362511548	-0.4397333029361002	Human
10.914184522872384	1.164654659717395	Yeast	14.188121148439471	3.5210733004003667	Yeast	11.656129806637837	-0.1666443052186351	Human	10.914184522872384	1.164654659717395	Yeast	14.188121148439471	3.5210733004003667	Yeast	11.656129806637837	-0.1666443052186351	Human	10.914184522872384	1.164654659717395	Yeast	14.188121148439471	3.5210733004003667	Yeast	11.656129806637837	-0.1666443052186351	Human
9.980601240969715	-0.4872712967113149	Human	16.243995137363136	-0.1297289402764426	Human	6.680774474773411	-0.6870440541777311	Human	9.980601240969715	-0.4872712967113149	Human	16.243995137363136	-0.1297289402764426	Human	6.680774474773411	-0.6870440541777311	Human	9.980601240969715	-0.4872712967113149	Human	16.243995137363136	-0.1297289402764426	Human	6.680774474773411	-0.6870440541777311	Human
8.795545448166745	-0.41429909915741253	Human	15.208618831817942	-0.15901921728759466	Human	9.935227454357685	0.7611696808942691	Human	8.795545448166745	-0.41429909915741253	Human	15.208618831817942	-0.15901921728759466	Human	9.935227454357685	0.7611696808942691	Human	8.795545448166745	-0.41429909915741253	Human	15.208618831817942	-0.15901921728759466	Human	9.935227454357685	0.7611696808942691	Human
7.727790217797105	0.28504671171901985	Human	12.262707456045042	3.4953636808064097	Yeast	9.545986704381166	0.31213459921279046	Human	7.727790217797105	0.28504671171901985	Human	12.262707456045042	3.4953636808064097	Yeast	9.545986704381166	0.31213459921279046	Human	7.727790217797105	0.28504671171901985	Human	12.262707456045042	3.4953636808064097	Yeast	9.545986704381166	0.31213459921279046	Human
11.120055439549828	0.0364321675642738	Human	8.571499120459132	1.0924937971100406	Human	17.885031028376453	-0.004369216599085306	Human	11.120055439549828	0.0364321675642738	Human	8.571499120459132	1.0924937971100406	Human	17.885031028376453	-0.004369216599085306	Human	11.120055439549828	0.0364321675642738	Human	8.571499120459132	1.0924937971100406	Human	17.885031028376453	-0.004369216599085306	Human
14.20887950499342	1.1795455654534797	Yeast	9.820490644509029	0.17259343921206566	Human	14.993656985892175	1.158296224168164	Yeast	14.20887950499342	1.1795455654534797	Yeast	9.820490644509029	0.17259343921206566	Human	14.993656985892175	1.158296224168164	Yeast	14.20887950499342	1.1795455654534797	Yeast	9.820490644509029	0.17259343921206566	Human	14.993656985892175	1.158296224168164	Yeast
15.479840600254944	1.0352674735989427	Yeast	9.453410246745554	0.3073298914199773	Human	17.712632316393286	2.116773565418664	Yeast	15.479840600254944	1.0352674735989427	Yeast	9.453410246745554	0.3073298914199773	Human	17.712632316393286	2.116773565418664	Yeast	15.479840600254944	1.0352674735989427	Yeast	9.453410246745554	0.3073298914199773	Human	17.712632316393286	2.116773565418664	Yeast
14.112045113904863	1.1816067473043328	Yeast	8.770887499630412	0.12776631820401604	Human	15.25674336407625	2.263835673218513	Yeast	14.112045113904863	1.1816067473043328	Yeast	8.770887499630412	0.12776631820401604	Human	15.25674336407625	2.263835673218513	Yeast	14.112045113904863	1.1816067473043328	Yeast	8.770887499630412	0.12776631820401604	Human	15.25674336407625	2.263835673218513	Yeast
14.622899920093229	1.0909691522953435	Yeast	6.543237877333896	-0.1493892883063724	Human	9.801579715425358	0.30544640855282346	Human	14.622899920093229	1.0909691522953435	Yeast	6.543237877333896	-0.1493892883063724	Human	9.801579715425358	0.30544640855282346	Human	14.622899920093229	1.0909691522953435	Yeast	6.543237877333896	-0.1493892883063724	Human	9.801579715425358	0.30544640855282346	Human
16.29909281999058	-0.2334093012899102	Human	11.068641542843098	-0.07658164222036568	Human	11.755739774743788	0.4269286900060919	Human	16.29909281999058	-0.2334093012899102	Human	11.068641542843098	-0.07658164222036568	Human	11.755739774743788	0.4269286900060919	Human	16.29909281999058	-0.2334093012899102	Human	11.068641542843098	-0.07658164222036568	Human	11.755739774743788	0.4269286900060919	Human
15.232581218110536	-0.20411039824775146	Human	9.77961379867456	-0.2239788867396397	Human	12.14646289178502	-0.1259568004285472	Human	15.232581218110536	-0.20411039824775146	Human	9.77961379867456	-0.2239788867396397	Human	12.14646289178502	-0.1259568004285472	Human	15.232581218110536	-0.20411039824775146	Human	9.77961379867456	-0.2239788867396397	Human	12.14646289178502	-0.1259568004285472	Human
12.643735081388156	1.2593053764142348	Yeast	13.044582113679132	-1.3365317758278967	Human	9.491389591060027	0.16246025206553552	Human	12.643735081388156	1.2593053764142348	Yeast	13.044582113679132	-1.3365317758278967	Human	9.491389591060027	0.16246025206553552	Human	12.643735081388156	1.2593053764142348	Yeast	13.044582113679132	-1.3365317758278967	Human	9.491389591060027	0.16246025206553552	Human
8.598837690756136	1.0085325497081294	Human	15.23636434981268	-0.8529265947948016	Human	7.054023694224289	0.13348031837833235	Human	8.598837690756136	1.0085325497081294	Human	15.23636434981268	-0.8529265947948016	Human	7.054023694224289	0.13348031837833235	Human	8.598837690756136	1.0085325497081294	Human	15.23636434981268	-0.8529265947948016	Human	7.054023694224289	0.13348031837833235	Human
9.956174699192932	-0.10212657198758548	Human	12.603086104553363	0.11766165306334425	Human	7.915635425330549	0.268348992726869	Yeast	9.956174699192932	-0.10212657198758548	Human	12.603086104553363	0.11766165306334425	Human	7.915635425330549	0.268348992726869	Yeast	9.956174699192932	-0.10212657198758548	Human	12.603086104553363	0.11766165306334425	Human	7.915635425330549	0.268348992726869	Yeast
10.08699630841008	-0.8521364133904081	Human	13.946961051371893	0.029621526501557964	Human	13.778520337395475	2.344929903553308	Yeast	10.08699630841008	-0.8521364133904081	Human	13.946961051371893	0.029621526501557964	Human	13.778520337395475	2.344929903553308	Yeast	10.08699630841008	-0.8521364133904081	Human	13.946961051371893	0.029621526501557964	Human	13.778520337395475	2.344929903553308	Yeast
9.094281253451333	-0.4818079880755817	Human	9.840024280980177	-0.2829096116216566	Human	9.379919151313102	2.0364419562741434	Yeast	9.094281253451333	-0.4818079880755817	Human	9.840024280980177	-0.2829096116216566	Human	9.379919151313102	2.0364419562741434	Yeast	9.094281253451333	-0.4818079880755817	Human	9.840024280980177	-0.2829096116216566	Human	9.379919151313102	2.0364419562741434	Yeast
7.031059563721208	-0.9691194760488098	Human	13.608515917592852	-0.4393440716540853	Human	7.158023729218577	0.32551512249979797	Human	7.031059563721208	-0.9691194760488098	Human	13.608515917592852	-0.4393440716540853	Human	7.158023729218577	0.32551512249979797	Human	7.031059563721208	-0.9691194760488098	Human	13.608515917592852	-0.4393440716540853	Human	7.158023729218577	0.32551512249979797	Human
11.096445844206826	-0.13026682649743154	Human	15.897402451065638	1.025559448322963	Yeast	9.860768246993441	-0.08220543555630527	Human	11.096445844206826	-0.13026682649743154	Human	15.897402451065638	1.025559448322963	Yeast	9.860768246993441	-0.08220543555630527	Human	11.096445844206826	-0.13026682649743154	Human	15.897402451065638	1.025559448322963	Yeast	9.860768246993441	-0.08220543555630527	Human
9.81782904304758	-0.29412844195058674	Human	15.584495382332205	3.3612796941477328	Yeast	11.416475803912162	0.33271712187900915	Human	9.81782904304758	-0.29412844195058674	Human	15.584495382332205	3.3612796941477328	Yeast	11.416475803912162	0.33271712187900915	Human	9.81782904304758	-0.29412844195058674	Human	15.584495382332205	3.3612796941477328	Yeast	11.416475803912162	0.33271712187900915	Human
12.349906513005385	-0.23656441317316096	Human	7.647179558299914	-0.8999005780370818	Human	11.816557374827592	0.09395848146443876	Human	12.349906513005385	-0.23656441317316096	Human	7.647179558299914	-0.8999005780370818	Human	11.816557374827592	0.09395848146443876	Human	12.349906513005385	-0.23656441317316096	Human	7.647179558299914	-0.8999005780370818	Human	11.816557374827592	0.09395848146443876	Human
15.47699234591301	-1.211322878808652	Human	9.267286624232062	-0.2944020477062913	Human	10.246069182058333	2.417506364497119	Yeast	15.47699234591301	-1.211322878808652	Human	9.267286624232062	-0.2944020477062913	Human	10.246069182058333	2.417506364497119	Yeast	15.47699234591301	-1.211322878808652	Human	9.267286624232062	-0.2944020477062913	Human	10.246069182058333	2.417506364497119	Yeast
13.046182116911815	-0.6893531606638221	Human	9.18401383759641	1.2856258817122406	Human	14.033396856436696	0.3903664393815311	Human	13.046182116911815	-0.6893531606638221	Human	9.18401383759641	1.2856258817122406	Human	14.033396856436696	0.3903664393815311	Human	13.046182116911815	-0.6893531606638221	Human	9.18401383759641	1.2856258817122406	Human	14.033396856436696	0.3903664393815311	Human
14.115193259349644	-0.29222251032957564	Human	9.817594675683642	5.845097128265491	Yeast	8.17329499256069	0.07857657066691126	Human	14.115193259349644	-0.29222251032957564	Human	9.817594675683642	5.845097128265491	Yeast	8.17329499256069	0.07857657066691126	Human	14.115193259349644	-0.29222251032957564	Human	9.817594675683642	5.845097128265491	Yeast	8.17329499256069	0.07857657066691126	Human
9.939056901521571	-0.4585395062115159	Human	9.26615182531554	-0.0758437092910372	Human	11.227226485027133	0.22725097441122075	Human	9.939056901521571	-0.4585395062115159	Human	9.26615182531554	-0.0758437092910372	Human	11.227226485027133	0.22725097441122075	Human	9.939056901521571	-0.4585395062115159	Human	9.26615182531554	-0.0758437092910372	Human	11.227226485027133	0.22725097441122075	Human
13.204638514790576	0.35713676293302815	Human	10.033683131382695	3.3008043205349606	Yeast	8.311003164302818	2.614528678629554	Yeast	13.204638514790576	0.35713676293302815	Human	10.033683131382695	3.3008043205349606	Yeast	8.311003164302818	2.614528678629554	Yeast	13.204638514790576	0.35713676293302815	Human	10.033683131382695	3.3008043205349606	Yeast	8.311003164302818	2.614528678629554	Yeast
16.504506286367693	-0.346444689582318	Yeast	8.74607702037941	-0.987371298740785	Human	15.98826279543379	2.3739401479054254	Yeast	16.504506286367693	-0.346444689582318	Yeast	8.74607702037941	-0.987371298740785	Human	15.98826279543379	2.3739401479054254	Yeast	16.504506286367693	-0.346444689582318	Yeast	8.74607702037941	-0.987371298740785	Human	15.98826279543379	2.3739401479054254	Yeast
10.634230674224451	1.8543024000522923	Yeast	10.968184919638391	4.970095630998464	Yeast	16.11132835423433	-0.38790468404223205	Human	10.634230674224451	1.8543024000522923	Yeast	10.968184919638391	4.970095630998464	Yeast	16.11132835423433	-0.38790468404223205	Human	10.634230674224451	1.8543024000522923	Yeast	10.968184919638391	4.970095630998464	Yeast	16.11132835423433	-0.38790468404223205	Human
15.938701579505821	1.3123276784859823	Yeast	9.519398220465664	-0.12197387351021034	Human	16.98630452850126	2.0843370488060393	Yeast	15.938701579505821	1.3123276784859823	Yeast	9.519398220465664	-0.12197387351021034	Human	16.98630452850126	2.0843370488060393	Yeast	15.938701579505821	1.3123276784859823	Yeast	9.519398220465664	-0.12197387351021034	Human	16.98630452850126	2.0843370488060393	Yeast
6.906892032618397	-0.4387095262625987	Yeast	16.41854430258902	-0.15238135686555948	Human	12.61790145400796	0.07729234323790166	Human	6.906892032618397	-0.4387095262625987	Yeast	16.41854430258902	-0.15238135686555948	Human	12.61790145400796	0.07729234323790166	Human	6.906892032618397	-0.4387095262625987	Yeast	16.41854430258902	-0.15238135686555948	Human	12.61790145400796	0.07729234323790166	Human
7.253144772023917	-0.2399767128617968	Human	13.263931097849557	-0.1766359716992155	Human	9.284572883044202	2.4781765649160947	Yeast	7.253144772023917	-0.2399767128617968	Human	13.263931097849557	-0.1766359716992155	Human	9.284572883044202	2.4781765649160947	Yeast	7.253144772023917	-0.2399767128617968	Human	13.263931097849557	-0.1766359716992155	Human	9.284572883044202	2.4781765649160947	Yeast
9.564182505430207	-0.7950187110930418	Human	14.074079599575095	0.24081996613997356	Human	8.800652799589226	1.527014681497317	Yeast	9.564182505430207	-0.7950187110930418	Human	14.074079599575095	0.24081996613997356	Human	8.800652799589226	1.527014681497317	Yeast	9.564182505430207	-0.7950187110930418	Human	14.074079599575095	0.24081996613997356	Human	8.800652799589226	1.527014681497317	Yeast
9.248786000533542	1.0741569646870672	Human	11.337919743425205	-0.2311625994649837	Human	10.290135803581514	-0.07313683332029183	Human	9.248786000533542	1.0741569646870672	Human	11.337919743425205	-0.2311625994649837	Human	10.290135803581514	-0.07313683332029183	Human	9.248786000533542	1.0741569646870672	Human	11.337919743425205	-0.2311625994649837	Human	10.290135803581514	-0.07313683332029183	Human
10.177205328141241	1.7112276300699727	Yeast	12.974221000713543	3.4559431729394166	Yeast	9.0883375023849	0.21108703526844885	Human	10.177205328141241	1.7112276300699727	Yeast	12.974221000713543	3.4559431729394166	Yeast	9.0883375023849	0.21108703526844885	Human	10.177205328141241	1.7112276300699727	Yeast	12.974221000713543	3.4559431729394166	Yeast	9.0883375023849	0.21108703526844885	Human
9.40788112339717	-0.3402803227339327	Human	8.966445793807068	-0.39630308115656826	Human	10.172357078093404	0.007905374535822369	Human	9.40788112339717	-0.3402803227339327	Human	8.966445793807068	-0.39630308115656826	Human	10.172357078093404	0.007905374535822369	Human	9.40788112339717	-0.3402803227339327	Human	8.966445793807068	-0.39630308115656826	Human	10.172357078093404	0.007905374535822369	Human
10.365740366134677	1.371293533443378	Yeast	9.165849146176397	-0.2511163687681081	Human	7.855286101204345	1.6875758559689225	Yeast	10.365740366134677	1.371293533443378	Yeast	9.165849146176397	-0.2511163687681081	Human	7.855286101204345	1.6875758559689225	Yeast	10.365740366134677	1.371293533443378	Yeast	9.165849146176397	-0.2511163687681081	Human	7.855286101204345	1.6875758559689225	Yeast
8.309340066670917	-0.26727607558802174	Human	11.356664759992174	0.020639639105357804	Human	6.754747233938423	0.0620258330587958	Human	8.309340066670917	-0.26727607558802174	Human	11.356664759992174	0.020639639105357804	Human	6.754747233938423	0.0620258330587958	Human	8.309340066670917	-0.26727607558802174	Human	11.356664759992174	0.020639639105357804	Human	6.754747233938423	0.0620258330587958	Human
11.511302708408262	0.9896305623206185	Yeast	9.197457387019565	0.024974908324085627	Human	11.660082375781624	2.299085639111904	Yeast	11.511302708408262	0.9896305623206185	Yeast	9.197457387019565	0.024974908324085627	Human	11.660082375781624	2.299085639111904	Yeast	11.511302708408262	0.9896305623206185	Yeast	9.197457387019565	0.024974908324085627	Human	11.660082375781624	2.299085639111904	Yeast
6.1704851229958955	1.065110692996375	Yeast	8.970407189670162	-0.25564584745068186	Human	13.246537779653185	2.341058067575318	Yeast	6.1704851229958955	1.065110692996375	Yeast	8.970407189670162	-0.25564584745068186	Human	13.246537779653185	2.341058067575318	Yeast	6.1704851229958955	1.065110692996375	Yeast	8.970407189670162	-0.25564584745068186	Human	13.246537779653185	2.341058067575318	Yeast
9.278013264223661	0.3836494575235434	Human	8.995652988061737	-0.3672237173057996	Human	11.669290847920253	1.8861493205646742	Yeast	9.278013264223661	0.3836494575235434	Human	8.995652988061737	-0.3672237173057996	Human	11.669290847920253	1.8861493205646742	Yeast	9.278013264223661	0.3836494575235434	Human	8.995652988061737	-0.3672237173057996	Human	11.669290847920253	1.8861493205646742	Yeast
16.654192170477252	-0.5714728977230763	Human	9.017373523095827	-0.2162669856671882	Human	11.404812864108294	-0.23034433267570026	Human	16.654192170477252	-0.5714728977230763	Human	9.017373523095827	-0.2162669856671882	Human	11.404812864108294	-0.23034433267570026	Human	16.654192170477252	-0.5714728977230763	Human	9.017373523095827	-0.2162669856671882	Human	11.404812864108294	-0.23034433267570026	Human
10.240899783851154	1.38850019427773	Yeast	17.315654719415946	-0.08500279894626322	Human	10.281110492639183	1.1705397559509878	Yeast	10.240899783851154	1.38850019427773	Yeast	17.315654719415946	-0.08500279894626322	Human	10.281110492639183	1.1705397559509878	Yeast	10.240899783851154	1.38850019427773	Yeast	17.315654719415946	-0.08500279894626322	Human	10.281110492639183	1.1705397559509878	Yeast
13.345067583626642	-0.32594155890223137	Human	8.25052149049194	-0.605155877821925	Human	9.352442358453665	2.6661842711313217	Yeast	13.345067583626642	-0.32594155890223137	Human	8.25052149049194	-0.605155877821925	Human	9.352442358453665	2.6661842711313217	Yeast	13.345067583626642	-0.32594155890223137	Human	8.25052149049194	-0.605155877821925	Human	9.352442358453665	2.6661842711313217	Yeast
14.437434289770009	-0.4594941283581926	Human	11.254395087242557	-0.14922286524017772	Human	17.8002328664318	2.5124091682535314	Yeast	14.437434289770009	-0.4594941283581926	Human	11.254395087242557	-0.14922286524017772	Human	17.8002328664318	2.5124091682535314	Yeast	14.437434289770009	-0.4594941283581926	Human	11.254395087242557	-0.14922286524017772	Human	17.8002328664318	2.5124091682535314	Yeast
11.349076686142562	-0.2517570832864461	Human	12.227070648964771	2.1702413508341847	Yeast	13.057089867222423	1.9495201237512967	Yeast	11.349076686142562	-0.2517570832864461	Human	12.227070648964771	2.1702413508341847	Yeast	13.057089867222423	1.9495201237512967	Yeast	11.349076686142562	-0.2517570832864461	Human	12.227070648964771	2.1702413508341847	Yeast	13.057089867222423	1.9495201237512967	Yeast
13.365302794072349	1.214638588081122	Yeast	14.19422041927415	3.62267616235069	Yeast	10.958062561937206	2.196871154014151	Yeast	13.365302794072349	1.214638588081122	Yeast	14.19422041927415	3.62267616235069	Yeast	10.958062561937206	2.196871154014151	Yeast	13.365302794072349	1.214638588081122	Yeast	14.19422041927415	3.62267616235069	Yeast	10.958062561937206	2.196871154014151	Yeast
8.756601774536247	-0.0037432276627180775	Human	12.022278216986896	-0.1498629255301001	Human	9.123353044704649	1.9663627582919618	Yeast	8.756601774536247	-0.0037432276627180775	Human	12.022278216986896	-0.1498629255301001	Human	9.123353044704649	1.9663627582919618	Yeast	8.756601774536247	-0.0037432276627180775	Human	12.022278216986896	-0.1498629255301001	Human	9.123353044704649	1.9663627582919618	Yeast
9.343491401750677	-0.5627761013330052	Human	15.463515497055239	1.6065286926939444	Yeast	14.457810344790877	2.3302901284283792	Yeast	9.343491401750677	-0.5627761013330052	Human	15.463515497055239	1.6065286926939444	Yeast	14.457810344790877	2.3302901284283792	Yeast	9.343491401750677	-0.5627761013330052	Human	15.463515497055239	1.6065286926939444	Yeast	14.457810344790877	2.3302901284283792	Yeast
8.597225274001959	1.7568171419447651	Yeast	10.310947502497884	-1.0854426541512905	Human	15.173325959490983	2.054160030472107	Yeast	8.597225274001959	1.7568171419447651	Yeast	10.310947502497884	-1.0854426541512905	Human	15.173325959490983	2.054160030472107	Yeast	8.597225274001959	1.7568171419447651	Yeast	10.310947502497884	-1.0854426541512905	Human	15.173325959490983	2.054160030472107	Yeast
11.43381170532029	-0.13076592695995332	Human	13.419038389841154	0.0009131428117008969	Human	9.933659247084728	2.250803811029805	Yeast	11.43381170532029	-0.13076592695995332	Human	13.419038389841154	0.0009131428117008969	Human	9.933659247084728	2.250803811029805	Yeast	11.43381170532029	-0.13076592695995332	Human	13.419038389841154	0.0009131428117008969	Human	9.933659247084728	2.250803811029805	Yeast
9.522438177665123	-0.5692939160664224	Human	11.496565213138481	2.7627201409980557	Yeast	13.448873032148004	0.4925660705456799	Human	9.522438177665123	-0.5692939160664224	Human	11.496565213138481	2.7627201409980557	Yeast	13.448873032148004	0.4925660705456799	Human	9.522438177665123	-0.5692939160664224	Human	11.496565213138481	2.7627201409980557	Yeast	13.448873032148004	0.4925660705456799	Human
9.379785817858151	-0.9363713504840314	Human	12.83068230940624	3.934021617043747	Yeast	13.367917975235018	0.3095512652468426	Human	9.379785817858151	-0.9363713504840314	Human	12.83068230940624	3.934021617043747	Yeast	13.367917975235018	0.3095512652468426	Human	9.379785817858151	-0.9363713504840314	Human	12.83068230940624	3.934021617043747	Yeast	13.367917975235018	0.3095512652468426	Human
8.895553603556396	-0.18443957075476614	Human	13.52105725355058	3.3069830757207686	Yeast	13.972544964833189	0.579840654291133	Human	8.895553603556396	-0.18443957075476614	Human	13.52105725355058	3.3069830757207686	Yeast	13.972544964833189	0.579840654291133	Human	8.895553603556396	-0.18443957075476614	Human	13.52105725355058	3.3069830757207686	Yeast	13.972544964833189	0.579840654291133	Human
8.877822428569933	0.0552671785265817	Human	13.718318196353813	3.2467187084852682	Yeast	9.358529876898194	-0.12145035656346893	Human	8.877822428569933	0.0552671785265817	Human	13.718318196353813	3.2467187084852682	Yeast	9.358529876898194	-0.12145035656346893	Human	8.877822428569933	0.0552671785265817	Human	13.718318196353813	3.2467187084852682	Yeast	9.358529876898194	-0.12145035656346893	Human
17.494176206148627	-0.4137359723541251	Human	7.865702479545681	-1.0023029070597655	Human	9.539289724033155	1.7063336413954684	Yeast	17.494176206148627	-0.4137359723541251	Human	7.865702479545681	-1.0023029070597655	Human	9.539289724033155	1.7063336413954684	Yeast	17.494176206148627	-0.4137359723541251	Human	7.865702479545681	-1.0023029070597655	Human	9.539289724033155	1.7063336413954684	Yeast
8.249455249856654	-0.6033882606761112	Human	14.672252040495236	3.545642398420854	Yeast	6.202566246031444	2.185783181431918	Yeast	8.249455249856654	-0.6033882606761112	Human	14.672252040495236	3.545642398420854	Yeast	6.202566246031444	2.185783181431918	Yeast	8.249455249856654	-0.6033882606761112	Human	14.672252040495236	3.545642398420854	Yeast	6.202566246031444	2.185783181431918	Yeast
11.251391535455056	-0.14350553040593939	Human	12.855294902555636	-0.19533126489837507	Human	10.206216885650889	-0.011224073544368914	Human	11.251391535455056	-0.14350553040593939	Human	12.855294902555636	-0.19533126489837507	Human	10.206216885650889	-0.011224073544368914	Human	11.251391535455056	-0.14350553040593939	Human	12.855294902555636	-0.19533126489837507	Human	10.206216885650889	-0.011224073544368914	Human
12.43832743723529	1.2691446573213512	Yeast	11.484907935916333	-0.2835018248447102	Human	8.514543952681468	-0.036290196601690014	Human	12.43832743723529	1.2691446573213512	Yeast	11.484907935916333	-0.2835018248447102	Human	8.514543952681468	-0.036290196601690014	Human	12.43832743723529	1.2691446573213512	Yeast	11.484907935916333	-0.2835018248447102	Human	8.514543952681468	-0.036290196601690014	Human
14.632455111549099	1.1048708582170783	Yeast	12.570128842973551	0.5802233316791073	Human	9.858241752610512	2.0133369795049925	Yeast	14.632455111549099	1.1048708582170783	Yeast	12.570128842973551	0.5802233316791073	Human	9.858241752610512	2.0133369795049925	Yeast	14.632455111549099	1.1048708582170783	Yeast	12.570128842973551	0.5802233316791073	Human	9.858241752610512	2.0133369795049925	Yeast
12.146865230845346	-0.3782102322322434	Human	8.951295403099019	0.16275803471571182	Human	9.57692237420437	1.8210818286136217	Yeast	12.146865230845346	-0.3782102322322434	Human	8.951295403099019	0.16275803471571182	Human	9.57692237420437	1.8210818286136217	Yeast	12.146865230845346	-0.3782102322322434	Human	8.951295403099019	0.16275803471571182	Human	9.57692237420437	1.8210818286136217	Yeast
15.594816132775843	1.1361971985611232	Yeast	9.267520658753611	1.5511963138437328	Human	9.99270691728416	0.4583651921687716	Human	15.594816132775843	1.1361971985611232	Yeast	9.267520658753611	1.5511963138437328	Human	9.99270691728416	0.4583651921687716	Human	15.594816132775843	1.1361971985611232	Yeast	9.267520658753611	1.5511963138437328	Human	9.99270691728416	0.4583651921687716	Human
9.737483719239721	-0.13488628812916453	Human	12.551827267026187	0.17364157144059092	Human	7.357650817151992	1.1914038552761168	Human	9.737483719239721	-0.13488628812916453	Human	12.551827267026187	0.17364157144059092	Human	7.357650817151992	1.1914038552761168	Human	9.737483719239721	-0.13488628812916453	Human	12.551827267026187	0.17364157144059092	Human	7.357650817151992	1.1914038552761168	Human
8.013527496018925	1.2575137362371163	Yeast	10.827212109886945	-0.1925830023472156	Human	8.927159304033074	0.12409725378310664	Human	8.013527496018925	1.2575137362371163	Yeast	10.827212109886945	-0.1925830023472156	Human	8.927159304033074	0.12409725378310664	Human	8.013527496018925	1.2575137362371163	Yeast	10.827212109886945	-0.1925830023472156	Human	8.927159304033074	0.12409725378310664	Human
13.492990169394359	-0.14342727859319754	Human	14.649246230617612	3.4087751796835097	Yeast	7.62004817122008	-0.08244199527310235	Human	13.492990169394359	-0.14342727859319754	Human	14.649246230617612	3.4087751796835097	Yeast	7.62004817122008	-0.08244199527310235	Human	13.492990169394359	-0.14342727859319754	Human	14.649246230617612	3.4087751796835097	Yeast	7.62004817122008	-0.08244199527310235	Human
11.866494263972992	1.0507924811605431	Yeast	9.048955205737293	-0.7778005040160141	Human	11.102511420367302	-0.0015736979930776546	Human	11.866494263972992	1.0507924811605431	Yeast	9.048955205737293	-0.7778005040160141	Human	11.102511420367302	-0.0015736979930776546	Human	11.866494263972992	1.0507924811605431	Yeast	9.048955205737293	-0.7778005040160141	Human	11.102511420367302	-0.0015736979930776546	Human
13.259967693412355	1.202023949961334	Yeast	8.161820983593136	-0.3811297073251945	Human	12.770695117618997	2.286954407499423	Yeast	13.259967693412355	1.202023949961334	Yeast	8.161820983593136	-0.3811297073251945	Human	12.770695117618997	2.286954407499423	Yeast	13.259967693412355	1.202023949961334	Yeast	8.161820983593136	-0.3811297073251945	Human	12.770695117618997	2.286954407499423	Yeast
13.796330232427943	1.5885496161576804	Yeast	8.947720205223417	0.6020448071474382	Human	14.112229243627441	2.4597551906001396	Yeast	13.796330232427943	1.5885496161576804	Yeast	8.947720205223417	0.6020448071474382	Human	14.112229243627441	2.4597551906001396	Yeast	13.796330232427943	1.5885496161576804	Yeast	8.947720205223417	0.6020448071474382	Human	14.112229243627441	2.4597551906001396	Yeast
14.069725952970142	1.2855557460945077	Yeast	7.821229818735201	0.9538503963258689	Human	12.691652888052964	2.177430297175463	Yeast	14.069725952970142	1.2855557460945077	Yeast	7.821229818735201	0.9538503963258689	Human	12.691652888052964	2.177430297175463	Yeast	14.069725952970142	1.2855557460945077	Yeast	7.821229818735201	0.9538503963258689	Human	12.691652888052964	2.177430297175463	Yeast
7.429307540406134	-0.28605047756843116	Human	9.861125820151415	-0.16250329532429256	Human	13.222217516663168	2.430104148105023	Yeast	7.429307540406134	-0.28605047756843116	Human	9.861125820151415	-0.16250329532429256	Human	13.222217516663168	2.430104148105023	Yeast	7.429307540406134	-0.28605047756843116	Human	9.861125820151415	-0.16250329532429256	Human	13.222217516663168	2.430104148105023	Yeast
6.806669064225894	0.81896078448863	Yeast	14.720537084472495	-0.04561248520837718	Human	16.360173288472105	0.10368036101346752	Human	6.806669064225894	0.81896078448863	Yeast	14.720537084472495	-0.04561248520837718	Human	16.360173288472105	0.10368036101346752	Human	6.806669064225894	0.81896078448863	Yeast	14.720537084472495	-0.04561248520837718	Human	16.360173288472105	0.10368036101346752	Human
6.449150279086674	3.1147872180184093	Yeast	8.892268079523465	-0.2990079287748706	Human	15.308660335350567	0.04509118096015676	Human	6.449150279086674	3.1147872180184093	Yeast	8.892268079523465	-0.2990079287748706	Human	15.308660335350567	0.04509118096015676	Human	6.449150279086674	3.1147872180184093	Yeast	8.892268079523465	-0.2990079287748706	Human	15.308660335350567	0.04509118096015676	Human
15.03253549768413	1.3451727019668929	Yeast	7.5277189782517695	-0.5196888415163868	Human	11.15853727011505	2.2360583043921753	Yeast	15.03253549768413	1.3451727019668929	Yeast	7.5277189782517695	-0.5196888415163868	Human	11.15853727011505	2.2360583043921753	Yeast	15.03253549768413	1.3451727019668929	Yeast	7.5277189782517695	-0.5196888415163868	Human	11.15853727011505	2.2360583043921753	Yeast
12.937468981839496	-0.3456339990276698	Human	13.804222323768082	-0.1755508386379104	Human	7.966811302102116	0.08396124740191141	Human	12.937468981839496	-0.3456339990276698	Human	13.804222323768082	-0.1755508386379104	Human	7.966811302102116	0.08396124740191141	Human	12.937468981839496	-0.3456339990276698	Human	13.804222323768082	-0.1755508386379104	Human	7.966811302102116	0.08396124740191141	Human
11.491956414710877	-0.2963156355755029	Human	12.559876022143115	-0.2718466657426913	Human	9.875503707187077	0.2747200111996512	Human	11.491956414710877	-0.2963156355755029	Human	12.559876022143115	-0.2718466657426913	Human	9.875503707187077	0.2747200111996512	Human	11.491956414710877	-0.2963156355755029	Human	12.559876022143115	-0.2718466657426913	Human	9.875503707187077	0.2747200111996512	Human
12.67971340880262	0.32091401626422805	Human	14.632605569029273	3.4495507893431148	Yeast	9.984784280125186	1.1594663048103855	Human	12.67971340880262	0.32091401626422805	Human	14.632605569029273	3.4495507893431148	Yeast	9.984784280125186	1.1594663048103855	Human	12.67971340880262	0.32091401626422805	Human	14.632605569029273	3.4495507893431148	Yeast	9.984784280125186	1.1594663048103855	Human
8.934367581145429	0.1988739316736148	Human	14.656015970539308	3.694364479182159	Yeast	9.042335920071096	0.6095743062795975	Human	8.934367581145429	0.1988739316736148	Human	14.656015970539308	3.694364479182159	Yeast	9.042335920071096	0.6095743062795975	Human	8.934367581145429	0.1988739316736148	Human	14.656015970539308	3.694364479182159	Yeast	9.042335920071096	0.6095743062795975	Human
9.350357345341365	1.2498517523759847	Human	9.523774999413035	0.13521614802005982	Human	7.083318810560895	0.8197301877424371	Human	9.350357345341365	1.2498517523759847	Human	9.523774999413035	0.13521614802005982	Human	7.083318810560895	0.8197301877424371	Human	9.350357345341365	1.2498517523759847	Human	9.523774999413035	0.13521614802005982	Human	7.083318810560895	0.8197301877424371	Human
12.859416221472227	-0.4167635917111753	Human	9.36614438920824	3.614562341277649	Yeast	11.133516574497312	0.05368518427706586	Human	12.859416221472227	-0.4167635917111753	Human	9.36614438920824	3.614562341277649	Yeast	11.133516574497312	0.05368518427706586	Human	12.859416221472227	-0.4167635917111753	Human	9.36614438920824	3.614562341277649	Yeast	11.133516574497312	0.05368518427706586	Human
10.790310542889518	-0.12259822624920232	Human	9.536618101427408	3.599824918448072	Yeast	9.922762104930314	0.07014955521094687	Human	10.790310542889518	-0.12259822624920232	Human	9.536618101427408	3.599824918448072	Yeast	9.922762104930314	0.07014955521094687	Human	10.790310542889518	-0.12259822624920232	Human	9.536618101427408	3.599824918448072	Yeast	9.922762104930314	0.07014955521094687	Human
15.033006402038911	1.2257022375559536	Yeast	10.191956798660256	-0.47411498645435735	Human	13.115716385773357	-1.0999673626547357	Human	15.033006402038911	1.2257022375559536	Yeast	10.191956798660256	-0.47411498645435735	Human	13.115716385773357	-1.0999673626547357	Human	15.033006402038911	1.2257022375559536	Yeast	10.191956798660256	-0.47411498645435735	Human	13.115716385773357	-1.0999673626547357	Human
8.884618614340702	-0.5081922441993219	Human	15.218741971217053	-0.016927737093180704	Human	15.790991903080588	0.35839628401385054	Human	8.884618614340702	-0.5081922441993219	Human	15.218741971217053	-0.016927737093180704	Human	15.790991903080588	0.35839628401385054	Human	8.884618614340702	-0.5081922441993219	Human	15.218741971217053	-0.016927737093180704	Human	15.790991903080588	0.35839628401385054	Human
8.077974591705496	-0.22942424005009426	Human	15.07177862252549	-0.06998239350642677	Human	13.002271291534159	0.8070148137271662	Human	8.077974591705496	-0.22942424005009426	Human	15.07177862252549	-0.06998239350642677	Human	13.002271291534159	0.8070148137271662	Human	8.077974591705496	-0.22942424005009426	Human	15.07177862252549	-0.06998239350642677	Human	13.002271291534159	0.8070148137271662	Human
8.979087095011092	0.5243334222134017	Human	8.27495328225772	-0.18863142192289947	Human	14.101952568648272	0.3218440368311337	Human	8.979087095011092	0.5243334222134017	Human	8.27495328225772	-0.18863142192289947	Human	14.101952568648272	0.3218440368311337	Human	8.979087095011092	0.5243334222134017	Human	8.27495328225772	-0.18863142192289947	Human	14.101952568648272	0.3218440368311337	Human
7.602326611885499	1.7235995607102501	Human	9.835390453119354	2.5746602959753453	Yeast	10.06504130730259	0.17562989458985945	Human	7.602326611885499	1.7235995607102501	Human	9.835390453119354	2.5746602959753453	Yeast	10.06504130730259	0.17562989458985945	Human	7.602326611885499	1.7235995607102501	Human	9.835390453119354	2.5746602959753453	Yeast	10.06504130730259	0.17562989458985945	Human
7.918395721214768	-0.6452311732153599	Human	13.633518775000027	-0.28467387846150805	Human	13.467568393578706	-0.7964808345871133	Human	7.918395721214768	-0.6452311732153599	Human	13.633518775000027	-0.28467387846150805	Human	13.467568393578706	-0.7964808345871133	Human	7.918395721214768	-0.6452311732153599	Human	13.633518775000027	-0.28467387846150805	Human	13.467568393578706	-0.7964808345871133	Human
9.861178966419008	-0.16260392471294902	Human	11.274048427304729	-1.9424569164475203	Human	16.138650106295636	1.372004137905281	Yeast	9.861178966419008	-0.16260392471294902	Human	11.274048427304729	-1.9424569164475203	Human	16.138650106295636	1.372004137905281	Yeast	9.861178966419008	-0.16260392471294902	Human	11.274048427304729	-1.9424569164475203	Human	16.138650106295636	1.372004137905281	Yeast
14.828796843288897	-0.2515419356958227	Human	8.219727448902722	0.36454270527729754	Human	14.45046724221269	2.04895201566175	Yeast	14.828796843288897	-0.2515419356958227	Human	8.219727448902722	0.36454270527729754	Human	14.45046724221269	2.04895201566175	Yeast	14.828796843288897	-0.2515419356958227	Human	8.219727448902722	0.36454270527729754	Human	14.45046724221269	2.04895201566175	Yeast
8.752520098700026	-0.03476768891511307	Human	12.101693062995762	-0.24466911634799277	Human	7.735519820151013	-0.6599238651752849	Human	8.752520098700026	-0.03476768891511307	Human	12.101693062995762	-0.24466911634799277	Human	7.735519820151013	-0.6599238651752849	Human	8.752520098700026	-0.03476768891511307	Human	12.101693062995762	-0.24466911634799277	Human	7.735519820151013	-0.6599238651752849	Human
7.5453110516877056	-0.5494260016457924	Human	13.217883528066368	4.099015941888803	Yeast	9.678905604469717	0.5006166633867503	Human	7.5453110516877056	-0.5494260016457924	Human	13.217883528066368	4.099015941888803	Yeast	9.678905604469717	0.5006166633867503	Human	7.5453110516877056	-0.5494260016457924	Human	13.217883528066368	4.099015941888803	Yeast	9.678905604469717	0.5006166633867503	Human
13.822960438033817	-0.2106794884164024	Human	15.264776872653979	3.366118111874565	Yeast	9.472772664355322	-0.06010421241366668	Human	13.822960438033817	-0.2106794884164024	Human	15.264776872653979	3.366118111874565	Yeast	9.472772664355322	-0.06010421241366668	Human	13.822960438033817	-0.2106794884164024	Human	15.264776872653979	3.366118111874565	Yeast	9.472772664355322	-0.06010421241366668	Human
12.787123433135282	-0.6635041841678845	Human	14.434390886637273	3.36761185799267	Yeast	8.512101133026745	0.21146891702517326	Human	12.787123433135282	-0.6635041841678845	Human	14.434390886637273	3.36761185799267	Yeast	8.512101133026745	0.21146891702517326	Human	12.787123433135282	-0.6635041841678845	Human	14.434390886637273	3.36761185799267	Yeast	8.512101133026745	0.21146891702517326	Human
15.027654995160555	1.1997400755526062	Yeast	12.055779794276807	3.0596265166266794	Yeast	8.161408462652163	4.133869498195518	Yeast	15.027654995160555	1.1997400755526062	Yeast	12.055779794276807	3.0596265166266794	Yeast	8.161408462652163	4.133869498195518	Yeast	15.027654995160555	1.1997400755526062	Yeast	12.055779794276807	3.0596265166266794	Yeast	8.161408462652163	4.133869498195518	Yeast
15.099685128287522	1.104324097823472	Yeast	13.283816108230434	2.519178318189049	Yeast	10.949432352757766	1.999064210825894	Human	15.099685128287522	1.104324097823472	Yeast	13.283816108230434	2.519178318189049	Yeast	10.949432352757766	1.999064210825894	Human	15.099685128287522	1.104324097823472	Yeast	13.283816108230434	2.519178318189049	Yeast	10.949432352757766	1.999064210825894	Human
9.785388840904954	-0.367800148562334	Human	12.781775666038238	3.5286931946538713	Yeast	9.441843874486944	0.26443661344289543	Human	9.785388840904954	-0.367800148562334	Human	12.781775666038238	3.5286931946538713	Yeast	9.441843874486944	0.26443661344289543	Human	9.785388840904954	-0.367800148562334	Human	12.781775666038238	3.5286931946538713	Yeast	9.441843874486944	0.26443661344289543	Human
9.8419949457671	0.9877055595135935	Yeast	10.411598795320824	2.582950296112657	Yeast	8.85925705586517	1.9295107870915824	Yeast	9.8419949457671	0.9877055595135935	Yeast	10.411598795320824	2.582950296112657	Yeast	8.85925705586517	1.9295107870915824	Yeast	9.8419949457671	0.9877055595135935	Yeast	10.411598795320824	2.582950296112657	Yeast	8.85925705586517	1.9295107870915824	Yeast
9.894944182841794	1.3670956601841269	Yeast	12.577381870305127	1.9779753264232964	Yeast	8.8413140927381	-0.7200952231527633	Human	9.894944182841794	1.3670956601841269	Yeast	12.577381870305127	1.9779753264232964	Yeast	8.8413140927381	-0.7200952231527633	Human	9.894944182841794	1.3670956601841269	Yeast	12.577381870305127	1.9779753264232964	Yeast	8.8413140927381	-0.7200952231527633	Human
10.272581983852037	-0.6101144136931653	Human	14.261204706815274	3.6032848707738094	Yeast	10.021864184626432	3.9804650686778458	Yeast	10.272581983852037	-0.6101144136931653	Human	14.261204706815274	3.6032848707738094	Yeast	10.021864184626432	3.9804650686778458	Yeast	10.272581983852037	-0.6101144136931653	Human	14.261204706815274	3.6032848707738094	Yeast	10.021864184626432	3.9804650686778458	Yeast
15.396894371579851	-0.3518789981735029	Human	14.053622868593283	2.996675612128531	Yeast	9.348323194671847	-0.5056233310337539	Human	15.396894371579851	-0.3518789981735029	Human	14.053622868593283	2.996675612128531	Yeast	9.348323194671847	-0.5056233310337539	Human	15.396894371579851	-0.3518789981735029	Human	14.053622868593283	2.996675612128531	Yeast	9.348323194671847	-0.5056233310337539	Human
15.182806052104862	-0.2793812248257868	Human	12.458547661940019	3.4052341287759056	Yeast	16.717434460361684	0.4190915408575168	Human	15.182806052104862	-0.2793812248257868	Human	12.458547661940019	3.4052341287759056	Yeast	16.717434460361684	0.4190915408575168	Human	15.182806052104862	-0.2793812248257868	Human	12.458547661940019	3.4052341287759056	Yeast	16.717434460361684	0.4190915408575168	Human
8.308965152709423	-0.2518401148915468	Human	13.340656731210622	3.6000483123372877	Yeast	13.42613087399518	0.14930558720301582	Human	8.308965152709423	-0.2518401148915468	Human	13.340656731210622	3.6000483123372877	Yeast	13.42613087399518	0.14930558720301582	Human	8.308965152709423	-0.2518401148915468	Human	13.340656731210622	3.6000483123372877	Yeast	13.42613087399518	0.14930558720301582	Human
10.2649473135442	0.8036486409063559	Yeast	14.608928155789531	3.6283803687891503	Yeast	14.340890277069471	0.7003140944981662	Human	10.2649473135442	0.8036486409063559	Yeast	14.608928155789531	3.6283803687891503	Yeast	14.340890277069471	0.7003140944981662	Human	10.2649473135442	0.8036486409063559	Yeast	14.608928155789531	3.6283803687891503	Yeast	14.340890277069471	0.7003140944981662	Human
13.767987954560606	-0.5208717097300113	Human	16.54285174456506	0.11690203145705566	Human	11.45921008797547	0.02059448382146232	Human	13.767987954560606	-0.5208717097300113	Human	16.54285174456506	0.11690203145705566	Human	11.45921008797547	0.02059448382146232	Human	13.767987954560606	-0.5208717097300113	Human	16.54285174456506	0.11690203145705566	Human	11.45921008797547	0.02059448382146232	Human
9.980378047803587	0.03540050403774803	Human	16.28325894089411	0.23717513324059633	Human	11.91054894681563	2.2413045848582946	Yeast	9.980378047803587	0.03540050403774803	Human	16.28325894089411	0.23717513324059633	Human	11.91054894681563	2.2413045848582946	Yeast	9.980378047803587	0.03540050403774803	Human	16.28325894089411	0.23717513324059633	Human	11.91054894681563	2.2413045848582946	Yeast
8.310064609537696	0.16565364087286202	Human	10.21678803523998	2.4371624076114116	Yeast	8.96806314078148	-0.3925598534938502	Human	8.310064609537696	0.16565364087286202	Human	10.21678803523998	2.4371624076114116	Yeast	8.96806314078148	-0.3925598534938502	Human	8.310064609537696	0.16565364087286202	Human	10.21678803523998	2.4371624076114116	Yeast	8.96806314078148	-0.3925598534938502	Human
12.079018919834999	-0.20257650796282678	Human	10.287120289931044	3.274188627108323	Yeast	9.450179911476871	0.3116597325648971	Human	12.079018919834999	-0.20257650796282678	Human	10.287120289931044	3.274188627108323	Yeast	9.450179911476871	0.3116597325648971	Human	12.079018919834999	-0.20257650796282678	Human	10.287120289931044	3.274188627108323	Yeast	9.450179911476871	0.3116597325648971	Human
13.616208688454355	1.3404894601421935	Yeast	11.539518447959399	3.3064052363637786	Yeast	11.423996085882166	0.15140556606531122	Human	13.616208688454355	1.3404894601421935	Yeast	11.539518447959399	3.3064052363637786	Yeast	11.423996085882166	0.15140556606531122	Human	13.616208688454355	1.3404894601421935	Yeast	11.539518447959399	3.3064052363637786	Yeast	11.423996085882166	0.15140556606531122	Human
15.719564572289418	0.9899227361572992	Yeast	10.157015559730082	0.5995371764989639	Human	9.512434979858403	0.5942688243905081	Human	15.719564572289418	0.9899227361572992	Yeast	10.157015559730082	0.5995371764989639	Human	9.512434979858403	0.5942688243905081	Human	15.719564572289418	0.9899227361572992	Yeast	10.157015559730082	0.5995371764989639	Human	9.512434979858403	0.5942688243905081	Human
14.803165153220311	1.2641103005022347	Yeast	13.387971261026884	4.002996154633897	Yeast	9.472720128684204	0.6807255030333494	Human	14.803165153220311	1.2641103005022347	Yeast	13.387971261026884	4.002996154633897	Yeast	9.472720128684204	0.6807255030333494	Human	14.803165153220311	1.2641103005022347	Yeast	13.387971261026884	4.002996154633897	Yeast	9.472720128684204	0.6807255030333494	Human
12.735782728658373	0.332239474737321	Yeast	17.4235885143735	3.4444147837813026	Yeast	9.079112861714957	-0.1827841465510336	Human	12.735782728658373	0.332239474737321	Yeast	17.4235885143735	3.4444147837813026	Yeast	9.079112861714957	-0.1827841465510336	Human	12.735782728658373	0.332239474737321	Yeast	17.4235885143735	3.4444147837813026	Yeast	9.079112861714957	-0.1827841465510336	Human
13.910716603390917	0.297563802799211	Yeast	10.964268177152352	4.082963097795295	Yeast	8.992070168969462	-0.2715341641937698	Human	13.910716603390917	0.297563802799211	Yeast	10.964268177152352	4.082963097795295	Yeast	8.992070168969462	-0.2715341641937698	Human	13.910716603390917	0.297563802799211	Yeast	10.964268177152352	4.082963097795295	Yeast	8.992070168969462	-0.2715341641937698	Human
13.155646902150503	1.292985209291187	Yeast	10.342021113709983	3.3624442352355137	Yeast	17.531239732413567	0.32873317340786173	Human	13.155646902150503	1.292985209291187	Yeast	10.342021113709983	3.3624442352355137	Yeast	17.531239732413567	0.32873317340786173	Human	13.155646902150503	1.292985209291187	Yeast	10.342021113709983	3.3624442352355137	Yeast	17.531239732413567	0.32873317340786173	Human
10.660169107889068	1.3721674152145011	Yeast	9.69939643821504	-0.3378451235192312	Human	8.520715823639204	-0.0017676171458138482	Human	10.660169107889068	1.3721674152145011	Yeast	9.69939643821504	-0.3378451235192312	Human	8.520715823639204	-0.0017676171458138482	Human	10.660169107889068	1.3721674152145011	Yeast	9.69939643821504	-0.3378451235192312	Human	8.520715823639204	-0.0017676171458138482	Human
13.07373534190063	0.37945193450399156	Yeast	13.297520007021303	-0.2069357015144038	Human	11.324222215365237	-0.005717334834238425	Human	13.07373534190063	0.37945193450399156	Yeast	13.297520007021303	-0.2069357015144038	Human	11.324222215365237	-0.005717334834238425	Human	13.07373534190063	0.37945193450399156	Yeast	13.297520007021303	-0.2069357015144038	Human	11.324222215365237	-0.005717334834238425	Human
14.637345216673209	1.3052331904684467	Yeast	11.491228483213527	0.7092616330610878	Human	11.28716615832249	0.9010966935128335	Yeast	14.637345216673209	1.3052331904684467	Yeast	11.491228483213527	0.7092616330610878	Human	11.28716615832249	0.9010966935128335	Yeast	14.637345216673209	1.3052331904684467	Yeast	11.491228483213527	0.7092616330610878	Human	11.28716615832249	0.9010966935128335	Yeast
14.45048324705374	1.0540953757710487	Yeast	14.717236917169139	-0.01577679853025108	Human	13.20891848411016	2.5178053041336117	Yeast	14.45048324705374	1.0540953757710487	Yeast	14.717236917169139	-0.01577679853025108	Human	13.20891848411016	2.5178053041336117	Yeast	14.45048324705374	1.0540953757710487	Yeast	14.717236917169139	-0.01577679853025108	Human	13.20891848411016	2.5178053041336117	Yeast
12.832271419882769	1.2584517950047616	Yeast	12.317452132213017	4.409502175384944	Yeast	12.213951386998065	0.22834730670214334	Human	12.832271419882769	1.2584517950047616	Yeast	12.317452132213017	4.409502175384944	Yeast	12.213951386998065	0.22834730670214334	Human	12.832271419882769	1.2584517950047616	Yeast	12.317452132213017	4.409502175384944	Yeast	12.213951386998065	0.22834730670214334	Human
13.891511865366093	0.7716101632082939	Yeast	11.99989186185559	-0.34557833796032533	Human	14.701558705917455	0.47033149413282105	Yeast	13.891511865366093	0.7716101632082939	Yeast	11.99989186185559	-0.34557833796032533	Human	14.701558705917455	0.47033149413282105	Yeast	13.891511865366093	0.7716101632082939	Yeast	11.99989186185559	-0.34557833796032533	Human	14.701558705917455	0.47033149413282105	Yeast
15.114037573437084	0.9051046848697941	Yeast	17.252815479228147	0.2871599504387297	Human	10.355540088865025	-0.9505563660221261	Human	15.114037573437084	0.9051046848697941	Yeast	17.252815479228147	0.2871599504387297	Human	10.355540088865025	-0.9505563660221261	Human	15.114037573437084	0.9051046848697941	Yeast	17.252815479228147	0.2871599504387297	Human	10.355540088865025	-0.9505563660221261	Human
16.61396766158979	-0.02756563463103774	Human	11.623837964013754	0.03051548145346778	Human	13.492556346681505	0.14434042140489856	Human	16.61396766158979	-0.02756563463103774	Human	11.623837964013754	0.03051548145346778	Human	13.492556346681505	0.14434042140489856	Human	16.61396766158979	-0.02756563463103774	Human	11.623837964013754	0.03051548145346778	Human	13.492556346681505	0.14434042140489856	Human
16.598752169821292	-0.3787596437331458	Human	10.680554743417161	3.640734264474282	Yeast	10.631800496671948	1.7119276598375124	Yeast	16.598752169821292	-0.3787596437331458	Human	10.680554743417161	3.640734264474282	Yeast	10.631800496671948	1.7119276598375124	Yeast	16.598752169821292	-0.3787596437331458	Human	10.680554743417161	3.640734264474282	Yeast	10.631800496671948	1.7119276598375124	Yeast
10.46216483413616	1.3065636715325597	Yeast	13.306743966822978	-0.23213429257380383	Human	11.739512600374333	2.731997667082413	Yeast	10.46216483413616	1.3065636715325597	Yeast	13.306743966822978	-0.23213429257380383	Human	11.739512600374333	2.731997667082413	Yeast	10.46216483413616	1.3065636715325597	Yeast	13.306743966822978	-0.23213429257380383	Human	11.739512600374333	2.731997667082413	Yeast
7.999464532980757	1.3140880547396758	Yeast	15.124758544945049	-0.07015929053934983	Human	12.176448507532935	1.7184334595630881	Yeast	7.999464532980757	1.3140880547396758	Yeast	15.124758544945049	-0.07015929053934983	Human	12.176448507532935	1.7184334595630881	Yeast	7.999464532980757	1.3140880547396758	Yeast	15.124758544945049	-0.07015929053934983	Human	12.176448507532935	1.7184334595630881	Yeast
10.700896502297944	1.0896758418203638	Yeast	13.304271585881946	0.4496053045438074	Human	12.61803696466973	1.9611629623907607	Yeast	10.700896502297944	1.0896758418203638	Yeast	13.304271585881946	0.4496053045438074	Human	12.61803696466973	1.9611629623907607	Yeast	10.700896502297944	1.0896758418203638	Yeast	13.304271585881946	0.4496053045438074	Human	12.61803696466973	1.9611629623907607	Yeast
11.91547804630901	1.2213658764411266	Yeast	10.467347207068768	-0.15005034260047953	Human	7.967381439203828	-0.7162524294913342	Human	11.91547804630901	1.2213658764411266	Yeast	10.467347207068768	-0.15005034260047953	Human	7.967381439203828	-0.7162524294913342	Human	11.91547804630901	1.2213658764411266	Yeast	10.467347207068768	-0.15005034260047953	Human	7.967381439203828	-0.7162524294913342	Human
10.138805592529101	0.6457850046344619	Human	12.312249773096674	3.653057931450661	Yeast	13.49254007859315	2.200469696453961	Yeast	10.138805592529101	0.6457850046344619	Human	12.312249773096674	3.653057931450661	Yeast	13.49254007859315	2.200469696453961	Yeast	10.138805592529101	0.6457850046344619	Human	12.312249773096674	3.653057931450661	Yeast	13.49254007859315	2.200469696453961	Yeast
13.827576545845412	1.181732069318208	Yeast	11.637417645301364	2.7318195315225275	Yeast	13.026765074342338	0.15030273412929473	Human	13.827576545845412	1.181732069318208	Yeast	11.637417645301364	2.7318195315225275	Yeast	13.026765074342338	0.15030273412929473	Human	13.827576545845412	1.181732069318208	Yeast	11.637417645301364	2.7318195315225275	Yeast	13.026765074342338	0.15030273412929473	Human
17.90526911897698	0.9305995756016453	Yeast	10.178181872565046	-0.4858307250649044	Human	11.626127341398762	0.012813810730792739	Human	17.90526911897698	0.9305995756016453	Yeast	10.178181872565046	-0.4858307250649044	Human	11.626127341398762	0.012813810730792739	Human	17.90526911897698	0.9305995756016453	Yeast	10.178181872565046	-0.4858307250649044	Human	11.626127341398762	0.012813810730792739	Human
8.658280873528414	0.9624355688235431	Yeast	9.058801572204974	0.7500468503249722	Human	12.386515229650843	0.2593093154148792	Human	8.658280873528414	0.9624355688235431	Yeast	9.058801572204974	0.7500468503249722	Human	12.386515229650843	0.2593093154148792	Human	8.658280873528414	0.9624355688235431	Yeast	9.058801572204974	0.7500468503249722	Human	12.386515229650843	0.2593093154148792	Human
11.422249133164444	1.1371032767317315	Yeast	8.462250535316397	-0.26771441667101	Human	8.849677465429323	-0.03611589695790302	Human	11.422249133164444	1.1371032767317315	Yeast	8.462250535316397	-0.26771441667101	Human	8.849677465429323	-0.03611589695790302	Human	11.422249133164444	1.1371032767317315	Yeast	8.462250535316397	-0.26771441667101	Human	8.849677465429323	-0.03611589695790302	Human
10.722256473582537	1.2239627362505512	Yeast	10.594763844374524	-0.18231214606907858	Human	8.451296900124422	0.30134456146774824	Human	10.722256473582537	1.2239627362505512	Yeast	10.594763844374524	-0.18231214606907858	Human	8.451296900124422	0.30134456146774824	Human	10.722256473582537	1.2239627362505512	Yeast	10.594763844374524	-0.18231214606907858	Human	8.451296900124422	0.30134456146774824	Human
9.841655902952764	-0.583496930055454	Human	10.235736869510106	0.1720797768381461	Human	12.787591792961416	0.5904051631517659	Human	9.841655902952764	-0.583496930055454	Human	10.235736869510106	0.1720797768381461	Human	12.787591792961416	0.5904051631517659	Human	9.841655902952764	-0.583496930055454	Human	10.235736869510106	0.1720797768381461	Human	12.787591792961416	0.5904051631517659	Human
13.330113424948337	-0.267183910392071	Human	12.587088895736121	3.4476710729023328	Yeast	10.885724483684358	-0.06998477609801318	Human	13.330113424948337	-0.267183910392071	Human	12.587088895736121	3.4476710729023328	Yeast	10.885724483684358	-0.06998477609801318	Human	13.330113424948337	-0.267183910392071	Human	12.587088895736121	3.4476710729023328	Yeast	10.885724483684358	-0.06998477609801318	Human
11.92398372915441	-0.2331478780537255	Human	13.569181889744701	3.4075397663268077	Yeast	13.58084811723388	2.183072942127556	Yeast	11.92398372915441	-0.2331478780537255	Human	13.569181889744701	3.4075397663268077	Yeast	13.58084811723388	2.183072942127556	Yeast	11.92398372915441	-0.2331478780537255	Human	13.569181889744701	3.4075397663268077	Yeast	13.58084811723388	2.183072942127556	Yeast
14.82070774816776	-0.21477550063143275	Human	9.459794987848914	3.5545989775046283	Yeast	9.257545983125905	-0.2696082598166923	Human	14.82070774816776	-0.21477550063143275	Human	9.459794987848914	3.5545989775046283	Yeast	9.257545983125905	-0.2696082598166923	Human	14.82070774816776	-0.21477550063143275	Human	9.459794987848914	3.5545989775046283	Yeast	9.257545983125905	-0.2696082598166923	Human
13.20764330780325	0.08829334137519539	Yeast	15.641016738450718	-0.03505538632002603	Human	8.26597686639156	-0.15170546727510023	Human	13.20764330780325	0.08829334137519539	Yeast	15.641016738450718	-0.03505538632002603	Human	8.26597686639156	-0.15170546727510023	Human	13.20764330780325	0.08829334137519539	Yeast	15.641016738450718	-0.03505538632002603	Human	8.26597686639156	-0.15170546727510023	Human
9.170235957149362	1.5774364841928443	Yeast	8.368019411858773	0.1469627083450792	Human	8.654897347932106	0.07771138493403663	Human	9.170235957149362	1.5774364841928443	Yeast	8.368019411858773	0.1469627083450792	Human	8.654897347932106	0.07771138493403663	Human	9.170235957149362	1.5774364841928443	Yeast	8.368019411858773	0.1469627083450792	Human	8.654897347932106	0.07771138493403663	Human
11.951275716713967	-0.25751529057508277	Human	10.865306066358619	-0.7905327854817242	Human	6.932734314278765	-0.7697491643843813	Human	11.951275716713967	-0.25751529057508277	Human	10.865306066358619	-0.7905327854817242	Human	6.932734314278765	-0.7697491643843813	Human	11.951275716713967	-0.25751529057508277	Human	10.865306066358619	-0.7905327854817242	Human	6.932734314278765	-0.7697491643843813	Human
17.321536265203896	0.13878916973574787	Human	5.198374708054959	1.729032594139794	Human	9.940140971901817	0.00010062938865657855	Human	17.321536265203896	0.13878916973574787	Human	5.198374708054959	1.729032594139794	Human	9.940140971901817	0.00010062938865657855	Human	17.321536265203896	0.13878916973574787	Human	5.198374708054959	1.729032594139794	Human	9.940140971901817	0.00010062938865657855	Human
11.722147487862184	-0.16173445666004813	Human	10.939700236453922	3.3147220872514875	Yeast	14.849798964570196	0.20592945048744554	Human	11.722147487862184	-0.16173445666004813	Human	10.939700236453922	3.3147220872514875	Yeast	14.849798964570196	0.20592945048744554	Human	11.722147487862184	-0.16173445666004813	Human	10.939700236453922	3.3147220872514875	Yeast	14.849798964570196	0.20592945048744554	Human
11.06135135917622	1.2988462320365266	Yeast	7.585652673968835	0.07209184014566752	Human	7.693696613764164	0.617965938401158	Human	11.06135135917622	1.2988462320365266	Yeast	7.585652673968835	0.07209184014566752	Human	7.693696613764164	0.617965938401158	Human	11.06135135917622	1.2988462320365266	Yeast	7.585652673968835	0.07209184014566752	Human	7.693696613764164	0.617965938401158	Human
13.245776961002225	-0.11715044061530173	Human	14.268185071770937	-0.193261667149	Human	8.907960588168098	-0.2642402398597575	Human	13.245776961002225	-0.11715044061530173	Human	14.268185071770937	-0.193261667149	Human	8.907960588168098	-0.2642402398597575	Human	13.245776961002225	-0.11715044061530173	Human	14.268185071770937	-0.193261667149	Human	8.907960588168098	-0.2642402398597575	Human
15.077306950608628	0.023990743129390167	Human	12.241423695521718	3.643352361545304	Yeast	7.779233684661385	0.029737160129405714	Human	15.077306950608628	0.023990743129390167	Human	12.241423695521718	3.643352361545304	Yeast	7.779233684661385	0.029737160129405714	Human	15.077306950608628	0.023990743129390167	Human	12.241423695521718	3.643352361545304	Yeast	7.779233684661385	0.029737160129405714	Human
13.697039630610742	-0.34968162506152534	Human	12.717076680026683	3.3072586935454162	Yeast	13.907000446299946	0.035128649778492	Human	13.697039630610742	-0.34968162506152534	Human	12.717076680026683	3.3072586935454162	Yeast	13.907000446299946	0.035128649778492	Human	13.697039630610742	-0.34968162506152534	Human	12.717076680026683	3.3072586935454162	Yeast	13.907000446299946	0.035128649778492	Human
10.401376071965222	-0.021924589542497794	Human	11.957933525232765	3.917778009336267	Yeast	12.898484667754122	0.3916575184251931	Human	10.401376071965222	-0.021924589542497794	Human	11.957933525232765	3.917778009336267	Yeast	12.898484667754122	0.3916575184251931	Human	10.401376071965222	-0.021924589542497794	Human	11.957933525232765	3.917778009336267	Yeast	12.898484667754122	0.3916575184251931	Human
12.70659648838488	1.2555745382178811	Yeast	13.07008252736069	1.080990582485348	Yeast	13.581815725356604	2.2498107137905086	Yeast	12.70659648838488	1.2555745382178811	Yeast	13.07008252736069	1.080990582485348	Yeast	13.581815725356604	2.2498107137905086	Yeast	12.70659648838488	1.2555745382178811	Yeast	13.07008252736069	1.080990582485348	Yeast	13.581815725356604	2.2498107137905086	Yeast
8.63955102497656	4.136114190867351	Yeast	10.022875552279139	3.9487219459382894	Yeast	13.66600997686836	2.590040381358687	Yeast	8.63955102497656	4.136114190867351	Yeast	10.022875552279139	3.9487219459382894	Yeast	13.66600997686836	2.590040381358687	Yeast	8.63955102497656	4.136114190867351	Yeast	10.022875552279139	3.9487219459382894	Yeast	13.66600997686836	2.590040381358687	Yeast
8.602487290715091	1.1179176689193067	Yeast	11.271841024076735	3.7410449051540926	Yeast	9.72790434218664	0.503016296582394	Human	8.602487290715091	1.1179176689193067	Yeast	11.271841024076735	3.7410449051540926	Yeast	9.72790434218664	0.503016296582394	Human	8.602487290715091	1.1179176689193067	Yeast	11.271841024076735	3.7410449051540926	Yeast	9.72790434218664	0.503016296582394	Human
9.448092479275484	1.3918250139681754	Yeast	12.958676204866489	3.167349245767535	Yeast	8.481698580400797	2.626856781764056	Yeast	9.448092479275484	1.3918250139681754	Yeast	12.958676204866489	3.167349245767535	Yeast	8.481698580400797	2.626856781764056	Yeast	9.448092479275484	1.3918250139681754	Yeast	12.958676204866489	3.167349245767535	Yeast	8.481698580400797	2.626856781764056	Yeast
7.929090732918861	0.9372034120056235	Yeast	11.62436050778975	3.556929384073164	Yeast	8.33347221154412	2.2327292582639453	Yeast	7.929090732918861	0.9372034120056235	Yeast	11.62436050778975	3.556929384073164	Yeast	8.33347221154412	2.2327292582639453	Yeast	7.929090732918861	0.9372034120056235	Yeast	11.62436050778975	3.556929384073164	Yeast	8.33347221154412	2.2327292582639453	Yeast
12.067648054343408	0.8617404234158893	Yeast	11.750003719688547	3.53877683069642	Yeast	10.479226833019023	0.13599942723880795	Human	12.067648054343408	0.8617404234158893	Yeast	11.750003719688547	3.53877683069642	Yeast	10.479226833019023	0.13599942723880795	Human	12.067648054343408	0.8617404234158893	Yeast	11.750003719688547	3.53877683069642	Yeast	10.479226833019023	0.13599942723880795	Human
10.292500868368414	-0.6765723791079152	Human	10.756844241660334	3.1523287943592155	Yeast	15.404355614809694	0.33495126108032236	Human	10.292500868368414	-0.6765723791079152	Human	10.756844241660334	3.1523287943592155	Yeast	15.404355614809694	0.33495126108032236	Human	10.292500868368414	-0.6765723791079152	Human	10.756844241660334	3.1523287943592155	Yeast	15.404355614809694	0.33495126108032236	Human
9.287863990754053	0.20262316488442472	Human	12.936995349084235	3.523841814465953	Yeast	15.214840735767785	0.2093988313193601	Human	9.287863990754053	0.20262316488442472	Human	12.936995349084235	3.523841814465953	Yeast	15.214840735767785	0.2093988313193601	Human	9.287863990754053	0.20262316488442472	Human	12.936995349084235	3.523841814465953	Yeast	15.214840735767785	0.2093988313193601	Human
8.507372738460244	-0.3492726164712697	Human	8.479165576620431	3.1844214046729378	Yeast	8.398138746049584	0.06320869296864733	Human	8.507372738460244	-0.3492726164712697	Human	8.479165576620431	3.1844214046729378	Yeast	8.398138746049584	0.06320869296864733	Human	8.507372738460244	-0.3492726164712697	Human	8.479165576620431	3.1844214046729378	Yeast	8.398138746049584	0.06320869296864733	Human
10.580764915378605	-0.15586248715223305	Human	9.444439522485572	3.465175013945307	Yeast	9.178598985440217	1.7710116550689892	Yeast	10.580764915378605	-0.15586248715223305	Human	9.444439522485572	3.465175013945307	Yeast	9.178598985440217	1.7710116550689892	Yeast	10.580764915378605	-0.15586248715223305	Human	9.444439522485572	3.465175013945307	Yeast	9.178598985440217	1.7710116550689892	Yeast
10.478110371900417	-0.30201791668312267	Human	14.55186742620213	3.5616735725311344	Yeast	13.891772873943072	0.23619783126850316	Human	10.478110371900417	-0.30201791668312267	Human	14.55186742620213	3.5616735725311344	Yeast	13.891772873943072	0.23619783126850316	Human	10.478110371900417	-0.30201791668312267	Human	14.55186742620213	3.5616735725311344	Yeast	13.891772873943072	0.23619783126850316	Human
12.94581160864185	1.322591512348223	Yeast	10.862690692500086	3.0760704637634544	Yeast	11.266810519790942	-1.9778574204852684	Human	12.94581160864185	1.322591512348223	Yeast	10.862690692500086	3.0760704637634544	Yeast	11.266810519790942	-1.9778574204852684	Human	12.94581160864185	1.322591512348223	Yeast	10.862690692500086	3.0760704637634544	Yeast	11.266810519790942	-1.9778574204852684	Human
14.029747076645426	0.983473500492075	Yeast	12.465421162082519	3.5573032073136277	Yeast	8.128841599353873	0.1988890644044356	Human	14.029747076645426	0.983473500492075	Yeast	12.465421162082519	3.5573032073136277	Yeast	8.128841599353873	0.1988890644044356	Human	14.029747076645426	0.983473500492075	Yeast	12.465421162082519	3.5573032073136277	Yeast	8.128841599353873	0.1988890644044356	Human
9.817223875596984	1.3578136006787949	Yeast	10.436565411526248	-0.4546122403680202	Human	12.197954297397208	-0.042092608385166146	Human	9.817223875596984	1.3578136006787949	Yeast	10.436565411526248	-0.4546122403680202	Human	12.197954297397208	-0.042092608385166146	Human	9.817223875596984	1.3578136006787949	Yeast	10.436565411526248	-0.4546122403680202	Human	12.197954297397208	-0.042092608385166146	Human
15.750381883289448	-0.24371787651618362	Human	10.178148330613006	0.12431486005054318	Human	11.994411103175285	2.7585264817466095	Yeast	15.750381883289448	-0.24371787651618362	Human	10.178148330613006	0.12431486005054318	Human	11.994411103175285	2.7585264817466095	Yeast	15.750381883289448	-0.24371787651618362	Human	10.178148330613006	0.12431486005054318	Human	11.994411103175285	2.7585264817466095	Yeast
8.65253080262161	-0.39838552543575834	Human	10.337168664228892	5.077280509428925	Yeast	14.395442852474009	2.376195375717266	Yeast	8.65253080262161	-0.39838552543575834	Human	10.337168664228892	5.077280509428925	Yeast	14.395442852474009	2.376195375717266	Yeast	8.65253080262161	-0.39838552543575834	Human	10.337168664228892	5.077280509428925	Yeast	14.395442852474009	2.376195375717266	Yeast
10.704334458297682	-0.5275876987554099	Human	16.775869667581123	-0.3143521773257135	Human	13.338684171857608	2.1035015574904348	Yeast	10.704334458297682	-0.5275876987554099	Human	16.775869667581123	-0.3143521773257135	Human	13.338684171857608	2.1035015574904348	Yeast	10.704334458297682	-0.5275876987554099	Human	16.775869667581123	-0.3143521773257135	Human	13.338684171857608	2.1035015574904348	Yeast
6.830523991507827	-1.601599198469483	Human	8.002044742553093	-0.023374542383777692	Human	11.763006936691498	2.7273870418893584	Yeast	6.830523991507827	-1.601599198469483	Human	8.002044742553093	-0.023374542383777692	Human	11.763006936691498	2.7273870418893584	Yeast	6.830523991507827	-1.601599198469483	Human	8.002044742553093	-0.023374542383777692	Human	11.763006936691498	2.7273870418893584	Yeast
11.390617943366504	0.9876891177958009	Yeast	10.531407063702718	-0.2635230418383396	Human	13.034521717612991	2.221614515389838	Yeast	11.390617943366504	0.9876891177958009	Yeast	10.531407063702718	-0.2635230418383396	Human	13.034521717612991	2.221614515389838	Yeast	11.390617943366504	0.9876891177958009	Yeast	10.531407063702718	-0.2635230418383396	Human	13.034521717612991	2.221614515389838	Yeast
7.542666107129765	0.16169258142287832	Human	11.386292235988009	0.01040328743284825	Human	11.646673077481562	2.2357079853626844	Yeast	7.542666107129765	0.16169258142287832	Human	11.386292235988009	0.01040328743284825	Human	11.646673077481562	2.2357079853626844	Yeast	7.542666107129765	0.16169258142287832	Human	11.386292235988009	0.01040328743284825	Human	11.646673077481562	2.2357079853626844	Yeast
14.253494331852668	-0.16559822986539285	Human	16.56765514070801	-0.39203867030661255	Human	9.334817184009285	1.2107828808981562	Yeast	14.253494331852668	-0.16559822986539285	Human	16.56765514070801	-0.39203867030661255	Human	9.334817184009285	1.2107828808981562	Yeast	14.253494331852668	-0.16559822986539285	Human	16.56765514070801	-0.39203867030661255	Human	9.334817184009285	1.2107828808981562	Yeast
12.68335477555527	1.0980945482500968	Yeast	11.296143648309354	3.115560734493532	Yeast	12.283229133048609	1.5985233919193047	Yeast	12.68335477555527	1.0980945482500968	Yeast	11.296143648309354	3.115560734493532	Yeast	12.283229133048609	1.5985233919193047	Yeast	12.68335477555527	1.0980945482500968	Yeast	11.296143648309354	3.115560734493532	Yeast	12.283229133048609	1.5985233919193047	Yeast
13.1731787319554	0.9702563583991545	Yeast	12.363232086159302	0.061891746787312234	Human	13.108936830512105	2.2980516803053623	Yeast	13.1731787319554	0.9702563583991545	Yeast	12.363232086159302	0.061891746787312234	Human	13.108936830512105	2.2980516803053623	Yeast	13.1731787319554	0.9702563583991545	Yeast	12.363232086159302	0.061891746787312234	Human	13.108936830512105	2.2980516803053623	Yeast
12.422131618909901	1.0867251944700254	Yeast	11.02056497210639	-0.027662629595182488	Human	13.16282906634019	1.9425802363574824	Yeast	12.422131618909901	1.0867251944700254	Yeast	11.02056497210639	-0.027662629595182488	Human	13.16282906634019	1.9425802363574824	Yeast	12.422131618909901	1.0867251944700254	Yeast	11.02056497210639	-0.027662629595182488	Human	13.16282906634019	1.9425802363574824	Yeast
7.446628891826104	1.7796642842871158	Yeast	9.36713912356733	4.957109067632649	Yeast	11.36371202764946	2.1467823337711436	Yeast	7.446628891826104	1.7796642842871158	Yeast	9.36713912356733	4.957109067632649	Yeast	11.36371202764946	2.1467823337711436	Yeast	7.446628891826104	1.7796642842871158	Yeast	9.36713912356733	4.957109067632649	Yeast	11.36371202764946	2.1467823337711436	Yeast
13.412069402803638	0.206472025860072	Yeast	9.51708883435066	2.8678366765812506	Yeast	12.64475067624047	2.8284381491289934	Yeast	13.412069402803638	0.206472025860072	Yeast	9.51708883435066	2.8678366765812506	Yeast	12.64475067624047	2.8284381491289934	Yeast	13.412069402803638	0.206472025860072	Yeast	9.51708883435066	2.8678366765812506	Yeast	12.64475067624047	2.8284381491289934	Yeast
8.794522873808736	1.5448615130671015	Yeast	9.503376902435548	-0.277448929415327	Human	13.795066976898006	2.723275683919356	Yeast	8.794522873808736	1.5448615130671015	Yeast	9.503376902435548	-0.277448929415327	Human	13.795066976898006	2.723275683919356	Yeast	8.794522873808736	1.5448615130671015	Yeast	9.503376902435548	-0.277448929415327	Human	13.795066976898006	2.723275683919356	Yeast
10.413512314392376	1.336893047507738	Yeast	14.779820362881427	-0.20755597240443036	Human	16.557258380863214	0.1444676660880933	Human	10.413512314392376	1.336893047507738	Yeast	14.779820362881427	-0.20755597240443036	Human	16.557258380863214	0.1444676660880933	Human	10.413512314392376	1.336893047507738	Yeast	14.779820362881427	-0.20755597240443036	Human	16.557258380863214	0.1444676660880933	Human
11.678593969676488	1.234990200004512	Yeast	12.48531230674855	-0.09790541916602763	Human	16.500394120605627	0.6159347769737423	Human	11.678593969676488	1.234990200004512	Yeast	12.48531230674855	-0.09790541916602763	Human	16.500394120605627	0.6159347769737423	Human	11.678593969676488	1.234990200004512	Yeast	12.48531230674855	-0.09790541916602763	Human	16.500394120605627	0.6159347769737423	Human
13.313358111603987	1.2479855842795757	Yeast	11.7080593873749	3.1197846486555165	Yeast	9.20849745762741	1.1305987360788519	Yeast	13.313358111603987	1.2479855842795757	Yeast	11.7080593873749	3.1197846486555165	Yeast	9.20849745762741	1.1305987360788519	Yeast	13.313358111603987	1.2479855842795757	Yeast	11.7080593873749	3.1197846486555165	Yeast	9.20849745762741	1.1305987360788519	Yeast
12.010402114270589	1.258977737697217	Yeast	12.554605342402109	-0.22772066648214948	Human	9.342400343588233	2.1845127852879593	Yeast	12.010402114270589	1.258977737697217	Yeast	12.554605342402109	-0.22772066648214948	Human	9.342400343588233	2.1845127852879593	Yeast	12.010402114270589	1.258977737697217	Yeast	12.554605342402109	-0.22772066648214948	Human	9.342400343588233	2.1845127852879593	Yeast
12.306357065791214	0.7440046632278654	Yeast	9.02655232959964	0.007952315815326464	Human	10.484547467861457	2.0850393599226518	Yeast	12.306357065791214	0.7440046632278654	Yeast	9.02655232959964	0.007952315815326464	Human	10.484547467861457	2.0850393599226518	Yeast	12.306357065791214	0.7440046632278654	Yeast	9.02655232959964	0.007952315815326464	Human	10.484547467861457	2.0850393599226518	Yeast
11.110367039984625	1.2467964816633077	Yeast	15.956369908735116	0.06292603419508648	Human	9.803386398879734	-0.04624782813549789	Human	11.110367039984625	1.2467964816633077	Yeast	15.956369908735116	0.06292603419508648	Human	9.803386398879734	-0.04624782813549789	Human	11.110367039984625	1.2467964816633077	Yeast	15.956369908735116	0.06292603419508648	Human	9.803386398879734	-0.04624782813549789	Human
9.7315039521851	0.5672073852092139	Yeast	15.227386815450322	-0.14094907022531694	Human	12.3098661711594	2.821264085315689	Yeast	9.7315039521851	0.5672073852092139	Yeast	15.227386815450322	-0.14094907022531694	Human	12.3098661711594	2.821264085315689	Yeast	9.7315039521851	0.5672073852092139	Yeast	15.227386815450322	-0.14094907022531694	Human	12.3098661711594	2.821264085315689	Yeast
13.35136333674026	1.1565612686811866	Yeast	11.366731145620836	-0.2464983090827967	Human	16.598974336764122	2.5138152081796576	Yeast	13.35136333674026	1.1565612686811866	Yeast	11.366731145620836	-0.2464983090827967	Human	16.598974336764122	2.5138152081796576	Yeast	13.35136333674026	1.1565612686811866	Yeast	11.366731145620836	-0.2464983090827967	Human	16.598974336764122	2.5138152081796576	Yeast
8.89150345990117	1.067232810976495	Yeast	8.927567211085691	0.43643827249586853	Human	9.92049427584584	2.945859821063564	Yeast	8.89150345990117	1.067232810976495	Yeast	8.927567211085691	0.43643827249586853	Human	9.92049427584584	2.945859821063564	Yeast	8.89150345990117	1.067232810976495	Yeast	8.927567211085691	0.43643827249586853	Human	9.92049427584584	2.945859821063564	Yeast
9.687075175402006	0.9219089582672603	Yeast	8.228759496674945	0.04248583046184204	Human	9.279466306544894	2.1384814989849628	Yeast	9.687075175402006	0.9219089582672603	Yeast	8.228759496674945	0.04248583046184204	Human	9.279466306544894	2.1384814989849628	Yeast	9.687075175402006	0.9219089582672603	Yeast	8.228759496674945	0.04248583046184204	Human	9.279466306544894	2.1384814989849628	Yeast
8.714582821928607	0.9642445367166532	Yeast	7.808873940961899	-0.09825330534192597	Human	7.8720921821290535	-1.259058852043708	Human	8.714582821928607	0.9642445367166532	Yeast	7.808873940961899	-0.09825330534192597	Human	7.8720921821290535	-1.259058852043708	Human	8.714582821928607	0.9642445367166532	Yeast	7.808873940961899	-0.09825330534192597	Human	7.8720921821290535	-1.259058852043708	Human
9.834042059092218	1.2221174332847133	Yeast	11.219041997243082	-0.1677364259258918	Human	9.986500173945963	0.24565180653622293	Human	9.834042059092218	1.2221174332847133	Yeast	11.219041997243082	-0.1677364259258918	Human	9.986500173945963	0.24565180653622293	Human	9.834042059092218	1.2221174332847133	Yeast	11.219041997243082	-0.1677364259258918	Human	9.986500173945963	0.24565180653622293	Human
14.947942861749992	1.2264485970760477	Yeast	13.422155685136913	-0.02450557978870927	Human	13.427719341025782	0.060248208877667235	Human	14.947942861749992	1.2264485970760477	Yeast	13.422155685136913	-0.02450557978870927	Human	13.427719341025782	0.060248208877667235	Human	14.947942861749992	1.2264485970760477	Yeast	13.422155685136913	-0.02450557978870927	Human	13.427719341025782	0.060248208877667235	Human
11.21452091201816	1.2259783341441632	Yeast	8.271221158836832	2.7780935760631142	Yeast	11.640268917617197	0.9424095111148133	Human	11.21452091201816	1.2259783341441632	Yeast	8.271221158836832	2.7780935760631142	Yeast	11.640268917617197	0.9424095111148133	Human	11.21452091201816	1.2259783341441632	Yeast	8.271221158836832	2.7780935760631142	Yeast	11.640268917617197	0.9424095111148133	Human
12.88836774279793	1.137497176640614	Yeast	8.180660336006977	-0.01639101895806286	Human	14.828031505242322	0.19899870210118156	Human	12.88836774279793	1.137497176640614	Yeast	8.180660336006977	-0.01639101895806286	Human	14.828031505242322	0.19899870210118156	Human	12.88836774279793	1.137497176640614	Yeast	8.180660336006977	-0.01639101895806286	Human	14.828031505242322	0.19899870210118156	Human
8.25590378736687	1.164043963787928	Yeast	12.835822572336342	-0.19589739842185389	Human	12.233244881883676	4.321208834009748	Yeast	8.25590378736687	1.164043963787928	Yeast	12.835822572336342	-0.19589739842185389	Human	12.233244881883676	4.321208834009748	Yeast	8.25590378736687	1.164043963787928	Yeast	12.835822572336342	-0.19589739842185389	Human	12.233244881883676	4.321208834009748	Yeast
10.19866342659365	-0.01443852434687637	Human	8.960433081326311	-0.3649084700348717	Human	12.118998639983435	-0.0880630473852425	Human	10.19866342659365	-0.01443852434687637	Human	8.960433081326311	-0.3649084700348717	Human	12.118998639983435	-0.0880630473852425	Human	10.19866342659365	-0.01443852434687637	Human	8.960433081326311	-0.3649084700348717	Human	12.118998639983435	-0.0880630473852425	Human
10.245021400587328	-0.012083157624360673	Human	7.894473471735282	0.1081473845145683	Human	17.178194488595942	0.14837078070298196	Human	10.245021400587328	-0.012083157624360673	Human	7.894473471735282	0.1081473845145683	Human	17.178194488595942	0.14837078070298196	Human	10.245021400587328	-0.012083157624360673	Human	7.894473471735282	0.1081473845145683	Human	17.178194488595942	0.14837078070298196	Human
10.727122424758685	1.518022767899413	Yeast	10.449270246173118	0.0023644821371655543	Human	11.707824488703249	0.19224993811351576	Human	10.727122424758685	1.518022767899413	Yeast	10.449270246173118	0.0023644821371655543	Human	11.707824488703249	0.19224993811351576	Human	10.727122424758685	1.518022767899413	Yeast	10.449270246173118	0.0023644821371655543	Human	11.707824488703249	0.19224993811351576	Human
9.582087881985224	0.8806238462883803	Yeast	13.71108698140655	0.4218366611614888	Human	9.530172581142814	2.3418880324377556	Yeast	9.582087881985224	0.8806238462883803	Yeast	13.71108698140655	0.4218366611614888	Human	9.530172581142814	2.3418880324377556	Yeast	9.582087881985224	0.8806238462883803	Yeast	13.71108698140655	0.4218366611614888	Human	9.530172581142814	2.3418880324377556	Yeast
16.940530962639908	-0.5990255535274163	Human	14.669308808955572	-0.017538476531297198	Human	13.361800554390614	-0.11498385195850193	Human	16.940530962639908	-0.5990255535274163	Human	14.669308808955572	-0.017538476531297198	Human	13.361800554390614	-0.11498385195850193	Human	16.940530962639908	-0.5990255535274163	Human	14.669308808955572	-0.017538476531297198	Human	13.361800554390614	-0.11498385195850193	Human
8.136463571223292	-0.27885317625961115	Human	14.346389760842397	-0.2092864255244236	Human	15.113104619001064	-0.09415003366873989	Human	8.136463571223292	-0.27885317625961115	Human	14.346389760842397	-0.2092864255244236	Human	15.113104619001064	-0.09415003366873989	Human	8.136463571223292	-0.27885317625961115	Human	14.346389760842397	-0.2092864255244236	Human	15.113104619001064	-0.09415003366873989	Human
10.480497804651593	-0.16878762777005424	Human	8.050167907733032	-0.7377383735669539	Human	13.516327495420303	0.7992869296053329	Human	10.480497804651593	-0.16878762777005424	Human	8.050167907733032	-0.7377383735669539	Human	13.516327495420303	0.7992869296053329	Human	10.480497804651593	-0.16878762777005424	Human	8.050167907733032	-0.7377383735669539	Human	13.516327495420303	0.7992869296053329	Human
11.552596498093184	-0.3060257160763345	Human	11.127088409272027	-0.07857160615841532	Human	10.47778148415614	-0.12812575305798157	Human	11.552596498093184	-0.3060257160763345	Human	11.127088409272027	-0.07857160615841532	Human	10.47778148415614	-0.12812575305798157	Human	11.552596498093184	-0.3060257160763345	Human	11.127088409272027	-0.07857160615841532	Human	10.47778148415614	-0.12812575305798157	Human
16.497132967359597	-0.2653609043862874	Human	17.328727239061937	0.18220619737060328	Human	11.197036977723672	2.39748339323278	Yeast	16.497132967359597	-0.2653609043862874	Human	17.328727239061937	0.18220619737060328	Human	11.197036977723672	2.39748339323278	Yeast	16.497132967359597	-0.2653609043862874	Human	17.328727239061937	0.18220619737060328	Human	11.197036977723672	2.39748339323278	Yeast
11.643870232663097	1.253675655450241	Yeast	10.449385392176517	0.4542407402433881	Human	10.922236238285517	1.8700791081066381	Yeast	11.643870232663097	1.253675655450241	Yeast	10.449385392176517	0.4542407402433881	Human	10.922236238285517	1.8700791081066381	Yeast	11.643870232663097	1.253675655450241	Yeast	10.449385392176517	0.4542407402433881	Human	10.922236238285517	1.8700791081066381	Yeast
12.539081524102995	-0.2771780711339638	Human	12.862897495517487	-0.14792746302952606	Human	10.499263397612205	0.19074165404301105	Human	12.539081524102995	-0.2771780711339638	Human	12.862897495517487	-0.14792746302952606	Human	10.499263397612205	0.19074165404301105	Human	12.539081524102995	-0.2771780711339638	Human	12.862897495517487	-0.14792746302952606	Human	10.499263397612205	0.19074165404301105	Human
11.172933062959235	-0.3153346656315407	Human	8.697935754505048	-0.7125490103871568	Human	8.935096615632975	0.5474236854405474	Human	11.172933062959235	-0.3153346656315407	Human	8.697935754505048	-0.7125490103871568	Human	8.935096615632975	0.5474236854405474	Human	11.172933062959235	-0.3153346656315407	Human	8.697935754505048	-0.7125490103871568	Human	8.935096615632975	0.5474236854405474	Human
9.820760878975255	1.2738266933587292	Yeast	10.974873758957044	4.164248191912763	Yeast	8.631262165737414	0.08155819980025984	Human	9.820760878975255	1.2738266933587292	Yeast	10.974873758957044	4.164248191912763	Yeast	8.631262165737414	0.08155819980025984	Human	9.820760878975255	1.2738266933587292	Yeast	10.974873758957044	4.164248191912763	Yeast	8.631262165737414	0.08155819980025984	Human
9.907488986405568	1.0282042114615424	Yeast	9.433352177839277	4.331133507081832	Yeast	10.669877786756693	-0.02644965891684545	Human	9.907488986405568	1.0282042114615424	Yeast	9.433352177839277	4.331133507081832	Yeast	10.669877786756693	-0.02644965891684545	Human	9.907488986405568	1.0282042114615424	Yeast	9.433352177839277	4.331133507081832	Yeast	10.669877786756693	-0.02644965891684545	Human
8.995794101873996	0.8469580156400365	Human	9.619914841008242	4.61698529058474	Yeast	10.403569424869037	0.47409769352126874	Human	8.995794101873996	0.8469580156400365	Human	9.619914841008242	4.61698529058474	Yeast	10.403569424869037	0.47409769352126874	Human	8.995794101873996	0.8469580156400365	Human	9.619914841008242	4.61698529058474	Yeast	10.403569424869037	0.47409769352126874	Human
15.181480549056184	-0.8847599812157413	Human	13.709646154562677	1.8735944576150758	Yeast	11.435747489882921	2.1250795605541093	Yeast	15.181480549056184	-0.8847599812157413	Human	13.709646154562677	1.8735944576150758	Yeast	11.435747489882921	2.1250795605541093	Yeast	15.181480549056184	-0.8847599812157413	Human	13.709646154562677	1.8735944576150758	Yeast	11.435747489882921	2.1250795605541093	Yeast
12.54283047553793	-0.2071713887186718	Human	12.535061848917223	0.44509251970506347	Human	12.702286850350815	2.4240662658347327	Yeast	12.54283047553793	-0.2071713887186718	Human	12.535061848917223	0.44509251970506347	Human	12.702286850350815	2.4240662658347327	Yeast	12.54283047553793	-0.2071713887186718	Human	12.535061848917223	0.44509251970506347	Human	12.702286850350815	2.4240662658347327	Yeast
12.01676790019408	1.3918055767543245	Yeast	10.793110017081187	3.5178958276832266	Yeast	8.268805653751935	2.1967853768258334	Yeast	12.01676790019408	1.3918055767543245	Yeast	10.793110017081187	3.5178958276832266	Yeast	8.268805653751935	2.1967853768258334	Yeast	12.01676790019408	1.3918055767543245	Yeast	10.793110017081187	3.5178958276832266	Yeast	8.268805653751935	2.1967853768258334	Yeast
7.412228245540955	1.000281490388945	Yeast	10.527354602664127	-0.16521498249253672	Human	15.766538377947024	0.20866249019615754	Human	7.412228245540955	1.000281490388945	Yeast	10.527354602664127	-0.16521498249253672	Human	15.766538377947024	0.20866249019615754	Human	7.412228245540955	1.000281490388945	Yeast	10.527354602664127	-0.16521498249253672	Human	15.766538377947024	0.20866249019615754	Human
12.588773852386264	-0.29044127017930105	Human	11.967371133457837	1.2219177429298758	Human	8.590957838793859	0.5453482337808374	Human	12.588773852386264	-0.29044127017930105	Human	11.967371133457837	1.2219177429298758	Human	8.590957838793859	0.5453482337808374	Human	12.588773852386264	-0.29044127017930105	Human	11.967371133457837	1.2219177429298758	Human	8.590957838793859	0.5453482337808374	Human
9.004474206218626	0.05257659392632183	Human	8.115312554479289	-0.27306571735588864	Human	11.08159922843187	-0.262945086726314	Human	9.004474206218626	0.05257659392632183	Human	8.115312554479289	-0.27306571735588864	Human	11.08159922843187	-0.262945086726314	Human	9.004474206218626	0.05257659392632183	Human	8.115312554479289	-0.27306571735588864	Human	11.08159922843187	-0.262945086726314	Human
15.899257600093634	0.18221419491936405	Human	8.659927736086761	0.020399505482359144	Human	6.556342160133272	3.330631792609277	Human	15.899257600093634	0.18221419491936405	Human	8.659927736086761	0.020399505482359144	Human	6.556342160133272	3.330631792609277	Human	15.899257600093634	0.18221419491936405	Human	8.659927736086761	0.020399505482359144	Human	6.556342160133272	3.330631792609277	Human
15.214933275800117	-0.11710742049399077	Human	9.047716026447553	-0.01704762328160338	Human	10.076035860785218	2.327032969455687	Yeast	15.214933275800117	-0.11710742049399077	Human	9.047716026447553	-0.01704762328160338	Human	10.076035860785218	2.327032969455687	Yeast	15.214933275800117	-0.11710742049399077	Human	9.047716026447553	-0.01704762328160338	Human	10.076035860785218	2.327032969455687	Yeast
11.34059979391911	-0.19796608707814858	Human	11.062189017714015	0.08264574999767334	Human	7.505051610941657	-0.08960074127721078	Human	11.34059979391911	-0.19796608707814858	Human	11.062189017714015	0.08264574999767334	Human	7.505051610941657	-0.08960074127721078	Human	11.34059979391911	-0.19796608707814858	Human	11.062189017714015	0.08264574999767334	Human	7.505051610941657	-0.08960074127721078	Human
9.405797625396918	-0.508353303412716	Human	10.212456358460946	-0.10647368670583122	Human	14.347816770566732	-0.02766343728360713	Human	9.405797625396918	-0.508353303412716	Human	10.212456358460946	-0.10647368670583122	Human	14.347816770566732	-0.02766343728360713	Human	9.405797625396918	-0.508353303412716	Human	10.212456358460946	-0.10647368670583122	Human	14.347816770566732	-0.02766343728360713	Human
8.392780707864436	-0.2729759694182313	Human	15.769497350563066	-0.4411801299900142	Human	11.260392368517524	2.5452578132952075	Yeast	8.392780707864436	-0.2729759694182313	Human	15.769497350563066	-0.4411801299900142	Human	11.260392368517524	2.5452578132952075	Yeast	8.392780707864436	-0.2729759694182313	Human	15.769497350563066	-0.4411801299900142	Human	11.260392368517524	2.5452578132952075	Yeast
8.144502089529789	-0.6895584296589778	Human	8.234373115199645	3.2290141105154078	Yeast	11.868509980186348	2.337002335146262	Yeast	8.144502089529789	-0.6895584296589778	Human	8.234373115199645	3.2290141105154078	Yeast	11.868509980186348	2.337002335146262	Yeast	8.144502089529789	-0.6895584296589778	Human	8.234373115199645	3.2290141105154078	Yeast	11.868509980186348	2.337002335146262	Yeast
11.498229502964344	-0.656855112976798	Human	11.524978118653342	0.08476702443603781	Human	10.96848102990372	2.8310528148662417	Yeast	11.498229502964344	-0.656855112976798	Human	11.524978118653342	0.08476702443603781	Human	10.96848102990372	2.8310528148662417	Yeast	11.498229502964344	-0.656855112976798	Human	11.524978118653342	0.08476702443603781	Human	10.96848102990372	2.8310528148662417	Yeast
13.546716160802054	-0.26186410645861957	Human	11.241830444877845	-0.07301564350128993	Human	12.933156643202842	0.874518556625276	Yeast	13.546716160802054	-0.26186410645861957	Human	11.241830444877845	-0.07301564350128993	Human	12.933156643202842	0.874518556625276	Yeast	13.546716160802054	-0.26186410645861957	Human	11.241830444877845	-0.07301564350128993	Human	12.933156643202842	0.874518556625276	Yeast
9.125950727378378	-0.10038402189950138	Yeast	15.651586658243646	-0.438370221878518	Human	8.814037184680561	2.6118288984305513	Yeast	9.125950727378378	-0.10038402189950138	Yeast	15.651586658243646	-0.438370221878518	Human	8.814037184680561	2.6118288984305513	Yeast	9.125950727378378	-0.10038402189950138	Yeast	15.651586658243646	-0.438370221878518	Human	8.814037184680561	2.6118288984305513	Yeast
8.002870985878351	0.3617600615625551	Human	15.903422761657225	-0.12879391090896875	Human	10.166731050232817	2.5060547051495807	Yeast	8.002870985878351	0.3617600615625551	Human	15.903422761657225	-0.12879391090896875	Human	10.166731050232817	2.5060547051495807	Yeast	8.002870985878351	0.3617600615625551	Human	15.903422761657225	-0.12879391090896875	Human	10.166731050232817	2.5060547051495807	Yeast
12.876449420448898	-0.2710807571186227	Human	7.947647237019918	0.7624604746196465	Human	11.896849700419509	1.9193636614879594	Yeast	12.876449420448898	-0.2710807571186227	Human	7.947647237019918	0.7624604746196465	Human	11.896849700419509	1.9193636614879594	Yeast	12.876449420448898	-0.2710807571186227	Human	7.947647237019918	0.7624604746196465	Human	11.896849700419509	1.9193636614879594	Yeast
6.311798242062226	1.6043662955246447	Yeast	13.383082106349658	6.0096058698352754	Human	10.514787968186171	2.297951646375947	Yeast	6.311798242062226	1.6043662955246447	Yeast	13.383082106349658	6.0096058698352754	Human	10.514787968186171	2.297951646375947	Yeast	6.311798242062226	1.6043662955246447	Yeast	13.383082106349658	6.0096058698352754	Human	10.514787968186171	2.297951646375947	Yeast
8.925817072233524	-0.302827653735036	Human	8.5985178295431	-0.24433522941124147	Human	11.081140062190874	2.7947721674685546	Yeast	8.925817072233524	-0.302827653735036	Human	8.5985178295431	-0.24433522941124147	Human	11.081140062190874	2.7947721674685546	Yeast	8.925817072233524	-0.302827653735036	Human	8.5985178295431	-0.24433522941124147	Human	11.081140062190874	2.7947721674685546	Yeast
8.172539633399861	1.2522410307989456	Yeast	9.659808813063757	0.33197403836542566	Human	9.697598335047893	1.905532312695908	Yeast	8.172539633399861	1.2522410307989456	Yeast	9.659808813063757	0.33197403836542566	Human	9.697598335047893	1.905532312695908	Yeast	8.172539633399861	1.2522410307989456	Yeast	9.659808813063757	0.33197403836542566	Human	9.697598335047893	1.905532312695908	Yeast
7.9022915808549765	0.09194975294434798	Human	10.168379234374614	0.13410414258407072	Human	11.915736213801265	2.3672805457847668	Yeast	7.9022915808549765	0.09194975294434798	Human	10.168379234374614	0.13410414258407072	Human	11.915736213801265	2.3672805457847668	Yeast	7.9022915808549765	0.09194975294434798	Human	10.168379234374614	0.13410414258407072	Human	11.915736213801265	2.3672805457847668	Yeast
10.549455907052057	-0.19164784959437892	Human	8.99972121785294	-0.3534333067995565	Human	7.560612328679499	2.1171885936964427	Yeast	10.549455907052057	-0.19164784959437892	Human	8.99972121785294	-0.3534333067995565	Human	7.560612328679499	2.1171885936964427	Yeast	10.549455907052057	-0.19164784959437892	Human	8.99972121785294	-0.3534333067995565	Human	7.560612328679499	2.1171885936964427	Yeast
13.853807353770154	0.10767814040902504	Human	11.326411765121025	2.075261616535781	Yeast	8.37375152023296	2.2430575806605937	Yeast	13.853807353770154	0.10767814040902504	Human	11.326411765121025	2.075261616535781	Yeast	8.37375152023296	2.2430575806605937	Yeast	13.853807353770154	0.10767814040902504	Human	11.326411765121025	2.075261616535781	Yeast	8.37375152023296	2.2430575806605937	Yeast
14.829568227174764	-0.32036226842328525	Human	9.319339338036079	-0.24232447043627145	Human	13.468963499887302	2.3352249754550867	Yeast	14.829568227174764	-0.32036226842328525	Human	9.319339338036079	-0.24232447043627145	Human	13.468963499887302	2.3352249754550867	Yeast	14.829568227174764	-0.32036226842328525	Human	9.319339338036079	-0.24232447043627145	Human	13.468963499887302	2.3352249754550867	Yeast
14.372736779043915	-0.2580409415891769	Human	14.399786670143644	-0.6985941783582501	Human	9.828225973445505	1.8500921296192914	Yeast	14.372736779043915	-0.2580409415891769	Human	14.399786670143644	-0.6985941783582501	Human	9.828225973445505	1.8500921296192914	Yeast	14.372736779043915	-0.2580409415891769	Human	14.399786670143644	-0.6985941783582501	Human	9.828225973445505	1.8500921296192914	Yeast
7.644788208898821	-0.020210888538909188	Human	9.875384884980289	-0.2583605142910813	Human	11.457475835813433	2.419806030673014	Yeast	7.644788208898821	-0.020210888538909188	Human	9.875384884980289	-0.2583605142910813	Human	11.457475835813433	2.419806030673014	Yeast	7.644788208898821	-0.020210888538909188	Human	9.875384884980289	-0.2583605142910813	Human	11.457475835813433	2.419806030673014	Yeast
11.200418199484549	-0.21806823489074256	Human	10.129631395350154	-0.03745637010733546	Human	10.442674181464593	-0.44017371602114386	Human	11.200418199484549	-0.21806823489074256	Human	10.129631395350154	-0.03745637010733546	Human	10.442674181464593	-0.44017371602114386	Human	11.200418199484549	-0.21806823489074256	Human	10.129631395350154	-0.03745637010733546	Human	10.442674181464593	-0.44017371602114386	Human
17.597904010762313	-0.3417096913557094	Human	13.004675590677735	3.8816912840703623	Yeast	10.18446267052427	0.13639801767490373	Human	17.597904010762313	-0.3417096913557094	Human	13.004675590677735	3.8816912840703623	Yeast	10.18446267052427	0.13639801767490373	Human	17.597904010762313	-0.3417096913557094	Human	13.004675590677735	3.8816912840703623	Yeast	10.18446267052427	0.13639801767490373	Human
10.668541340880354	-0.0196128500796192	Human	11.399932435334607	1.5470598787663816	Human	8.894504645754772	3.5592577415295117	Yeast	10.668541340880354	-0.0196128500796192	Human	11.399932435334607	1.5470598787663816	Human	8.894504645754772	3.5592577415295117	Yeast	10.668541340880354	-0.0196128500796192	Human	11.399932435334607	1.5470598787663816	Human	8.894504645754772	3.5592577415295117	Yeast
13.07510068318796	-0.528069244176485	Human	9.68469259074344	-0.2561639161588372	Human	17.073847589031228	0.2846733762017025	Human	13.07510068318796	-0.528069244176485	Human	9.68469259074344	-0.2561639161588372	Human	17.073847589031228	0.2846733762017025	Human	13.07510068318796	-0.528069244176485	Human	9.68469259074344	-0.2561639161588372	Human	17.073847589031228	0.2846733762017025	Human
8.442497542470196	-0.2756298895269913	Human	12.541056743756664	-0.13609699943592707	Human	8.147071774905301	0.2554786338758334	Human	8.442497542470196	-0.2756298895269913	Human	12.541056743756664	-0.13609699943592707	Human	8.147071774905301	0.2554786338758334	Human	8.442497542470196	-0.2756298895269913	Human	12.541056743756664	-0.13609699943592707	Human	8.147071774905301	0.2554786338758334	Human
11.379985127843685	1.3289880575492599	Yeast	11.965978499163853	3.630430889115956	Yeast	10.610569792892097	-0.09473541406828542	Human	11.379985127843685	1.3289880575492599	Yeast	11.965978499163853	3.630430889115956	Yeast	10.610569792892097	-0.09473541406828542	Human	11.379985127843685	1.3289880575492599	Yeast	11.965978499163853	3.630430889115956	Yeast	10.610569792892097	-0.09473541406828542	Human
9.855741546177343	1.2978697607042817	Yeast	11.998276636503544	0.09255600780104395	Human	11.547953753806985	0.31642900350918274	Human	9.855741546177343	1.2978697607042817	Yeast	11.998276636503544	0.09255600780104395	Human	11.547953753806985	0.31642900350918274	Human	9.855741546177343	1.2978697607042817	Yeast	11.998276636503544	0.09255600780104395	Human	11.547953753806985	0.31642900350918274	Human
9.97312899745695	1.601824302466082	Yeast	7.18172007280707	-0.6541827078882224	Human	16.688449709062617	-0.1266777659203251	Human	9.97312899745695	1.601824302466082	Yeast	7.18172007280707	-0.6541827078882224	Human	16.688449709062617	-0.1266777659203251	Human	9.97312899745695	1.601824302466082	Yeast	7.18172007280707	-0.6541827078882224	Human	16.688449709062617	-0.1266777659203251	Human
13.989512883569434	0.8746213250538297	Yeast	10.9725982802761	-0.030605107142726153	Human	10.235564494333037	1.8618850790432915	Yeast	13.989512883569434	0.8746213250538297	Yeast	10.9725982802761	-0.030605107142726153	Human	10.235564494333037	1.8618850790432915	Yeast	13.989512883569434	0.8746213250538297	Yeast	10.9725982802761	-0.030605107142726153	Human	10.235564494333037	1.8618850790432915	Yeast
12.967769866700861	-0.42354293304446616	Human	10.932424299516624	-0.594370071776094	Human	12.5114276575945	0.339069817921276	Human	12.967769866700861	-0.42354293304446616	Human	10.932424299516624	-0.594370071776094	Human	12.5114276575945	0.339069817921276	Human	12.967769866700861	-0.42354293304446616	Human	10.932424299516624	-0.594370071776094	Human	12.5114276575945	0.339069817921276	Human
11.204897271996634	1.1633674583968732	Yeast	11.081042566902282	-0.2716617703445785	Human	11.185324349084215	0.28767203603635805	Human	11.204897271996634	1.1633674583968732	Yeast	11.081042566902282	-0.2716617703445785	Human	11.185324349084215	0.28767203603635805	Human	11.204897271996634	1.1633674583968732	Yeast	11.081042566902282	-0.2716617703445785	Human	11.185324349084215	0.28767203603635805	Human
10.531086227512814	-0.1722663315258707	Human	11.656215403466526	-0.17557755247280402	Human	8.155747193611703	3.6832823742739196	Yeast	10.531086227512814	-0.1722663315258707	Human	11.656215403466526	-0.17557755247280402	Human	8.155747193611703	3.6832823742739196	Yeast	10.531086227512814	-0.1722663315258707	Human	11.656215403466526	-0.17557755247280402	Human	8.155747193611703	3.6832823742739196	Yeast
12.054395108065798	0.950242994933602	Human	11.135190730914386	3.2185367987447635	Yeast	8.659121988249007	1.8396324651197082	Yeast	12.054395108065798	0.950242994933602	Human	11.135190730914386	3.2185367987447635	Yeast	8.659121988249007	1.8396324651197082	Yeast	12.054395108065798	0.950242994933602	Human	11.135190730914386	3.2185367987447635	Yeast	8.659121988249007	1.8396324651197082	Yeast
8.194272996073527	-0.4142530810947038	Human	16.268090196460104	-0.11585513268302111	Human	9.180115840254462	-1.1244069450553633	Human	8.194272996073527	-0.4142530810947038	Human	16.268090196460104	-0.11585513268302111	Human	9.180115840254462	-1.1244069450553633	Human	8.194272996073527	-0.4142530810947038	Human	16.268090196460104	-0.11585513268302111	Human	9.180115840254462	-1.1244069450553633	Human
8.808470477879585	-0.2646391215919531	Human	12.069846350203813	-0.156072083761328	Human	15.257846605967412	0.6772040088113112	Human	8.808470477879585	-0.2646391215919531	Human	12.069846350203813	-0.156072083761328	Human	15.257846605967412	0.6772040088113112	Human	8.808470477879585	-0.2646391215919531	Human	12.069846350203813	-0.156072083761328	Human	15.257846605967412	0.6772040088113112	Human
9.126506348352738	-0.16969166299090038	Human	12.024221987487444	-0.1780209655751171	Human	11.345388392231431	-4.505414837990846	Human	9.126506348352738	-0.16969166299090038	Human	12.024221987487444	-0.1780209655751171	Human	11.345388392231431	-4.505414837990846	Human	9.126506348352738	-0.16969166299090038	Human	12.024221987487444	-0.1780209655751171	Human	11.345388392231431	-4.505414837990846	Human
10.991966291604935	0.23115721986798057	Human	10.093680772115585	3.262586908575231	Yeast	12.589101835538354	0.10926596955264413	Human	10.991966291604935	0.23115721986798057	Human	10.093680772115585	3.262586908575231	Yeast	12.589101835538354	0.10926596955264413	Human	10.991966291604935	0.23115721986798057	Human	10.093680772115585	3.262586908575231	Yeast	12.589101835538354	0.10926596955264413	Human
10.237064945827147	-0.1535700790193836	Human	9.345694380550375	1.4261406867068274	Yeast	10.539747944049642	1.7279790719011916	Yeast	10.237064945827147	-0.1535700790193836	Human	9.345694380550375	1.4261406867068274	Yeast	10.539747944049642	1.7279790719011916	Yeast	10.237064945827147	-0.1535700790193836	Human	9.345694380550375	1.4261406867068274	Yeast	10.539747944049642	1.7279790719011916	Yeast
15.650525254075903	-0.22784712314821995	Human	12.864452049121754	-0.1873330066667028	Human	12.695678410580854	0.06272060369715161	Human	15.650525254075903	-0.22784712314821995	Human	12.864452049121754	-0.1873330066667028	Human	12.695678410580854	0.06272060369715161	Human	15.650525254075903	-0.22784712314821995	Human	12.864452049121754	-0.1873330066667028	Human	12.695678410580854	0.06272060369715161	Human
8.6195986999816	1.166960593609873	Yeast	10.5069477885163	-0.23303880936000215	Human	9.000431081763125	-0.044624278110995154	Human	8.6195986999816	1.166960593609873	Yeast	10.5069477885163	-0.23303880936000215	Human	9.000431081763125	-0.044624278110995154	Human	8.6195986999816	1.166960593609873	Yeast	10.5069477885163	-0.23303880936000215	Human	9.000431081763125	-0.044624278110995154	Human
11.75255327530059	-0.350403714256514	Human	13.49467238404352	3.593344128569242	Yeast	15.866152313337022	-0.1192881607242777	Human	11.75255327530059	-0.350403714256514	Human	13.49467238404352	3.593344128569242	Yeast	15.866152313337022	-0.1192881607242777	Human	11.75255327530059	-0.350403714256514	Human	13.49467238404352	3.593344128569242	Yeast	15.866152313337022	-0.1192881607242777	Human
11.353359183372248	-0.2831281585785393	Human	12.590806942531554	0.21983345170075982	Human	15.284269146268276	-0.023841649731326103	Human	11.353359183372248	-0.2831281585785393	Human	12.590806942531554	0.21983345170075982	Human	15.284269146268276	-0.023841649731326103	Human	11.353359183372248	-0.2831281585785393	Human	12.590806942531554	0.21983345170075982	Human	15.284269146268276	-0.023841649731326103	Human
15.871146216555827	-0.8009060621244177	Human	12.624514068434523	0.022295804452302257	Human	11.460660073074381	-0.04853222200464808	Human	15.871146216555827	-0.8009060621244177	Human	12.624514068434523	0.022295804452302257	Human	11.460660073074381	-0.04853222200464808	Human	15.871146216555827	-0.8009060621244177	Human	12.624514068434523	0.022295804452302257	Human	11.460660073074381	-0.04853222200464808	Human
15.964484416640863	-0.24352613403203305	Human	12.413458447399039	-1.2475045317807074	Human	9.24129954868502	0.9447915759085844	Human	15.964484416640863	-0.24352613403203305	Human	12.413458447399039	-1.2475045317807074	Human	9.24129954868502	0.9447915759085844	Human	15.964484416640863	-0.24352613403203305	Human	12.413458447399039	-1.2475045317807074	Human	9.24129954868502	0.9447915759085844	Human
8.36143297256017	-0.1602517331174516	Human	14.884255912185399	-1.3921636616462376	Human	8.373696385804998	0.31546179988007356	Human	8.36143297256017	-0.1602517331174516	Human	14.884255912185399	-1.3921636616462376	Human	8.373696385804998	0.31546179988007356	Human	8.36143297256017	-0.1602517331174516	Human	14.884255912185399	-1.3921636616462376	Human	8.373696385804998	0.31546179988007356	Human
13.393938740493544	5.430217545908616	Human	11.459186345317232	2.9736781786193194	Yeast	8.182901339026197	0.5913051243170517	Human	13.393938740493544	5.430217545908616	Human	11.459186345317232	2.9736781786193194	Yeast	8.182901339026197	0.5913051243170517	Human	13.393938740493544	5.430217545908616	Human	11.459186345317232	2.9736781786193194	Yeast	8.182901339026197	0.5913051243170517	Human
8.191674841273857	0.6265070840231839	Human	13.813194747258748	3.007279349211567	Yeast	11.565662964690397	0.4891186870509061	Human	8.191674841273857	0.6265070840231839	Human	13.813194747258748	3.007279349211567	Yeast	11.565662964690397	0.4891186870509061	Human	8.191674841273857	0.6265070840231839	Human	13.813194747258748	3.007279349211567	Yeast	11.565662964690397	0.4891186870509061	Human
9.972727164046498	-0.29759810685860144	Human	11.664920952897349	3.406134027163876	Yeast	13.557911620500295	0.23735852666991036	Human	9.972727164046498	-0.29759810685860144	Human	11.664920952897349	3.406134027163876	Yeast	13.557911620500295	0.23735852666991036	Human	9.972727164046498	-0.29759810685860144	Human	11.664920952897349	3.406134027163876	Yeast	13.557911620500295	0.23735852666991036	Human
10.735238043620257	-0.8727131426576168	Human	15.201652839579594	3.4846792152966177	Yeast	8.35921395422998	2.878477597962616	Yeast	10.735238043620257	-0.8727131426576168	Human	15.201652839579594	3.4846792152966177	Yeast	8.35921395422998	2.878477597962616	Yeast	10.735238043620257	-0.8727131426576168	Human	15.201652839579594	3.4846792152966177	Yeast	8.35921395422998	2.878477597962616	Yeast
9.120504325611325	1.337886158395018	Yeast	11.98015273498983	2.5836600631605795	Yeast	8.012111574216599	-0.37815108052061797	Human	9.120504325611325	1.337886158395018	Yeast	11.98015273498983	2.5836600631605795	Yeast	8.012111574216599	-0.37815108052061797	Human	9.120504325611325	1.337886158395018	Yeast	11.98015273498983	2.5836600631605795	Yeast	8.012111574216599	-0.37815108052061797	Human
9.018076228339764	-0.38599396099615213	Human	6.905339854818352	-0.16734996735693253	Human	12.968530192912208	0.0751833586967688	Human	9.018076228339764	-0.38599396099615213	Human	6.905339854818352	-0.16734996735693253	Human	12.968530192912208	0.0751833586967688	Human	9.018076228339764	-0.38599396099615213	Human	6.905339854818352	-0.16734996735693253	Human	12.968530192912208	0.0751833586967688	Human
11.641018503021524	0.8922136671395514	Yeast	13.943763820438615	3.417909561056411	Yeast	9.100674154488637	-0.06208081629983575	Human	11.641018503021524	0.8922136671395514	Yeast	13.943763820438615	3.417909561056411	Yeast	9.100674154488637	-0.06208081629983575	Human	11.641018503021524	0.8922136671395514	Yeast	13.943763820438615	3.417909561056411	Yeast	9.100674154488637	-0.06208081629983575	Human
9.57760654089979	-0.6878086975953075	Human	13.730219723289707	2.7042042117380793	Yeast	7.847508195599202	0.01619763157022029	Human	9.57760654089979	-0.6878086975953075	Human	13.730219723289707	2.7042042117380793	Yeast	7.847508195599202	0.01619763157022029	Human	9.57760654089979	-0.6878086975953075	Human	13.730219723289707	2.7042042117380793	Yeast	7.847508195599202	0.01619763157022029	Human
14.344839692528035	-0.6087179419983906	Human	9.24353393287773	-0.478694263134683	Human	10.548352557518996	0.19401233173154436	Human	14.344839692528035	-0.6087179419983906	Human	9.24353393287773	-0.478694263134683	Human	10.548352557518996	0.19401233173154436	Human	14.344839692528035	-0.6087179419983906	Human	9.24353393287773	-0.478694263134683	Human	10.548352557518996	0.19401233173154436	Human
9.855860563914543	-0.22230785921518437	Human	7.040297693071919	-0.33256493801781806	Human	13.65041914009172	0.3141585207524635	Human	9.855860563914543	-0.22230785921518437	Human	7.040297693071919	-0.33256493801781806	Human	13.65041914009172	0.3141585207524635	Human	9.855860563914543	-0.22230785921518437	Human	7.040297693071919	-0.33256493801781806	Human	13.65041914009172	0.3141585207524635	Human
10.060955332922122	0.10143524324885739	Human	10.806065032609887	0.16968677071084623	Human	14.837394143130432	0.30282379189198794	Human	10.060955332922122	0.10143524324885739	Human	10.806065032609887	0.16968677071084623	Human	14.837394143130432	0.30282379189198794	Human	10.060955332922122	0.10143524324885739	Human	10.806065032609887	0.16968677071084623	Human	14.837394143130432	0.30282379189198794	Human
13.46169165908217	1.102138403947142	Yeast	14.996676063058041	3.8689379929665604	Yeast	14.471824445628172	0.04875451606475346	Human	13.46169165908217	1.102138403947142	Yeast	14.996676063058041	3.8689379929665604	Yeast	14.471824445628172	0.04875451606475346	Human	13.46169165908217	1.102138403947142	Yeast	14.996676063058041	3.8689379929665604	Yeast	14.471824445628172	0.04875451606475346	Human
11.475098065750549	1.2723300215148028	Human	12.856117275080797	3.4223563328461917	Yeast	8.057777667963988	-0.7175274850280449	Human	11.475098065750549	1.2723300215148028	Human	12.856117275080797	3.4223563328461917	Yeast	8.057777667963988	-0.7175274850280449	Human	11.475098065750549	1.2723300215148028	Human	12.856117275080797	3.4223563328461917	Yeast	8.057777667963988	-0.7175274850280449	Human
9.68078986157699	-0.2489852470749094	Human	11.014223778292017	3.033043042927657	Yeast	11.237273064326386	0.1394966287323274	Human	9.68078986157699	-0.2489852470749094	Human	11.014223778292017	3.033043042927657	Yeast	11.237273064326386	0.1394966287323274	Human	9.68078986157699	-0.2489852470749094	Human	11.014223778292017	3.033043042927657	Yeast	11.237273064326386	0.1394966287323274	Human
12.75252008168619	-0.5162866374690714	Human	14.710534867648622	4.066902554803394	Yeast	17.520360526292222	0.5239158887263125	Human	12.75252008168619	-0.5162866374690714	Human	14.710534867648622	4.066902554803394	Yeast	17.520360526292222	0.5239158887263125	Human	12.75252008168619	-0.5162866374690714	Human	14.710534867648622	4.066902554803394	Yeast	17.520360526292222	0.5239158887263125	Human
12.352775135209905	1.2755631016471374	Yeast	14.560854903669666	3.394879884849052	Yeast	10.460755485913536	0.47385359032300745	Human	12.352775135209905	1.2755631016471374	Yeast	14.560854903669666	3.394879884849052	Yeast	10.460755485913536	0.47385359032300745	Human	12.352775135209905	1.2755631016471374	Yeast	14.560854903669666	3.394879884849052	Yeast	10.460755485913536	0.47385359032300745	Human
7.995114545925788	1.4040788887444298	Yeast	14.38467083106742	3.500185428974821	Yeast	13.13752156096914	0.380141781146959	Human	7.995114545925788	1.4040788887444298	Yeast	14.38467083106742	3.500185428974821	Yeast	13.13752156096914	0.380141781146959	Human	7.995114545925788	1.4040788887444298	Yeast	14.38467083106742	3.500185428974821	Yeast	13.13752156096914	0.380141781146959	Human
9.127434844802197	1.4982517417667918	Yeast	10.891526066859509	3.922050363916224	Yeast	8.808676830082286	-0.43691912086016566	Human	9.127434844802197	1.4982517417667918	Yeast	10.891526066859509	3.922050363916224	Yeast	8.808676830082286	-0.43691912086016566	Human	9.127434844802197	1.4982517417667918	Yeast	10.891526066859509	3.922050363916224	Yeast	8.808676830082286	-0.43691912086016566	Human
12.129168907676284	-0.1659435458496409	Human	13.071092380650503	3.0366764928010075	Yeast	9.756770154212509	2.835260134363503	Yeast	12.129168907676284	-0.1659435458496409	Human	13.071092380650503	3.0366764928010075	Yeast	9.756770154212509	2.835260134363503	Yeast	12.129168907676284	-0.1659435458496409	Human	13.071092380650503	3.0366764928010075	Yeast	9.756770154212509	2.835260134363503	Yeast
7.043054708399227	-0.41993335483306216	Human	13.433509767794348	3.505634005119161	Yeast	8.231796790906158	3.0332637463775503	Yeast	7.043054708399227	-0.41993335483306216	Human	13.433509767794348	3.505634005119161	Yeast	8.231796790906158	3.0332637463775503	Yeast	7.043054708399227	-0.41993335483306216	Human	13.433509767794348	3.505634005119161	Yeast	8.231796790906158	3.0332637463775503	Yeast
10.965737644047746	-0.016996088083650187	Human	15.251111433454888	3.222126997769414	Yeast	8.128712499942147	3.0151609881186583	Yeast	10.965737644047746	-0.016996088083650187	Human	15.251111433454888	3.222126997769414	Yeast	8.128712499942147	3.0151609881186583	Yeast	10.965737644047746	-0.016996088083650187	Human	15.251111433454888	3.222126997769414	Yeast	8.128712499942147	3.0151609881186583	Yeast
10.941400724159394	-0.6092612848488235	Human	14.456397264306439	3.5053440287399455	Yeast	13.072218925319437	0.998973132561246	Yeast	10.941400724159394	-0.6092612848488235	Human	14.456397264306439	3.5053440287399455	Yeast	13.072218925319437	0.998973132561246	Yeast	10.941400724159394	-0.6092612848488235	Human	14.456397264306439	3.5053440287399455	Yeast	13.072218925319437	0.998973132561246	Yeast
11.270650283958862	-0.6014172868565594	Human	13.152403678935103	3.515372454299549	Yeast	12.79414685007498	0.8686354527495297	Human	11.270650283958862	-0.6014172868565594	Human	13.152403678935103	3.515372454299549	Yeast	12.79414685007498	0.8686354527495297	Human	11.270650283958862	-0.6014172868565594	Human	13.152403678935103	3.515372454299549	Yeast	12.79414685007498	0.8686354527495297	Human
8.755532619826177	0.7805262816040086	Yeast	14.14439770995575	0.007138175947819807	Yeast	9.766646142164225	2.3545283692863537	Yeast	8.755532619826177	0.7805262816040086	Yeast	14.14439770995575	0.007138175947819807	Yeast	9.766646142164225	2.3545283692863537	Yeast	8.755532619826177	0.7805262816040086	Yeast	14.14439770995575	0.007138175947819807	Yeast	9.766646142164225	2.3545283692863537	Yeast
11.783287415837133	-0.40651772114920776	Human	14.763258736866696	3.4180244871460546	Yeast	7.602722383942248	-0.17597459255437933	Human	11.783287415837133	-0.40651772114920776	Human	14.763258736866696	3.4180244871460546	Yeast	7.602722383942248	-0.17597459255437933	Human	11.783287415837133	-0.40651772114920776	Human	14.763258736866696	3.4180244871460546	Yeast	7.602722383942248	-0.17597459255437933	Human
11.521720666888271	1.1594532418247745	Yeast	8.357063765337228	3.678495090166019	Yeast	10.611128350312304	0.007051349033333897	Human	11.521720666888271	1.1594532418247745	Yeast	8.357063765337228	3.678495090166019	Yeast	10.611128350312304	0.007051349033333897	Human	11.521720666888271	1.1594532418247745	Yeast	8.357063765337228	3.678495090166019	Yeast	10.611128350312304	0.007051349033333897	Human
16.322814450447055	-0.21930293745657214	Human	12.607311336147736	3.6887975116191956	Yeast	11.37296064920918	0.2716747479962738	Human	16.322814450447055	-0.21930293745657214	Human	12.607311336147736	3.6887975116191956	Yeast	11.37296064920918	0.2716747479962738	Human	16.322814450447055	-0.21930293745657214	Human	12.607311336147736	3.6887975116191956	Yeast	11.37296064920918	0.2716747479962738	Human
12.340811290635829	-0.633276906054397	Human	14.503168955283835	3.270304020639382	Yeast	8.317714610286517	0.14118736373881513	Human	12.340811290635829	-0.633276906054397	Human	14.503168955283835	3.270304020639382	Yeast	8.317714610286517	0.14118736373881513	Human	12.340811290635829	-0.633276906054397	Human	14.503168955283835	3.270304020639382	Yeast	8.317714610286517	0.14118736373881513	Human
12.229126116856252	-0.5425976000650962	Human	14.485897057561644	0.6704746234043547	Human	8.799239339292534	0.28503862707431243	Human	12.229126116856252	-0.5425976000650962	Human	14.485897057561644	0.6704746234043547	Human	8.799239339292534	0.28503862707431243	Human	12.229126116856252	-0.5425976000650962	Human	14.485897057561644	0.6704746234043547	Human	8.799239339292534	0.28503862707431243	Human
10.441857822890011	1.3019011788073023	Yeast	9.443897922322467	-0.875695597117726	Human	9.13455454543982	0.15264403970929702	Human	10.441857822890011	1.3019011788073023	Yeast	9.443897922322467	-0.875695597117726	Human	9.13455454543982	0.15264403970929702	Human	10.441857822890011	1.3019011788073023	Yeast	9.443897922322467	-0.875695597117726	Human	9.13455454543982	0.15264403970929702	Human
9.363244052520828	1.3624614219371862	Yeast	15.125229938386413	-0.09119115868122603	Human	10.947928820425538	-0.14851146987030717	Human	9.363244052520828	1.3624614219371862	Yeast	15.125229938386413	-0.09119115868122603	Human	10.947928820425538	-0.14851146987030717	Human	9.363244052520828	1.3624614219371862	Yeast	15.125229938386413	-0.09119115868122603	Human	10.947928820425538	-0.14851146987030717	Human
12.970149273712403	-0.37987076262851155	Human	14.888432653985443	-0.11248279247371906	Human	10.288451547886844	0.04709639231355239	Human	12.970149273712403	-0.37987076262851155	Human	14.888432653985443	-0.11248279247371906	Human	10.288451547886844	0.04709639231355239	Human	12.970149273712403	-0.37987076262851155	Human	14.888432653985443	-0.11248279247371906	Human	10.288451547886844	0.04709639231355239	Human
10.52329635051606	-0.2631529961044526	Human	9.925548478974983	0.009835299599444253	Human	15.870561591496829	-0.21333300684179415	Human	10.52329635051606	-0.2631529961044526	Human	9.925548478974983	0.009835299599444253	Human	15.870561591496829	-0.21333300684179415	Human	10.52329635051606	-0.2631529961044526	Human	9.925548478974983	0.009835299599444253	Human	15.870561591496829	-0.21333300684179415	Human
13.927027776746899	1.1164217283286988	Yeast	7.67226416836401	-0.785176746207725	Human	7.230939696156701	2.062053516905535	Yeast	13.927027776746899	1.1164217283286988	Yeast	7.67226416836401	-0.785176746207725	Human	7.230939696156701	2.062053516905535	Yeast	13.927027776746899	1.1164217283286988	Yeast	7.67226416836401	-0.785176746207725	Human	7.230939696156701	2.062053516905535	Yeast
7.721836409755673	0.7979019219107891	Yeast	10.608668109910566	3.3806759608513772	Yeast	11.715903634673033	0.4351707386925517	Human	7.721836409755673	0.7979019219107891	Yeast	10.608668109910566	3.3806759608513772	Yeast	11.715903634673033	0.4351707386925517	Human	7.721836409755673	0.7979019219107891	Yeast	10.608668109910566	3.3806759608513772	Yeast	11.715903634673033	0.4351707386925517	Human
12.799920777200015	-0.19984528935652332	Human	13.77301297628349	3.441142748792019	Yeast	11.38675434651828	0.21011251507724926	Human	12.799920777200015	-0.19984528935652332	Human	13.77301297628349	3.441142748792019	Yeast	11.38675434651828	0.21011251507724926	Human	12.799920777200015	-0.19984528935652332	Human	13.77301297628349	3.441142748792019	Yeast	11.38675434651828	0.21011251507724926	Human
12.73636862208129	-0.19492058075976895	Human	8.792411443757969	-0.2184441814063523	Human	16.04681112163497	0.36253584024589963	Human	12.73636862208129	-0.19492058075976895	Human	8.792411443757969	-0.2184441814063523	Human	16.04681112163497	0.36253584024589963	Human	12.73636862208129	-0.19492058075976895	Human	8.792411443757969	-0.2184441814063523	Human	16.04681112163497	0.36253584024589963	Human
12.711021800650384	-1.6540894079453774	Human	10.566299828087454	-0.36621812990491104	Human	16.024889304606862	0.11473222312306425	Human	12.711021800650384	-1.6540894079453774	Human	10.566299828087454	-0.36621812990491104	Human	16.024889304606862	0.11473222312306425	Human	12.711021800650384	-1.6540894079453774	Human	10.566299828087454	-0.36621812990491104	Human	16.024889304606862	0.11473222312306425	Human
15.14934904344561	-1.74668927758255	Human	10.282756046850775	-0.2192672716081385	Human	8.05052277501039	0.9227122077370982	Human	15.14934904344561	-1.74668927758255	Human	10.282756046850775	-0.2192672716081385	Human	8.05052277501039	0.9227122077370982	Human	15.14934904344561	-1.74668927758255	Human	10.282756046850775	-0.2192672716081385	Human	8.05052277501039	0.9227122077370982	Human
11.776698361521268	1.3046468225311698	Yeast	7.023765208596438	-0.20922256872657602	Human	8.669841896644403	0.5793883239266596	Human	11.776698361521268	1.3046468225311698	Yeast	7.023765208596438	-0.20922256872657602	Human	8.669841896644403	0.5793883239266596	Human	11.776698361521268	1.3046468225311698	Yeast	7.023765208596438	-0.20922256872657602	Human	8.669841896644403	0.5793883239266596	Human
14.081465301415761	1.4975637500412349	Yeast	11.17045171998809	-0.12539106675713443	Human	8.344831341705046	-0.8708423134344252	Human	14.081465301415761	1.4975637500412349	Yeast	11.17045171998809	-0.12539106675713443	Human	8.344831341705046	-0.8708423134344252	Human	14.081465301415761	1.4975637500412349	Yeast	11.17045171998809	-0.12539106675713443	Human	8.344831341705046	-0.8708423134344252	Human
12.147531354557104	0.9184571221470018	Yeast	9.86882082820304	0.015777455682051703	Human	9.83315315781614	0.629572145224027	Human	12.147531354557104	0.9184571221470018	Yeast	9.86882082820304	0.015777455682051703	Human	9.83315315781614	0.629572145224027	Human	12.147531354557104	0.9184571221470018	Yeast	9.86882082820304	0.015777455682051703	Human	9.83315315781614	0.629572145224027	Human
15.592676283932944	1.2227458474087636	Yeast	18.267390030378007	-0.042441212819635164	Human	10.689280470744638	1.0068172852416877	Human	15.592676283932944	1.2227458474087636	Yeast	18.267390030378007	-0.042441212819635164	Human	10.689280470744638	1.0068172852416877	Human	15.592676283932944	1.2227458474087636	Yeast	18.267390030378007	-0.042441212819635164	Human	10.689280470744638	1.0068172852416877	Human
12.349539813407514	0.9790917654980861	Yeast	10.88909107731284	-0.32596848566599124	Human	9.18201394354387	0.03256065419659585	Human	12.349539813407514	0.9790917654980861	Yeast	10.88909107731284	-0.32596848566599124	Human	9.18201394354387	0.03256065419659585	Human	12.349539813407514	0.9790917654980861	Yeast	10.88909107731284	-0.32596848566599124	Human	9.18201394354387	0.03256065419659585	Human
6.875679899144963	-0.11075526909048486	Human	9.588610871665042	0.17743850341946726	Human	10.653501089638901	1.1830479493962294	Yeast	6.875679899144963	-0.11075526909048486	Human	9.588610871665042	0.17743850341946726	Human	10.653501089638901	1.1830479493962294	Yeast	6.875679899144963	-0.11075526909048486	Human	9.588610871665042	0.17743850341946726	Human	10.653501089638901	1.1830479493962294	Yeast
14.352232795871812	1.1473259863148568	Yeast	6.9807241974595735	-0.302690904957775	Human	9.675288893711127	0.445484227159036	Human	14.352232795871812	1.1473259863148568	Yeast	6.9807241974595735	-0.302690904957775	Human	9.675288893711127	0.445484227159036	Human	14.352232795871812	1.1473259863148568	Yeast	6.9807241974595735	-0.302690904957775	Human	9.675288893711127	0.445484227159036	Human
13.991104792633363	1.3880770291618505	Yeast	15.718297254955157	3.194135262715915	Yeast	14.66296727565027	-0.08987623635985954	Human	13.991104792633363	1.3880770291618505	Yeast	15.718297254955157	3.194135262715915	Yeast	14.66296727565027	-0.08987623635985954	Human	13.991104792633363	1.3880770291618505	Yeast	15.718297254955157	3.194135262715915	Yeast	14.66296727565027	-0.08987623635985954	Human
9.132082391302065	-0.2815991564285833	Human	15.891573765317101	4.699277379653252	Yeast	9.980875681714423	-0.03605265507589704	Human	9.132082391302065	-0.2815991564285833	Human	15.891573765317101	4.699277379653252	Yeast	9.980875681714423	-0.03605265507589704	Human	9.132082391302065	-0.2815991564285833	Human	15.891573765317101	4.699277379653252	Yeast	9.980875681714423	-0.03605265507589704	Human
7.133302775330323	-0.4953806073212874	Human	13.31599995810465	0.06386254779078279	Human	10.080463000546803	-0.13889161335619296	Human	7.133302775330323	-0.4953806073212874	Human	13.31599995810465	0.06386254779078279	Human	10.080463000546803	-0.13889161335619296	Human	7.133302775330323	-0.4953806073212874	Human	13.31599995810465	0.06386254779078279	Human	10.080463000546803	-0.13889161335619296	Human
10.913447854396814	-0.0496385942716628	Human	9.037747699657938	3.41801905443658	Yeast	12.003989638986067	2.7795528801232203	Yeast	10.913447854396814	-0.0496385942716628	Human	9.037747699657938	3.41801905443658	Yeast	12.003989638986067	2.7795528801232203	Yeast	10.913447854396814	-0.0496385942716628	Human	9.037747699657938	3.41801905443658	Yeast	12.003989638986067	2.7795528801232203	Yeast
15.404734995151125	1.2594013040371075	Yeast	10.899343476398391	-0.3217160362518496	Human	10.572160250639742	0.2747298572515789	Human	15.404734995151125	1.2594013040371075	Yeast	10.899343476398391	-0.3217160362518496	Human	10.572160250639742	0.2747298572515789	Human	15.404734995151125	1.2594013040371075	Yeast	10.899343476398391	-0.3217160362518496	Human	10.572160250639742	0.2747298572515789	Human
9.744563044312212	0.5155453088761816	Yeast	12.542341476901349	0.5456358045111345	Human	9.893088553238046	1.446495661131629	Human	9.744563044312212	0.5155453088761816	Yeast	12.542341476901349	0.5456358045111345	Human	9.893088553238046	1.446495661131629	Human	9.744563044312212	0.5155453088761816	Yeast	12.542341476901349	0.5456358045111345	Human	9.893088553238046	1.446495661131629	Human
13.221150147333894	1.2932116621481375	Yeast	10.986348242868061	4.497502933611079	Yeast	9.803511596784139	-0.007178669083927743	Human	13.221150147333894	1.2932116621481375	Yeast	10.986348242868061	4.497502933611079	Yeast	9.803511596784139	-0.007178669083927743	Human	13.221150147333894	1.2932116621481375	Yeast	10.986348242868061	4.497502933611079	Yeast	9.803511596784139	-0.007178669083927743	Human
11.343288736482622	1.2874720699870186	Yeast	8.864173736261794	-0.3525457544755297	Human	12.810083539218622	0.3801896380331444	Human	11.343288736482622	1.2874720699870186	Yeast	8.864173736261794	-0.3525457544755297	Human	12.810083539218622	0.3801896380331444	Human	11.343288736482622	1.2874720699870186	Yeast	8.864173736261794	-0.3525457544755297	Human	12.810083539218622	0.3801896380331444	Human
9.189619949412192	0.8279616169667816	Yeast	14.048797347815082	0.4692946295882905	Yeast	10.83598174301154	2.3548677874688186	Yeast	9.189619949412192	0.8279616169667816	Yeast	14.048797347815082	0.4692946295882905	Yeast	10.83598174301154	2.3548677874688186	Yeast	9.189619949412192	0.8279616169667816	Yeast	14.048797347815082	0.4692946295882905	Yeast	10.83598174301154	2.3548677874688186	Yeast
15.113786007506699	1.3169068325252802	Yeast	14.610734882551192	2.3028560653109205	Yeast	12.086288254532056	0.25849955365068494	Human	15.113786007506699	1.3169068325252802	Yeast	14.610734882551192	2.3028560653109205	Yeast	12.086288254532056	0.25849955365068494	Human	15.113786007506699	1.3169068325252802	Yeast	14.610734882551192	2.3028560653109205	Yeast	12.086288254532056	0.25849955365068494	Human
15.095820400605048	0.7694186741441357	Yeast	7.677359617225306	-0.09314833126373767	Human	7.359669801446896	-0.2342493530551603	Human	15.095820400605048	0.7694186741441357	Yeast	7.677359617225306	-0.09314833126373767	Human	7.359669801446896	-0.2342493530551603	Human	15.095820400605048	0.7694186741441357	Yeast	7.677359617225306	-0.09314833126373767	Human	7.359669801446896	-0.2342493530551603	Human
14.74715783077885	1.3245949969942792	Yeast	11.168085627849461	0.39997682804160667	Human	10.981031216110223	-0.013609019059075926	Human	14.74715783077885	1.3245949969942792	Yeast	11.168085627849461	0.39997682804160667	Human	10.981031216110223	-0.013609019059075926	Human	14.74715783077885	1.3245949969942792	Yeast	11.168085627849461	0.39997682804160667	Human	10.981031216110223	-0.013609019059075926	Human
11.308638534594627	1.2401156120630497	Yeast	16.280780986564356	-0.19681232751310762	Human	11.206679195032764	0.01489121307272965	Human	11.308638534594627	1.2401156120630497	Yeast	16.280780986564356	-0.19681232751310762	Human	11.206679195032764	0.01489121307272965	Human	11.308638534594627	1.2401156120630497	Yeast	16.280780986564356	-0.19681232751310762	Human	11.206679195032764	0.01489121307272965	Human
13.409819882074622	1.2558298025988013	Yeast	10.805864750201913	-0.0030847873493518576	Human	11.384767394712103	0.3297555165119809	Human	13.409819882074622	1.2558298025988013	Yeast	10.805864750201913	-0.0030847873493518576	Human	11.384767394712103	0.3297555165119809	Human	13.409819882074622	1.2558298025988013	Yeast	10.805864750201913	-0.0030847873493518576	Human	11.384767394712103	0.3297555165119809	Human
13.835134316772109	1.1933046591869516	Yeast	9.367191966042462	4.536251967106581	Yeast	11.861420971784748	0.23094016867640382	Human	13.835134316772109	1.1933046591869516	Yeast	9.367191966042462	4.536251967106581	Yeast	11.861420971784748	0.23094016867640382	Human	13.835134316772109	1.1933046591869516	Yeast	9.367191966042462	4.536251967106581	Yeast	11.861420971784748	0.23094016867640382	Human
15.62631061328133	1.1975653536259019	Yeast	15.813930436920819	-0.12916972218118383	Human	10.138825899272808	2.0590835569199886	Yeast	15.62631061328133	1.1975653536259019	Yeast	15.813930436920819	-0.12916972218118383	Human	10.138825899272808	2.0590835569199886	Yeast	15.62631061328133	1.1975653536259019	Yeast	15.813930436920819	-0.12916972218118383	Human	10.138825899272808	2.0590835569199886	Yeast
14.907421351081952	1.0368475598300495	Yeast	8.698324457337447	-0.1011844878898348	Human	16.37750602545668	0.10344780477355088	Human	14.907421351081952	1.0368475598300495	Yeast	8.698324457337447	-0.1011844878898348	Human	16.37750602545668	0.10344780477355088	Human	14.907421351081952	1.0368475598300495	Yeast	8.698324457337447	-0.1011844878898348	Human	16.37750602545668	0.10344780477355088	Human
13.55131237970969	1.2048451234955284	Yeast	9.500982417551032	4.334879704495658	Yeast	12.404016850260561	0.47720482229306893	Human	13.55131237970969	1.2048451234955284	Yeast	9.500982417551032	4.334879704495658	Yeast	12.404016850260561	0.47720482229306893	Human	13.55131237970969	1.2048451234955284	Yeast	9.500982417551032	4.334879704495658	Yeast	12.404016850260561	0.47720482229306893	Human
14.776597185154245	-1.0650224959824053	Yeast	12.381213014809383	3.1135581909477734	Yeast	12.30426246299196	0.3645766344899793	Human	14.776597185154245	-1.0650224959824053	Yeast	12.381213014809383	3.1135581909477734	Yeast	12.30426246299196	0.3645766344899793	Human	14.776597185154245	-1.0650224959824053	Yeast	12.381213014809383	3.1135581909477734	Yeast	12.30426246299196	0.3645766344899793	Human
15.148670484359135	1.2228397823458645	Yeast	9.353894483125423	-0.3216110172988996	Human	8.978656539975296	1.9606857297679283	Yeast	15.148670484359135	1.2228397823458645	Yeast	9.353894483125423	-0.3216110172988996	Human	8.978656539975296	1.9606857297679283	Yeast	15.148670484359135	1.2228397823458645	Yeast	9.353894483125423	-0.3216110172988996	Human	8.978656539975296	1.9606857297679283	Yeast
8.765454517597824	1.2147021962162081	Yeast	16.603507339283873	-1.496111587825765	Human	8.49533269964074	0.06367926476964117	Yeast	8.765454517597824	1.2147021962162081	Yeast	16.603507339283873	-1.496111587825765	Human	8.49533269964074	0.06367926476964117	Yeast	8.765454517597824	1.2147021962162081	Yeast	16.603507339283873	-1.496111587825765	Human	8.49533269964074	0.06367926476964117	Yeast
13.051904914695513	1.1001565779526492	Yeast	11.591167138646545	3.1810749427676934	Yeast	13.054558488829013	0.19253775596180886	Human	13.051904914695513	1.1001565779526492	Yeast	11.591167138646545	3.1810749427676934	Yeast	13.054558488829013	0.19253775596180886	Human	13.051904914695513	1.1001565779526492	Yeast	11.591167138646545	3.1810749427676934	Yeast	13.054558488829013	0.19253775596180886	Human
14.895420118301022	1.1569325620010327	Yeast	8.247544599079063	1.0119071652711011	Human	10.63390261506048	0.030114186744450582	Human	14.895420118301022	1.1569325620010327	Yeast	8.247544599079063	1.0119071652711011	Human	10.63390261506048	0.030114186744450582	Human	14.895420118301022	1.1569325620010327	Yeast	8.247544599079063	1.0119071652711011	Human	10.63390261506048	0.030114186744450582	Human
14.659846223620745	0.2567794276106019	Human	9.492060785464002	-0.5492098918852931	Human	12.501747426618248	2.476922400240543	Yeast	14.659846223620745	0.2567794276106019	Human	9.492060785464002	-0.5492098918852931	Human	12.501747426618248	2.476922400240543	Yeast	14.659846223620745	0.2567794276106019	Human	9.492060785464002	-0.5492098918852931	Human	12.501747426618248	2.476922400240543	Yeast
8.71434129189829	0.4947326771460918	Human	10.871116175244845	0.04788027425444857	Human	12.701753455322274	0.41967874105728303	Human	8.71434129189829	0.4947326771460918	Human	10.871116175244845	0.04788027425444857	Human	12.701753455322274	0.41967874105728303	Human	8.71434129189829	0.4947326771460918	Human	10.871116175244845	0.04788027425444857	Human	12.701753455322274	0.41967874105728303	Human
15.144266038290501	-0.1278716297138844	Human	10.791736805628233	-0.3029050071644152	Human	12.726015524767572	0.21721638521207123	Human	15.144266038290501	-0.1278716297138844	Human	10.791736805628233	-0.3029050071644152	Human	12.726015524767572	0.21721638521207123	Human	15.144266038290501	-0.1278716297138844	Human	10.791736805628233	-0.3029050071644152	Human	12.726015524767572	0.21721638521207123	Human
14.920111115233352	-0.17285701318865968	Human	9.845734016369478	0.16998479882619763	Human	13.123941534581148	0.40658487616467	Human	14.920111115233352	-0.17285701318865968	Human	9.845734016369478	0.16998479882619763	Human	13.123941534581148	0.40658487616467	Human	14.920111115233352	-0.17285701318865968	Human	9.845734016369478	0.16998479882619763	Human	13.123941534581148	0.40658487616467	Human
9.960130030662912	-0.058746567316682624	Human	11.563226826378683	-0.014049638899067575	Human	15.60667550924276	0.35452561593631227	Human	9.960130030662912	-0.058746567316682624	Human	11.563226826378683	-0.014049638899067575	Human	15.60667550924276	0.35452561593631227	Human	9.960130030662912	-0.058746567316682624	Human	11.563226826378683	-0.014049638899067575	Human	15.60667550924276	0.35452561593631227	Human
7.812794995652663	-1.0013888715686259	Human	10.287152451692652	-0.07411311350335456	Human	10.376141125149983	1.6690313560881493	Yeast	7.812794995652663	-1.0013888715686259	Human	10.287152451692652	-0.07411311350335456	Human	10.376141125149983	1.6690313560881493	Yeast	7.812794995652663	-1.0013888715686259	Human	10.287152451692652	-0.07411311350335456	Human	10.376141125149983	1.6690313560881493	Yeast
11.32957430182274	0.310321860298623	Yeast	7.616790647917682	0.6132293657153566	Human	12.580733350503266	1.5097155991703322	Yeast	11.32957430182274	0.310321860298623	Yeast	7.616790647917682	0.6132293657153566	Human	12.580733350503266	1.5097155991703322	Yeast	11.32957430182274	0.310321860298623	Yeast	7.616790647917682	0.6132293657153566	Human	12.580733350503266	1.5097155991703322	Yeast
14.166580868841047	1.202295384897368	Yeast	7.075798514556828	-0.529364593468005	Human	10.853114004260682	2.4876769050168743	Yeast	14.166580868841047	1.202295384897368	Yeast	7.075798514556828	-0.529364593468005	Human	10.853114004260682	2.4876769050168743	Yeast	14.166580868841047	1.202295384897368	Yeast	7.075798514556828	-0.529364593468005	Human	10.853114004260682	2.4876769050168743	Yeast
8.92732516206604	-0.46001675086538674	Human	12.580649902448936	-0.30571734897063296	Human	14.128671670919887	2.261933367887854	Yeast	8.92732516206604	-0.46001675086538674	Human	12.580649902448936	-0.30571734897063296	Human	14.128671670919887	2.261933367887854	Yeast	8.92732516206604	-0.46001675086538674	Human	12.580649902448936	-0.30571734897063296	Human	14.128671670919887	2.261933367887854	Yeast
[truncated: 5,572 more rows]

## Sheet: CV panels
Astral						Exploris 480						Astral on intersection of Astral and Exploris 480 data
[truncated: 6,468 more rows]
