# Supplementary material for: Challenging the Astral mass analyzer to quantify up to 5,300 proteins per single cell at unseen accuracy to uncover cellular heterogeneity
Source: Nat Methods. 2025 Jan 16;22(3):510–9. doi: 10.1038/s41592-024-02559-1 (PMC11903296; doi:10.1038/s41592-024-02559-1)
Supplement: Supplementary file 7 — Original numbers as received from the data processing software and cell diameters as received from the cellenONE robot that were used to generate all plots in Fig. 4a–f. [file 41592_2024_2559_MOESM7_ESM.xlsx]

## Sheet: panel a
Sample	injection	analysis	PG	PG_mean	PG_std	Precursors	Precursors_mean	Precursors_std
A549	SC	MBR	[5035, 4803, 4790, 4689, 4520, 4884, 4939, 5051, 4789, 4916, 4983, 4844, 4910, 5064, 4980, 4946, 4996, 5084, 4601, 4799]	4881.15	153.3682445001332	[35963, 30227, 30237, 27456, 26382, 32237, 30725, 37060, 27802, 33839, 33731, 33121, 30980, 38051, 34248, 36221, 33874, 38020, 27931, 30272]	32418.85	3576.4000464301057
H460	SC	MBR	[2775, 3317, 3480, 2733, 2488, 2509, 2431, 3584, 3306, 3351, 3514, 3329, 3197, 3819, 3860, 2872, 3915, 3079, 2198, 3008, 2824]	3123.285714285714	493.6697421208983	[13936, 18456, 19934, 13766, 12379, 12903, 12163, 22414, 18506, 18379, 20904, 17969, 17833, 24097, 23587, 14913, 23630, 16734, 9411, 16490, 13464]	17231.809523809523	4206.144156101257
blank	SC	MBR	[0, 76, 92, 98, 103, 83, 36, 473, 556, 416]	193.3	204.0996760844509	[0, 230, 312, 287, 379, 254, 77, 1881, 2417, 1511]	734.8	863.4915942459043

## Sheet: panel b
names	pc1	pc2
A549	-147.61620585385919	-71.90686008141502
A549	-129.42230925091513	-56.65690712386771
A549	-117.43502716717997	-19.859033344090005
A549	-110.7841930353622	-12.867195760650793
A549	-103.4920341790845	-15.428789451839668
A549	-132.12444466601443	-42.238578698809555
A549	-127.48379306302253	-24.209092995855436
A549	-149.38477574335647	-73.43247614821878
A549	-128.61203445735063	-49.58955018878632
A549	-137.61079623803977	-58.52840046194385
A549	-147.0703329569921	-73.57199305483059
A549	-133.51367562319373	-53.08928896120769
A549	-143.23185963475586	-72.19072687158412
A549	-151.45256861277718	-74.82055064018842
A549	-143.3671367924406	-65.68921476016894
A549	-144.13402105708073	-69.08443346568941
A549	-142.8480217039696	-62.362938453961185
A549	-150.46814976964086	-74.2320645778276
A549	-131.75257979777345	-59.934900023101186
A549	-102.65131917285936	-10.731426359394014
blank	254.8068366179459	-85.18244539930437
blank	252.1292096981102	-79.69408851881484
blank	251.25768098997463	-79.05304135228074
blank	250.7186580766183	-77.85452871539437
blank	249.78035654294746	-77.46075279797087
blank	251.0175849502308	-79.37603608675332
blank	253.51657890194872	-82.5650792564572
blank	228.77519291676762	-46.4816271246857
blank	224.3008049108269	-38.94754856352778
blank	232.65175494102002	-50.45065282792744
H460	39.54864506748196	92.15791346875326
H460	8.744998283613388	114.42528248276325
H460	-5.214560704415521	102.22701514737437
H460	56.57119367733427	98.65999531411163
H460	77.20378988977399	93.30507643852303
H460	77.95246998734311	93.45846563288853
H460	81.46157763981573	86.23708953900143
H460	-35.49412869525162	67.56543059384137
H460	-10.881917529694793	65.67860683615861
H460	-4.810013370509592	95.7212112908101
H460	-26.071086116093305	69.59664990074766
H460	3.982131768485842	76.40460272787627
H460	-13.825175407660515	67.2479148383502
H460	-50.02229051658186	63.86370665986542
H460	-50.770600543993744	68.85285138254899
H460	25.803609697484525	82.58625834009199
H460	-48.30181309851656	84.55263405898182
H460	20.342631111729734	99.64697314223433
H460	33.17896329500919	109.36072471780163
H460	46.102195793925794	105.94181955382386

## Sheet: panel c
PG	A549_A21	A549_A22	A549_A23	A549_A24	A549_B21	A549_B22	A549_B23	A549_C11	A549_C12	A549_C13	A549_C14	A549_C15	A549_C16	A549_C17	A549_C18	A549_C19	A549_C20	A549_C21	A549_C22	A549_C23	blank_G21	blank_G22	blank_G23	blank_G24	blank_H22	blank_H23	blank_H24	blank_I17	blank_I19	blank_I21	H460_D21	H460_D22	H460_D23	H460_D24	H460_E2	H460_E3	H460_E4	H460_F11	H460_F12	H460_F13	H460_F14	H460_F15	H460_F16	H460_F17	H460_F18	H460_F19	H460_F20	H460_F21	H460_F23
A0A075B6H9	-5.7958870130733855	-5.7958870130733855	-0.48548475054939555	0.004357400046876811	-0.4687490686903238	-1.484544124005579	-0.5236589319557954	-5.7958870130733855	-5.7958870130733855	-5.7958870130733855	-5.7958870130733855	-5.7958870130733855	-5.7958870130733855	-5.7958870130733855	-5.7958870130733855	-5.7958870130733855	-5.7958870130733855	-5.7958870130733855	-5.7958870130733855	-0.2627685093729374	-5.7958870130733855	-5.7958870130733855	-5.7958870130733855	-5.7958870130733855	-5.7958870130733855	-5.7958870130733855	-5.7958870130733855	-5.7958870130733855	-5.7958870130733855	-5.7958870130733855	-5.7958870130733855	-0.47188552063126343	-0.003221995883124833	-0.07924219477051306	-1.2706651037682806	-0.10551445842657937	-0.4239383476172152	-5.7958870130733855	-5.7958870130733855	-5.7958870130733855	-5.7958870130733855	-5.7958870130733855	-5.7958870130733855	-5.7958870130733855	-5.7958870130733855	-5.7958870130733855	-0.8240866820333376	-5.7958870130733855	-0.2933527574018548
A0A075B6I0	-5.7958870130733855	-5.7958870130733855	-5.7958870130733855	-0.671129650340895	-5.7958870130733855	-5.7958870130733855	-1.2169416653176643	-5.7958870130733855	-5.7958870130733855	-5.7958870130733855	-5.7958870130733855	-5.7958870130733855	-5.7958870130733855	-5.7958870130733855	-5.7958870130733855	-5.7958870130733855	-5.7958870130733855	-5.7958870130733855	-5.7958870130733855	-5.7958870130733855	-5.7958870130733855	-5.7958870130733855	-5.7958870130733855	-5.7958870130733855	-5.7958870130733855	-5.7958870130733855	-5.7958870130733855	-5.7958870130733855	-5.7958870130733855	-5.7958870130733855	0.5612626143128725	1.4783106535904087	1.289974181936131	1.508669548346496	1.3433019613281898	1.5197915067705963	1.4047933395651282	-5.7958870130733855	-5.7958870130733855	-5.7958870130733855	-5.7958870130733855	-5.7958870130733855	-5.7958870130733855	-5.7958870130733855	0.3479353359000783	-5.7958870130733855	0.8778040965846761	-5.7958870130733855	1.400518659539318
A0A075B6P5;A0A075B6S2;A0A075B6S6;A0A087WW87;A0A0A0MRZ7;A2NJV5;P01614;P01615;P06310	-0.19230742057936973	1.3210576315965181	1.5564336647248793	1.8126528300791718	1.5952933672321497	0.5455001281827949	1.5273301397281014	0.16737146543742462	-0.22237131960513454	-0.099050223595723	-0.8521832310202887	0.15737110082388098	-1.4967476371889332	0.2505814147391417	0.24703314884287142	-5.7958870130733855	0.5697994335776845	0.13474746239141136	0.32360504676212815	1.4357220882080086	-5.7958870130733855	-5.7958870130733855	-5.7958870130733855	-5.7958870130733855	-5.7958870130733855	-5.7958870130733855	-5.7958870130733855	0.8334470365196489	0.6733920852344859	0.6967856651674714	-5.7958870130733855	1.7669364851159253	1.7664559499066392	2.0201102878272916	1.8774255987678072	1.8342265301541332	1.8279763576510957	-0.31028589185937466	-5.7958870130733855	-5.7958870130733855	0.8532510823572289	1.0667797176890021	0.7629560169594002	0.5557743168462478	0.7869322377443777	1.2698600615133524	1.1828016467000668	-5.7958870130733855	1.7980402388859613
A0A075B6R9;A0A0C4DH68	-2.074131902319601	-5.7958870130733855	0.06003634765752908	0.2237599769112786	-0.09380679977277921	-5.7958870130733855	0.19956614011788576	-5.7958870130733855	-5.7958870130733855	-1.7107467005591723	-5.7958870130733855	-5.7958870130733855	-5.7958870130733855	-5.7958870130733855	-5.7958870130733855	-5.7958870130733855	-5.7958870130733855	-5.7958870130733855	-0.6310721467533336	0.1590630684718249	-5.7958870130733855	-5.7958870130733855	-5.7958870130733855	-5.7958870130733855	-5.7958870130733855	-5.7958870130733855	-5.7958870130733855	-0.6108564873169093	-5.7958870130733855	-5.7958870130733855	-5.7958870130733855	0.7360220998912923	0.8341815820444524	0.7782618364478943	0.8538064926796252	0.7791441090154035	0.7589281030835788	-5.7958870130733855	-5.7958870130733855	-0.5004443377801121	-5.7958870130733855	-5.7958870130733855	-5.7958870130733855	-5.7958870130733855	-0.6769723884499305	-5.7958870130733855	-0.06210620046636889	0.28492837510256963	0.8916963616010114
A0A087WSY6	-5.7958870130733855	-5.7958870130733855	-5.7958870130733855	0.026524096531035178	-5.7958870130733855	-5.7958870130733855	-5.7958870130733855	1.1238200105157947	-5.7958870130733855	1.1380690129319195	-5.7958870130733855	-5.7958870130733855	-5.7958870130733855	0.9807872412013637	-5.7958870130733855	1.167644304874936	-5.7958870130733855	1.3743725406011948	-5.7958870130733855	-0.6908734033768331	-5.7958870130733855	-5.7958870130733855	-5.7958870130733855	-5.7958870130733855	-5.7958870130733855	-5.7958870130733855	-5.7958870130733855	-5.7958870130733855	-5.7958870130733855	-5.7958870130733855	-0.6451069988801783	0.3916138910660534	0.45755570235956455	0.17108280326453784	-5.7958870130733855	0.576469491591807	-5.7958870130733855	-5.7958870130733855	-5.7958870130733855	-5.7958870130733855	-5.7958870130733855	-5.7958870130733855	-5.7958870130733855	-5.7958870130733855	1.1388319333664836	-1.0781028367046186	-0.3267335059944682	-5.7958870130733855	-0.05019986489379584
A0A0A0MRZ8;P04433	-1.4047571479996537	-0.6338243593623649	0.8978964234967427	1.1024302769989838	0.724018728490643	0.35970757127259245	1.2904954762809677	-5.7958870130733855	-5.7958870130733855	-0.8030734065001631	-5.7958870130733855	-1.087966796320834	-5.7958870130733855	-5.7958870130733855	-5.7958870130733855	-5.7958870130733855	-1.3186270285044686	-5.7958870130733855	-0.8055507656515604	0.7789549723708658	-5.7958870130733855	-5.7958870130733855	-5.7958870130733855	-5.7958870130733855	-5.7958870130733855	-5.7958870130733855	-5.7958870130733855	0.19659037614864053	-0.1938434503687429	0.06315383695731237	0.820616311568171	1.273497426285027	1.351745299754052	1.4304857132055298	1.4157300054617628	1.3714018682487152	1.3604194865581205	-1.0957836345047205	-5.7958870130733855	0.10511185376868534	-5.7958870130733855	-0.9686052549639786	-5.7958870130733855	-5.7958870130733855	-0.0789462149774896	0.18820940553771603	0.4028501230662601	0.8739960992027117	1.3581378425283233
A0A0A0MS15	-5.7958870130733855	-5.7958870130733855	-0.31178934340044495	-0.5889945322182565	-0.8810153746196531	-5.7958870130733855	-0.8061282467783593	-1.350161666480214	-5.7958870130733855	-5.7958870130733855	-5.7958870130733855	-5.7958870130733855	-5.7958870130733855	-5.7958870130733855	-5.7958870130733855	-5.7958870130733855	-5.7958870130733855	0.028565701144798734	-5.7958870130733855	-5.7958870130733855	-5.7958870130733855	-5.7958870130733855	-5.7958870130733855	-5.7958870130733855	-5.7958870130733855	-5.7958870130733855	-5.7958870130733855	-5.7958870130733855	-5.7958870130733855	-5.7958870130733855	-5.7958870130733855	-5.7958870130733855	-0.9575557561620319	-0.3712952794853914	-0.37950711724458036	-0.5345473573178571	-0.5247675514492718	-5.7958870130733855	-5.7958870130733855	-5.7958870130733855	-5.7958870130733855	-5.7958870130733855	-5.7958870130733855	-5.7958870130733855	-5.7958870130733855	-5.7958870130733855	-5.7958870130733855	-5.7958870130733855	-5.7958870130733855
A0A0B4J1V0	-5.7958870130733855	-5.7958870130733855	-1.037210898954192	-0.40364514191553486	-0.6206066990625244	-5.7958870130733855	-0.7246966655536585	-5.7958870130733855	-5.7958870130733855	-5.7958870130733855	-5.7958870130733855	-5.7958870130733855	-5.7958870130733855	-5.7958870130733855	-5.7958870130733855	-5.7958870130733855	-5.7958870130733855	-5.7958870130733855	-5.7958870130733855	-0.9352355885792734	-5.7958870130733855	-5.7958870130733855	-5.7958870130733855	-5.7958870130733855	-5.7958870130733855	-5.7958870130733855	-5.7958870130733855	-5.7958870130733855	-5.7958870130733855	-5.7958870130733855	-5.7958870130733855	-0.30472358690658224	-0.12671411852656048	-0.4887357916724528	-0.054999171343074096	-0.31695905830869014	-0.3462849085438578	-5.7958870130733855	-5.7958870130733855	-5.7958870130733855	-5.7958870130733855	-5.7958870130733855	-5.7958870130733855	-5.7958870130733855	-5.7958870130733855	-5.7958870130733855	-5.7958870130733855	-5.7958870130733855	-0.490904054144199
A0A0B4J1X5	-2.050862359870294	-5.7958870130733855	0.6438386197900757	0.6331048952896036	0.39246165190110316	-0.37589272580418676	0.540141066095272	-5.7958870130733855	-1.0040634859061952	-2.039716589701836	-1.0059715764710486	-5.7958870130733855	-1.8366881273065971	-5.7958870130733855	-5.7958870130733855	-5.7958870130733855	-5.7958870130733855	-5.7958870130733855	-1.350842361391762	0.4558283620483109	-5.7958870130733855	-5.7958870130733855	-5.7958870130733855	-5.7958870130733855	-5.7958870130733855	-5.7958870130733855	-5.7958870130733855	-0.6649623277746265	-0.15158736052216537	-0.18570812033724332	0.07395491093440043	0.5334578093089622	0.8006282806544095	0.8530140605353487	0.9043646389168	0.9765020780422173	0.937774056732551	-5.7958870130733855	-5.7958870130733855	-0.500822136970553	-5.7958870130733855	-5.7958870130733855	-5.7958870130733855	-5.7958870130733855	-0.6402191107645414	-0.7286332059840641	-0.2398523528238096	0.1466631934275504	0.7277768178854264
A0A0B4J2D5;P0DPI2	-0.21905434605363067	-0.3961858529807987	-0.4999423455513015	-0.5111881629744928	-0.3863654572849587	-0.6586650032144643	-0.4496716995999431	-0.406237519421226	-0.5069243848698954	-0.3304162369303053	-0.3841877282229361	0.10961674717932741	-0.8124307120390026	-0.49933087996860076	-0.3182095439967888	-0.40186654779811637	-0.6110310519360204	-0.11478988192104074	-0.47658332005846693	-0.7683392103190327	-5.7958870130733855	-5.7958870130733855	-5.7958870130733855	-5.7958870130733855	-5.7958870130733855	-5.7958870130733855	-5.7958870130733855	-5.7958870130733855	-5.7958870130733855	-5.7958870130733855	-5.7958870130733855	-5.7958870130733855	-5.7958870130733855	-5.7958870130733855	-5.7958870130733855	-5.7958870130733855	-5.7958870130733855	-5.7958870130733855	-5.7958870130733855	-5.7958870130733855	-5.7958870130733855	-5.7958870130733855	-5.7958870130733855	-5.7958870130733855	-5.7958870130733855	-5.7958870130733855	-5.7958870130733855	-5.7958870130733855	-5.7958870130733855
A0A0B4J2F0	-0.024200060152700764	-0.2969585537799258	-0.8654488451555431	-5.7958870130733855	-0.2014171288063744	-0.2810723550089498	-0.26642386295822457	-0.4126830248517129	-0.13304222770375299	-0.8452216465720104	0.08616064037225826	-5.7958870130733855	-0.2023509496133662	-0.41332550305885574	-5.7958870130733855	-0.5519694720638996	-0.21863963879800288	-1.1763948943795632	-0.3941421372067157	-0.5004588704266066	-5.7958870130733855	-5.7958870130733855	-5.7958870130733855	-5.7958870130733855	-5.7958870130733855	-5.7958870130733855	-5.7958870130733855	-5.7958870130733855	-5.7958870130733855	-5.7958870130733855	-5.7958870130733855	-5.7958870130733855	-5.7958870130733855	-5.7958870130733855	-5.7958870130733855	-5.7958870130733855	-5.7958870130733855	-5.7958870130733855	-5.7958870130733855	-5.7958870130733855	-5.7958870130733855	-5.7958870130733855	-5.7958870130733855	-5.7958870130733855	-5.7958870130733855	-5.7958870130733855	-5.7958870130733855	-5.7958870130733855	-5.7958870130733855
A0A0C4DH25	-0.9874255001358072	-5.7958870130733855	0.11124069559716288	0.48156024867621144	0.1537842933508628	-1.4162488133675772	0.4745272352427888	-5.7958870130733855	-1.5751503791626122	-5.7958870130733855	-5.7958870130733855	-5.7958870130733855	-5.7958870130733855	-5.7958870130733855	-5.7958870130733855	-5.7958870130733855	-5.7958870130733855	-5.7958870130733855	-5.7958870130733855	0.20065270611145278	-5.7958870130733855	-5.7958870130733855	-5.7958870130733855	-5.7958870130733855	-5.7958870130733855	-5.7958870130733855	-5.7958870130733855	-5.7958870130733855	-5.7958870130733855	-5.7958870130733855	0.3328796292259812	0.581542322574101	0.5892793570144887	0.9434668500305431	0.8440994505779094	0.8976434844515296	0.6619681174271378	-5.7958870130733855	-5.7958870130733855	-1.4715365903657938	-5.7958870130733855	-5.7958870130733855	-5.7958870130733855	-5.7958870130733855	-5.7958870130733855	-5.7958870130733855	-0.604023762221414	0.038886642972900516	0.821543268170738
A0AV96	0.2099059684671863	0.5545364254827677	0.12439629621798252	-0.2750890601306148	0.06733392622355226	0.46623210191442904	-0.09931252052522252	0.48938266360419624	0.16252990208636392	0.6457176541987039	0.1797084154163399	0.32987809039878524	0.43498449155632224	0.32368408954952727	0.13988135804763546	0.139915267590496	0.40477181947693536	0.5145022485206793	0.39650009378577306	-0.33863389202364735	-5.7958870130733855	-5.7958870130733855	-5.7958870130733855	-5.7958870130733855	-5.7958870130733855	-5.7958870130733855	-5.7958870130733855	-5.7958870130733855	-5.7958870130733855	-5.7958870130733855	-1.1656639713546195	-0.6654838844768162	-0.7849324359142933	-0.8533977236424617	-0.6932178425982347	-0.8326827874736524	-2.2037021160443233	-0.3381200425290892	-0.40215084926015915	-0.7346212008804042	-0.664032712077281	-0.7640812575309303	-0.5046382726848666	-0.222547841423803	-0.19203377299968272	-0.4794854799454984	-0.2782375919418481	-0.5542178814362569	-1.1175944993313827
A0AVT1	-0.3044094671272866	-0.18899548748842634	-0.39036163195236456	-0.44097393820003034	-0.7474296902092475	-0.04723125637877139	-0.4155745753682617	-0.218213406580825	-0.27705461575355883	-0.393377745622351	-0.055160618049700134	-0.4005978049871177	-0.07308565880038279	-0.09474130589841781	-0.12901244139836318	-0.1138242043725781	-0.2515320116237198	0.043438294130814285	-0.11921888894894944	-0.15414763133989764	-5.7958870130733855	-5.7958870130733855	-5.7958870130733855	-5.7958870130733855	-5.7958870130733855	-5.7958870130733855	-5.7958870130733855	-5.7958870130733855	-5.7958870130733855	-5.7958870130733855	-5.7958870130733855	-5.7958870130733855	-0.7755789948022993	-1.133237797388573	-5.7958870130733855	-1.0911297551312409	-5.7958870130733855	-1.2670120903256947	-5.7958870130733855	-5.7958870130733855	-1.3783920510891026	-5.7958870130733855	-5.7958870130733855	-0.538457446257673	-0.40745973048331935	-5.7958870130733855	-0.6458625862428568	-5.7958870130733855	-5.7958870130733855
A0FGR8	-0.12947182048584557	0.06413911799083412	-0.026607615226650935	-0.35103604396008903	-0.013755836838949567	-0.03770005725404646	-0.053774228166666195	-0.03147273257968563	0.09206370611783792	-0.025641046532517003	-0.12756119032901767	-0.12587975054515768	-0.03863088906302267	-0.16099145360722658	-0.011071933581314029	0.16681131098259877	0.0024412519269433742	0.13805099310631302	0.10481718325827852	-0.03301193184944559	-5.7958870130733855	-5.7958870130733855	-5.7958870130733855	-5.7958870130733855	-5.7958870130733855	-5.7958870130733855	-5.7958870130733855	-5.7958870130733855	-5.7958870130733855	-5.7958870130733855	-0.18535181875405965	-0.045747676618444984	-0.03548953820554622	-0.4316953039380304	-0.5050360007045744	-0.18610020608527927	-0.1229289724840008	0.2159121719999782	-0.10016613179465143	0.16902364267402195	0.2707984592355357	-0.2668817973876057	0.38254462621074004	0.10925996461700548	0.19765874115203128	-0.08777423543023766	-0.0015021322724999557	0.11778485864643802	-0.33760039742976894
A0MZ66	0.2563742927175229	0.704947023809633	0.037626601766173474	0.010398923776736381	0.016130283131030983	0.5658634327470147	0.21357152277524843	0.10740038574028392	0.13068103944865123	0.42006171165177036	0.29631467515657006	0.028940100094210473	0.3242587240142613	0.22106406205130316	0.2681967131517442	0.21244797703020443	0.47624571463547916	0.5106141573317861	0.446590199246747	-0.22152628253711215	-5.7958870130733855	-5.7958870130733855	-5.7958870130733855	-5.7958870130733855	-5.7958870130733855	-5.7958870130733855	-5.7958870130733855	-5.7958870130733855	-5.7958870130733855	-5.7958870130733855	-5.7958870130733855	-1.5220769643190228	-0.48137578514803103	-1.0142506009843235	-1.4710286021156314	-1.0297174953218038	-1.0560684806788354	-0.9519260323851326	-1.0400628183739946	-1.0687288850716632	-0.8689498970774481	-0.8378213370644595	-0.6608601019997545	0.037811142975446105	0.10454072064356397	-1.6457154917316836	0.03736831663840086	-0.8718942360935158	-0.8921528618624219
A0PJW6	-0.6280204014411304	-1.4964885373134846	-5.7958870130733855	-0.6329510867603579	-5.7958870130733855	-5.7958870130733855	-5.7958870130733855	-0.5591887095251369	-0.4806543617861649	-5.7958870130733855	-0.5389375834319502	-0.3377201106099494	-0.42424105811353324	-0.4835748164495974	-1.0105948542166712	-0.4383418241302909	-0.9387444997277646	-1.9829542424257653	-5.7958870130733855	-0.5555348560415749	-5.7958870130733855	-5.7958870130733855	-5.7958870130733855	-5.7958870130733855	-5.7958870130733855	-5.7958870130733855	-5.7958870130733855	-5.7958870130733855	-5.7958870130733855	-5.7958870130733855	-5.7958870130733855	-5.7958870130733855	-5.7958870130733855	-5.7958870130733855	-5.7958870130733855	-5.7958870130733855	-5.7958870130733855	-5.7958870130733855	-5.7958870130733855	-5.7958870130733855	-5.7958870130733855	-5.7958870130733855	-5.7958870130733855	-5.7958870130733855	-5.7958870130733855	-5.7958870130733855	-5.7958870130733855	-5.7958870130733855	-5.7958870130733855
A1L0T0	-0.5351114170748061	-0.44055411245964887	-0.27826569321937045	-0.24363505522703024	-0.5263844208095599	-0.3801267336121385	-0.40372278926268873	-0.8373263521736628	-0.1286289831275948	-0.2844395242141131	-0.2395803434333617	-0.20878988793000905	-0.0785852883471166	-0.0498072966726993	0.05238400116894448	-0.09414899634758506	-0.37915304502530384	-0.3695520746091285	-0.41880134824114124	-0.4813589466735316	-5.7958870130733855	-5.7958870130733855	-5.7958870130733855	-5.7958870130733855	-5.7958870130733855	-5.7958870130733855	-5.7958870130733855	-5.7958870130733855	-5.7958870130733855	-5.7958870130733855	-0.3004791297256095	-0.70472361219145	-1.040569461935473	-5.7958870130733855	-5.7958870130733855	-0.7108761500957809	-1.0267560439386036	-0.7835950271261488	-0.2542784932690514	-0.04684754138791258	-0.1045218962774188	-0.2165931938985841	-0.4172474472394648	-0.29405857205471436	-0.8674988271984583	-0.33421312615991083	-1.1675459214528312	-1.1739133727308826	-0.9370743868486937
A1L390	-1.3340470061821996	-0.9152097314470236	-5.7958870130733855	-5.7958870130733855	-5.7958870130733855	-1.4922018453937367	-1.1888022894404608	-1.1346667080540833	-0.7938259181640566	-0.833354606576682	-0.9589026440301824	-1.1352936601625279	-1.0806838992178582	-0.5492862891341005	-1.1054774885189544	-0.9826032902181413	-1.2761693579392333	-1.2747731327209595	-1.2945823399887466	-5.7958870130733855	-5.7958870130733855	-5.7958870130733855	-5.7958870130733855	-5.7958870130733855	-5.7958870130733855	-5.7958870130733855	-5.7958870130733855	-5.7958870130733855	-5.7958870130733855	-5.7958870130733855	-5.7958870130733855	-5.7958870130733855	-5.7958870130733855	-5.7958870130733855	-5.7958870130733855	-5.7958870130733855	-5.7958870130733855	-5.7958870130733855	-5.7958870130733855	-5.7958870130733855	-5.7958870130733855	-5.7958870130733855	-5.7958870130733855	-5.7958870130733855	-5.7958870130733855	-5.7958870130733855	-5.7958870130733855	-5.7958870130733855	-5.7958870130733855
A1X283	-0.662683207722604	-0.8814389451241221	-0.9773783566619348	-1.1761278488223328	-0.8511979414217089	-1.0125737168899749	-0.8486748357758819	-0.7116935072409565	-0.758502660882122	-0.6223975206757212	-0.6390254064894203	-0.5376232809179936	-0.6094169339160782	-0.46450286850952494	-0.6487618369523479	-0.5912623740154614	-0.6916516145869249	-0.6380699510887927	-0.6004360297364951	-1.029791292361357	-5.7958870130733855	-5.7958870130733855	-5.7958870130733855	-5.7958870130733855	-5.7958870130733855	-5.7958870130733855	-5.7958870130733855	-5.7958870130733855	-5.7958870130733855	-5.7958870130733855	-5.7958870130733855	-5.7958870130733855	-5.7958870130733855	-5.7958870130733855	-5.7958870130733855	-5.7958870130733855	-5.7958870130733855	-5.7958870130733855	-5.7958870130733855	-1.4827145718418309	-5.7958870130733855	-5.7958870130733855	-5.7958870130733855	-0.5677139095938658	-0.9702843312329841	-5.7958870130733855	-1.1830892101286292	-1.5367708619418126	-1.4871690671396212
A2RRP1	-1.951377820311953	-5.7958870130733855	-1.675335262503166	-1.5528886365499777	-5.7958870130733855	-1.881691935751351	-1.621291347918677	-1.5822867172280028	-1.3063573130729065	-0.9866308552742881	-1.2418106202591035	-0.9281617911852836	-1.6926049663442146	-1.2393371263961275	-1.204480473902764	-1.2795784465738929	-1.7052880998454352	-1.1161162494852894	-1.6022373939137093	-1.6861365071542112	-5.7958870130733855	-5.7958870130733855	-5.7958870130733855	-5.7958870130733855	-5.7958870130733855	-5.7958870130733855	-5.7958870130733855	-5.7958870130733855	-5.7958870130733855	-5.7958870130733855	-5.7958870130733855	-5.7958870130733855	-5.7958870130733855	-5.7958870130733855	-5.7958870130733855	-5.7958870130733855	-5.7958870130733855	-5.7958870130733855	-0.6876372554899354	-0.41066326298515204	-0.3427699318769023	-0.541153907410353	-0.7660198280512077	-5.7958870130733855	-0.6847430298932249	-0.7478573946690125	-5.7958870130733855	-5.7958870130733855	-5.7958870130733855
A2RUS2	-1.7817661527103676	-5.7958870130733855	-5.7958870130733855	-5.7958870130733855	-1.3435526360685728	-5.7958870130733855	-5.7958870130733855	-5.7958870130733855	-5.7958870130733855	-5.7958870130733855	-2.204569574608684	-5.7958870130733855	-5.7958870130733855	-1.3710969305853384	-5.7958870130733855	-1.904541700663323	-5.7958870130733855	-5.7958870130733855	-1.3632326166156152	-5.7958870130733855	-5.7958870130733855	-5.7958870130733855	-5.7958870130733855	-5.7958870130733855	-5.7958870130733855	-5.7958870130733855	-5.7958870130733855	-5.7958870130733855	-5.7958870130733855	-5.7958870130733855	-5.7958870130733855	-5.7958870130733855	-5.7958870130733855	-5.7958870130733855	-5.7958870130733855	-5.7958870130733855	-5.7958870130733855	-5.7958870130733855	-5.7958870130733855	-5.7958870130733855	-5.7958870130733855	-5.7958870130733855	-5.7958870130733855	-5.7958870130733855	-5.7958870130733855	-5.7958870130733855	-5.7958870130733855	-5.7958870130733855	-5.7958870130733855
A3KMH1	-1.1056333260793916	-1.5581747926495848	-5.7958870130733855	-5.7958870130733855	-1.2946682694911844	-1.1335175068701837	-1.3287828215238773	-1.1856819168902846	-0.7574158543086555	-1.4035243049464328	-1.6691973306750985	-0.7845786370096485	-1.0801056540604375	-0.794046757895651	-1.0161715708948527	-1.515376837251091	-5.7958870130733855	-1.3301863428330136	-1.2079485783175636	-5.7958870130733855	-5.7958870130733855	-5.7958870130733855	-5.7958870130733855	-5.7958870130733855	-5.7958870130733855	-5.7958870130733855	-5.7958870130733855	-5.7958870130733855	-5.7958870130733855	-5.7958870130733855	-5.7958870130733855	-1.37724908509988	-1.9518900243747386	-5.7958870130733855	-5.7958870130733855	-5.7958870130733855	-5.7958870130733855	-0.9733453124601883	-1.1073851078852242	-1.6696783481231585	-1.3112708510231292	-1.2181440240152408	-1.0979008155183596	-1.5335144861475087	-1.3177813435373527	-1.427460227089845	-1.5856695684539688	-5.7958870130733855	-1.2828724655331631
A3KN83	-0.4492901173610561	-1.012952998760722	-1.1360115089313518	-1.1012466793401907	-0.3847498393101222	-0.5232546345701347	-1.015790810679453	-0.7025278335589111	-0.7980018908914078	-0.7357928790636117	-0.43516521714802714	-0.5675157822005972	-0.39702564507578736	-0.5695953365596618	-0.4440660893974251	-0.8151863566510797	-0.5845448933742977	-0.42278292499767506	-0.6411361874746501	-1.6617855358572537	-5.7958870130733855	-5.7958870130733855	-5.7958870130733855	-5.7958870130733855	-5.7958870130733855	-5.7958870130733855	-5.7958870130733855	-5.7958870130733855	-5.7958870130733855	-5.7958870130733855	-2.416324279383461	-5.7958870130733855	-1.8985828065608445	-5.7958870130733855	-5.7958870130733855	-5.7958870130733855	-5.7958870130733855	-1.360217835299978	-5.7958870130733855	-1.8018854926090897	-5.7958870130733855	-5.7958870130733855	-5.7958870130733855	-1.992680998945993	-1.3125885513355866	-5.7958870130733855	-1.557842392074099	-5.7958870130733855	-5.7958870130733855
A4D1E9	-0.35310642341355375	-0.6110653059481328	-0.866921775533366	-0.7797916586533938	-1.1084783947648635	-0.5088095666592299	-0.7180979536481984	-0.35591762107903174	-0.4670005507204683	-0.689692208419877	-0.3344351160259252	-0.6211501984325597	-0.5367191056715226	-0.5440167091405704	-0.20524946401415317	-0.5629549155336941	-0.4799676829877547	-0.7059191289037967	-0.4634913874831721	-1.2325804124951205	-5.7958870130733855	-5.7958870130733855	-5.7958870130733855	-5.7958870130733855	-5.7958870130733855	-5.7958870130733855	-5.7958870130733855	-5.7958870130733855	-5.7958870130733855	-5.7958870130733855	-1.248004995814152	-1.0160486594789309	-2.218600117675272	-5.7958870130733855	-5.7958870130733855	-5.7958870130733855	-5.7958870130733855	-0.7339399251945247	-0.5102323788954877	-1.2374756790857586	-0.42503161371734466	-0.7445122743573156	-0.44493069423649656	-0.6893227577319107	-0.968640098146686	-0.6745356623261328	-0.36710714440806913	-1.1116694987800841	-5.7958870130733855
A4D1P6	-1.4208356963266586	-5.7958870130733855	-0.9456337463047652	-0.9520497968502811	-1.342519696681925	-1.4929748464142003	-0.8382832284463209	-5.7958870130733855	-5.7958870130733855	-5.7958870130733855	-1.8875290572929637	-5.7958870130733855	-5.7958870130733855	-1.9344273254094522	-5.7958870130733855	-5.7958870130733855	-2.1348447629318112	-1.623005310276756	-5.7958870130733855	-5.7958870130733855	-5.7958870130733855	-5.7958870130733855	-5.7958870130733855	-5.7958870130733855	-5.7958870130733855	-5.7958870130733855	-5.7958870130733855	-5.7958870130733855	-5.7958870130733855	-5.7958870130733855	-0.009284659445956658	-0.20214300446271422	-0.2441296497680656	-5.7958870130733855	-0.05870671938424262	0.15704898429145625	-0.25167416842374096	-5.7958870130733855	-5.7958870130733855	-0.5824340773481335	-5.7958870130733855	-5.7958870130733855	-5.7958870130733855	-5.7958870130733855	-5.7958870130733855	-5.7958870130733855	-0.5182349455783163	-5.7958870130733855	0.1433202517346917
A5D8V6	-5.7958870130733855	-5.7958870130733855	-5.7958870130733855	-5.7958870130733855	-5.7958870130733855	-1.761167310673982	-5.7958870130733855	-5.7958870130733855	-1.0103200899511544	-1.379259868728287	-1.317922972262237	-5.7958870130733855	-1.7596285741972357	-5.7958870130733855	-5.7958870130733855	-2.331102152508595	-5.7958870130733855	-2.0607733982552716	-1.3685171902204087	-5.7958870130733855	-5.7958870130733855	-5.7958870130733855	-5.7958870130733855	-5.7958870130733855	-5.7958870130733855	-5.7958870130733855	-5.7958870130733855	-5.7958870130733855	-5.7958870130733855	-5.7958870130733855	-5.7958870130733855	-5.7958870130733855	-5.7958870130733855	-5.7958870130733855	-5.7958870130733855	-5.7958870130733855	-5.7958870130733855	-5.7958870130733855	-5.7958870130733855	-5.7958870130733855	-5.7958870130733855	-5.7958870130733855	-5.7958870130733855	-5.7958870130733855	-5.7958870130733855	-5.7958870130733855	-5.7958870130733855	-5.7958870130733855	-5.7958870130733855
A5PLN9	-0.6787365024762527	-1.268757255500357	-0.8156677649324208	-5.7958870130733855	-5.7958870130733855	-0.7217934429605005	-5.7958870130733855	-0.7877519243297482	-0.7831238524596353	-5.7958870130733855	-1.1422095951228899	-1.0291630723222578	-5.7958870130733855	-0.6747344194501669	-0.9671556685026524	-1.054280099872569	-0.5450053152086834	-0.6528020712485418	-0.9525259961454756	-5.7958870130733855	-5.7958870130733855	-5.7958870130733855	-5.7958870130733855	-5.7958870130733855	-5.7958870130733855	-5.7958870130733855	-5.7958870130733855	-5.7958870130733855	-5.7958870130733855	-5.7958870130733855	-5.7958870130733855	-5.7958870130733855	-5.7958870130733855	-5.7958870130733855	-5.7958870130733855	-5.7958870130733855	-5.7958870130733855	-5.7958870130733855	-5.7958870130733855	-5.7958870130733855	-5.7958870130733855	-5.7958870130733855	-5.7958870130733855	-5.7958870130733855	-5.7958870130733855	-5.7958870130733855	-5.7958870130733855	-5.7958870130733855	-5.7958870130733855
A5YKK6	0.14599968668616403	0.03537089279012386	-0.16319361244486955	-0.3308342850601856	-0.40374532330865104	-0.0689502039928723	-0.04783877489474648	0.18693092668375313	-0.027896875731704796	0.08258815941664564	0.15213989423232213	0.010714830195037828	0.07980088446165472	0.09018591487226356	0.15141359360617052	0.047772698561628135	0.043164339309938855	0.2734829968485381	0.1654735559624213	-0.3474263376686542	-5.7958870130733855	-5.7958870130733855	-5.7958870130733855	-5.7958870130733855	-5.7958870130733855	-5.7958870130733855	-5.7958870130733855	-5.7958870130733855	-5.7958870130733855	-5.7958870130733855	-1.1618437416762388	-5.7958870130733855	-0.9156502243097269	-1.264033988937767	-5.7958870130733855	-1.3372167376962827	-1.6560231360855804	-0.3757339366336888	-1.7329711967104986	-1.5291995958936169	-0.6771996154863066	-5.7958870130733855	-1.516766849181914	-0.3911133603579159	-0.4419356899575048	-5.7958870130733855	-0.4778278319859142	-0.6795119017505642	-1.1978393406003338
A6NCE7;Q9GZQ8	-5.7958870130733855	-0.17542478974491035	-0.40877547553200494	-0.9684819028169498	-0.5218678832351991	-0.06621044802488667	-0.6526557302324916	-0.6081805535683047	-0.28346576951849545	-5.7958870130733855	-0.9148507300035609	-0.27408754152158854	-0.22562379954172496	-0.6616133254745827	-0.0909803517389084	-0.23925293392100727	-1.043848567014165	-0.533404938237482	-0.20126956585801906	-5.7958870130733855	-5.7958870130733855	-5.7958870130733855	-5.7958870130733855	-5.7958870130733855	-5.7958870130733855	-5.7958870130733855	-5.7958870130733855	-5.7958870130733855	-5.7958870130733855	-5.7958870130733855	-5.7958870130733855	-5.7958870130733855	-5.7958870130733855	-5.7958870130733855	-5.7958870130733855	-5.7958870130733855	-5.7958870130733855	-5.7958870130733855	-5.7958870130733855	-5.7958870130733855	-5.7958870130733855	-5.7958870130733855	-5.7958870130733855	-5.7958870130733855	-5.7958870130733855	-5.7958870130733855	-5.7958870130733855	-5.7958870130733855	-5.7958870130733855
A6NDG6	0.3654475224292358	0.4372679553431275	0.3122725984133947	0.08568431183139588	0.18587530308546088	0.47794649749845686	0.29272277149099274	0.3671262911131082	0.10982455848777785	0.5236581621798999	0.4623054075728838	0.14675310690910864	0.29596597507985745	0.2931737514230909	0.3286149198187436	0.3956181922104795	0.4013307266129135	0.5730409760466384	0.4542821028591495	0.15211125215303117	-5.7958870130733855	-5.7958870130733855	-5.7958870130733855	-5.7958870130733855	-5.7958870130733855	-5.7958870130733855	-5.7958870130733855	-5.7958870130733855	-5.7958870130733855	-5.7958870130733855	-0.6667600165045137	-0.445464658660892	-0.13161194169919732	-0.655555986055706	-5.7958870130733855	-5.7958870130733855	-0.5613842018814964	0.013469048069339675	-1.0685971742189304	-0.5699684080654205	-0.9624111737780083	-1.1185281488793741	-0.691899142138335	0.5266916597802808	0.5295811372510141	-1.1790361696069471	-0.3065919904849951	-0.1073226706042205	-1.0885626429863589
A6NED2	-0.1176459439762371	-0.20763597124588726	-0.4346642963827106	-0.4748202108430536	-0.8171844911047205	-0.4160246790525123	-0.27829782914921736	-0.25085171787686655	-0.18299876241446006	-0.3053963474109447	-0.25757899209060414	-0.22682812798898142	-0.3912314673810833	-0.277867480804418	-0.5899338154144372	-0.40842879187412423	-0.48246847189246117	-0.19774257354625283	-0.2110417310948716	-0.4899837259471818	-5.7958870130733855	-5.7958870130733855	-5.7958870130733855	-5.7958870130733855	-5.7958870130733855	-5.7958870130733855	-5.7958870130733855	-5.7958870130733855	-5.7958870130733855	-5.7958870130733855	-5.7958870130733855	-5.7958870130733855	-5.7958870130733855	-5.7958870130733855	-5.7958870130733855	-5.7958870130733855	-5.7958870130733855	-5.7958870130733855	-5.7958870130733855	-5.7958870130733855	-5.7958870130733855	-5.7958870130733855	-5.7958870130733855	-5.7958870130733855	-5.7958870130733855	-5.7958870130733855	-5.7958870130733855	-5.7958870130733855	-5.7958870130733855
A6NFN3;O43251;Q9NWB1	-0.4888640724521769	-5.7958870130733855	-1.3401581822254096	-0.607404714753257	-5.7958870130733855	-0.8685382919260225	-5.7958870130733855	-0.7864712222717579	-0.6300476313547341	-0.6171173306237321	-1.3817701269406768	-0.7431071924308776	-0.9576635490860057	-0.5830382241204728	-5.7958870130733855	-1.0917471694834706	-0.6661270986451798	-0.42432248012550966	-0.2941424862521346	-5.7958870130733855	-5.7958870130733855	-5.7958870130733855	-5.7958870130733855	-5.7958870130733855	-5.7958870130733855	-5.7958870130733855	-5.7958870130733855	-5.7958870130733855	-5.7958870130733855	-5.7958870130733855	-5.7958870130733855	-5.7958870130733855	-5.7958870130733855	-5.7958870130733855	-5.7958870130733855	-5.7958870130733855	-5.7958870130733855	-5.7958870130733855	-5.7958870130733855	-5.7958870130733855	-5.7958870130733855	-5.7958870130733855	-5.7958870130733855	-5.7958870130733855	-5.7958870130733855	-5.7958870130733855	-5.7958870130733855	-5.7958870130733855	-5.7958870130733855
A6NFY7	-1.8921221082987367	-5.7958870130733855	-5.7958870130733855	-5.7958870130733855	-5.7958870130733855	-2.5102375945601305	-5.7958870130733855	-1.4465426204384213	-5.7958870130733855	-5.7958870130733855	-5.7958870130733855	-1.3353646571747302	-5.7958870130733855	-1.5396335686438833	-2.3385430029222594	-5.7958870130733855	-5.7958870130733855	-1.0277287741523917	-1.454129855352457	-5.7958870130733855	-5.7958870130733855	-5.7958870130733855	-5.7958870130733855	-5.7958870130733855	-5.7958870130733855	-5.7958870130733855	-5.7958870130733855	-5.7958870130733855	-5.7958870130733855	-5.7958870130733855	-5.7958870130733855	-5.7958870130733855	-5.7958870130733855	-5.7958870130733855	-5.7958870130733855	-5.7958870130733855	-5.7958870130733855	-5.7958870130733855	-5.7958870130733855	-5.7958870130733855	-5.7958870130733855	-5.7958870130733855	-5.7958870130733855	-5.7958870130733855	-5.7958870130733855	-5.7958870130733855	-5.7958870130733855	-5.7958870130733855	-5.7958870130733855
A6NHR9	-0.09667529978043513	-0.357019730126848	-0.5022906609746409	-0.5138047645365381	-0.28611483966345175	-0.11581533993549858	-0.2724139112686966	-0.19892267481046289	-0.2668689872776971	-0.1948487385646067	-0.22679792362441023	-0.19490671264244927	-0.06494416692935931	-0.149712507168747	0.030834154005172584	-0.19553779478888397	-0.3619165108427627	-0.22060000534488747	-0.09077713813900963	-0.29154362664023614	-5.7958870130733855	-5.7958870130733855	-5.7958870130733855	-5.7958870130733855	-5.7958870130733855	-5.7958870130733855	-5.7958870130733855	-5.7958870130733855	-5.7958870130733855	-5.7958870130733855	-0.7216242772120267	-0.6239804640092146	-0.3240950221404263	-5.7958870130733855	-5.7958870130733855	-5.7958870130733855	-5.7958870130733855	-0.21611214690559824	-0.22471068585700907	-0.3701337337639447	-0.2815572600133798	-0.153223170286369	-0.05793046087986027	-0.6931218941301034	-0.5841677911304444	-0.19534242916688063	-0.5563469305811498	-1.258320302891142	-5.7958870130733855
A6NHX0	-0.6402388163361707	-1.0611458685378867	-1.4250943608107973	-1.8398874323996917	-0.7898801766293947	-0.7374261816358527	-1.2247342571804252	-0.8525655684765758	-0.8069499452336205	-1.1928102947665513	-0.916662546909491	-0.8727873153605613	-0.9653532445111689	-0.8262965378734525	-0.32246547476367343	-1.300089742177818	-0.2866245062854108	-0.8719736017696772	-0.8213903793124746	-5.7958870130733855	-5.7958870130733855	-5.7958870130733855	-5.7958870130733855	-5.7958870130733855	-5.7958870130733855	-5.7958870130733855	-5.7958870130733855	-5.7958870130733855	-5.7958870130733855	-5.7958870130733855	-5.7958870130733855	-5.7958870130733855	-5.7958870130733855	-5.7958870130733855	-5.7958870130733855	-5.7958870130733855	-5.7958870130733855	-5.7958870130733855	-5.7958870130733855	-5.7958870130733855	-5.7958870130733855	-5.7958870130733855	-5.7958870130733855	-5.7958870130733855	-5.7958870130733855	-5.7958870130733855	-5.7958870130733855	-5.7958870130733855	-5.7958870130733855
A6NI28	-2.084385579923838	-0.7843255156870731	-1.3454575364792385	-0.8219518740572446	-1.377080257671829	-1.8798746346186048	-1.8724130281123337	-5.7958870130733855	-1.594903098086527	-1.8771627740112973	-1.92956225944398	-1.4992837864034172	-2.7643277109323474	-2.178817705366722	-2.3545885606903205	-2.069036826400107	-1.807655203176841	-5.7958870130733855	-2.4943143673822026	-2.1180582306856173	-5.7958870130733855	-5.7958870130733855	-5.7958870130733855	-5.7958870130733855	-5.7958870130733855	-5.7958870130733855	-5.7958870130733855	-5.7958870130733855	-5.7958870130733855	-5.7958870130733855	-1.4332578621260676	-1.2764493754259572	-0.7845227560320057	-5.7958870130733855	-1.863054420084628	-5.7958870130733855	-5.7958870130733855	-1.1316401253703217	-2.028327806290813	-5.7958870130733855	-1.9901884638674179	-1.858558497626975	-1.999198453225105	-1.9980469714855036	-1.880058709637948	-2.175734842854883	-0.9439679854045839	-1.1646696023602237	-0.5282601688767445
A6NIH7	-1.729428214003611	-5.7958870130733855	-1.652988786961127	-5.7958870130733855	-5.7958870130733855	-1.5160253166427249	-5.7958870130733855	-0.9014003016439627	-1.948050143647768	-5.7958870130733855	-1.642181081523692	-3.405137234331001	-1.560173007683396	-1.117591991411613	-1.8982014803841067	-1.3544379032997713	-1.5132541975143035	-1.9485199622571099	-0.9352129349069814	-5.7958870130733855	-5.7958870130733855	-5.7958870130733855	-5.7958870130733855	-5.7958870130733855	-5.7958870130733855	-5.7958870130733855	-5.7958870130733855	-5.7958870130733855	-5.7958870130733855	-5.7958870130733855	-5.7958870130733855	-5.7958870130733855	-5.7958870130733855	-5.7958870130733855	-5.7958870130733855	-5.7958870130733855	-5.7958870130733855	-5.7958870130733855	-5.7958870130733855	-5.7958870130733855	-5.7958870130733855	-5.7958870130733855	-5.7958870130733855	-5.7958870130733855	-5.7958870130733855	-5.7958870130733855	-5.7958870130733855	-5.7958870130733855	-5.7958870130733855
A6NK89	-5.7958870130733855	-5.7958870130733855	-5.7958870130733855	-0.5237826489470575	-5.7958870130733855	-5.7958870130733855	-1.3183243302566856	-2.2180164533285582	-0.200147437412242	-5.7958870130733855	-0.456274406882946	-5.7958870130733855	-0.2265127095707783	-5.7958870130733855	-1.403358444512165	-5.7958870130733855	-0.8516875981957156	-5.7958870130733855	-0.9718981967557401	-5.7958870130733855	-5.7958870130733855	-5.7958870130733855	-5.7958870130733855	-5.7958870130733855	-5.7958870130733855	-5.7958870130733855	-5.7958870130733855	-5.7958870130733855	-5.7958870130733855	-5.7958870130733855	-5.7958870130733855	-5.7958870130733855	-5.7958870130733855	-5.7958870130733855	-5.7958870130733855	-5.7958870130733855	-5.7958870130733855	-5.7958870130733855	-5.7958870130733855	-5.7958870130733855	-5.7958870130733855	-5.7958870130733855	-5.7958870130733855	-5.7958870130733855	-5.7958870130733855	-5.7958870130733855	-5.7958870130733855	-5.7958870130733855	-5.7958870130733855
A6ZKI3	-0.4780789355010888	-0.38144471526809	-0.919631841593539	-0.5785994578201744	-0.6714640725559027	-0.31871147723658777	-2.4679564892255517	-0.3789981541883635	-0.49789064398897276	-0.859438523736298	-0.698268561168299	-0.8479787103872956	-0.16424002685831415	-0.3536034708569938	-0.19445429297886313	-0.8537189432974549	-1.2032830054235026	-1.5215221409310944	-0.47568926026073527	-5.7958870130733855	-5.7958870130733855	-5.7958870130733855	-5.7958870130733855	-5.7958870130733855	-5.7958870130733855	-5.7958870130733855	-5.7958870130733855	-5.7958870130733855	-5.7958870130733855	-5.7958870130733855	-5.7958870130733855	-5.7958870130733855	-5.7958870130733855	-3.537465193580621	-5.7958870130733855	-5.7958870130733855	-5.7958870130733855	-3.6397399195990476	-5.7958870130733855	-5.7958870130733855	-5.7958870130733855	-5.7958870130733855	-5.7958870130733855	-5.7958870130733855	-5.7958870130733855	-5.7958870130733855	-5.7958870130733855	-5.7958870130733855	-5.7958870130733855
A8CG34;Q96HA1	-1.0892569364445106	-1.2575989844268052	-1.3702046204204146	-1.8567691682569791	-5.7958870130733855	-0.9618668683587956	-1.8543936122503633	-1.2356576947536217	-5.7958870130733855	-1.5233175478911014	-1.013133330336392	-5.7958870130733855	-1.0234062564744761	-1.5929876134102705	-1.6939146281606388	-1.6865409779691258	-1.155046622751784	-0.809573600214077	-1.6613821446200316	-5.7958870130733855	-5.7958870130733855	-5.7958870130733855	-5.7958870130733855	-5.7958870130733855	-5.7958870130733855	-5.7958870130733855	-5.7958870130733855	-5.7958870130733855	-5.7958870130733855	-5.7958870130733855	-5.7958870130733855	-5.7958870130733855	-5.7958870130733855	-5.7958870130733855	-5.7958870130733855	-5.7958870130733855	-5.7958870130733855	-1.1346590262116776	-0.657855742942186	-5.7958870130733855	-0.90802362324542	-0.9433847767598104	-0.8398251474194673	-1.2567193118256874	-1.4021347574077516	-1.3441013159599269	-1.425076928898595	-5.7958870130733855	-5.7958870130733855
A8K2U0	-0.7729219251877402	-0.43772309369670853	1.2848044896461717	1.1608335657432292	0.6968285733714327	0.8854629604709686	1.3891618345441703	-1.181261130263422	0.27120624144612476	-0.1845815152711561	-0.6497320542551237	-0.2979349583524193	-1.0077249816259215	-0.7386515972520851	-0.3625503507716604	-0.7546336339933882	-0.4452025205341937	-0.9423631900854545	-1.0367507294267422	1.7502322666202694	-5.7958870130733855	-5.7958870130733855	-5.7958870130733855	-5.7958870130733855	-5.7958870130733855	-5.7958870130733855	-5.7958870130733855	0.23259528391608592	0.8741694406571816	0.1263224130718631	1.0263939714955297	1.7008375567582292	1.425275786493855	1.5338901743959785	1.7841922675793094	1.6172485568215547	1.6496523254592361	-0.26518191111337663	-0.8079012328951765	1.0756818064956024	-0.502764798393086	1.1025628024421419	-0.6439715873259249	0.09277322413482984	-0.2481465787498218	0.1816239826945714	1.0924819643655672	1.1154836705006348	1.807253877760653
A8MWD9;P62308	0.9876427993137371	0.9637552791724143	0.969420113255783	0.7726700633911897	0.5110329469480199	0.9229678806930179	0.8639627567464528	0.9773916032321058	0.4316025703335779	0.7849620711651742	0.6831461303523848	1.0082594059970873	0.8259103342328624	0.8028114665816728	0.7203840079216177	0.8456944978316342	0.6704374772062062	0.9028863716797296	0.7219276801203808	0.7710404189009541	-5.7958870130733855	-5.7958870130733855	-5.7958870130733855	-5.7958870130733855	-5.7958870130733855	-5.7958870130733855	-5.7958870130733855	-5.7958870130733855	-5.7958870130733855	-5.7958870130733855	0.5615669725381386	0.5506507624162348	0.6132380260897282	0.28482378869488467	0.3795166045687575	0.300077017873222	0.42817817773670064	0.8453127984317413	0.08665021625308975	0.48006132842981425	0.7683944067072106	0.9828435209080354	0.8813490384978917	0.5357694195404771	0.5849004348100895	0.6932858536575405	0.4423089452355757	0.20376244821718567	0.5443135680456378
A8MXV4	-0.018676819547945638	-0.5601521046264242	-0.606367492285491	-0.07009097463065955	-0.8992384837376055	-0.24124621965317428	-0.08700554694143023	-0.03630974030894246	-0.5423472261837837	-0.197745141875375	-1.3762318900029913	0.14454074069987763	-0.4399428065734894	-0.1258628460414214	-0.2723626776467709	-0.1451161143375753	-0.31492257782992955	-0.06588655645803856	-0.7203684995478821	-0.4584600853934387	-5.7958870130733855	-5.7958870130733855	-5.7958870130733855	-5.7958870130733855	-5.7958870130733855	-5.7958870130733855	-5.7958870130733855	-5.7958870130733855	-5.7958870130733855	-5.7958870130733855	0.08428735274053178	-0.03962092324670458	-0.8092478702161408	-0.8969627044514256	-1.0668299091761668	-1.3340890892577404	-5.7958870130733855	0.27485663677915484	0.4291682063157056	-0.09668043694093015	0.7192807779798777	0.543186626332807	0.424360898767745	0.09374234100309475	-0.09476507071692909	0.22869598969308919	0.23051795610766904	-0.20322344273655213	-0.5973954565755695
B0YJ81	-1.2698282206543787	-5.7958870130733855	-5.7958870130733855	-5.7958870130733855	-5.7958870130733855	-5.7958870130733855	-5.7958870130733855	-1.3588745901890582	-5.7958870130733855	-5.7958870130733855	-5.7958870130733855	-5.7958870130733855	-1.522197865969774	-0.9569432670724312	-5.7958870130733855	-5.7958870130733855	-0.7816075461637229	-1.1055390068182818	-1.7182658251399145	-5.7958870130733855	-5.7958870130733855	-5.7958870130733855	-5.7958870130733855	-5.7958870130733855	-5.7958870130733855	-5.7958870130733855	-5.7958870130733855	-5.7958870130733855	-5.7958870130733855	-5.7958870130733855	-5.7958870130733855	-5.7958870130733855	-5.7958870130733855	-5.7958870130733855	-5.7958870130733855	-5.7958870130733855	-5.7958870130733855	-5.7958870130733855	-5.7958870130733855	-5.7958870130733855	-5.7958870130733855	-5.7958870130733855	-5.7958870130733855	-5.7958870130733855	-5.7958870130733855	-5.7958870130733855	-5.7958870130733855	-5.7958870130733855	-5.7958870130733855
B1AJZ9	-0.5620920038444868	-0.698757404936092	-0.9286302345210397	-5.7958870130733855	-5.7958870130733855	-5.7958870130733855	-0.690639665536525	-0.4970950026493946	-5.7958870130733855	-5.7958870130733855	-5.7958870130733855	-5.7958870130733855	-5.7958870130733855	-0.5389469920024565	-1.214150737950641	-0.422453756627597	-5.7958870130733855	-0.10026567156697769	-5.7958870130733855	-5.7958870130733855	-5.7958870130733855	-5.7958870130733855	-5.7958870130733855	-5.7958870130733855	-5.7958870130733855	-5.7958870130733855	-5.7958870130733855	-5.7958870130733855	-5.7958870130733855	-5.7958870130733855	-5.7958870130733855	-5.7958870130733855	-5.7958870130733855	-5.7958870130733855	-5.7958870130733855	-5.7958870130733855	-5.7958870130733855	-5.7958870130733855	-5.7958870130733855	-5.7958870130733855	-5.7958870130733855	-5.7958870130733855	-5.7958870130733855	-5.7958870130733855	-5.7958870130733855	-5.7958870130733855	-5.7958870130733855	-5.7958870130733855	-5.7958870130733855
B3EWG3;B3EWG5;B3EWG6	-5.7958870130733855	-5.7958870130733855	-1.666122024065402	-2.0434583501714956	-5.7958870130733855	0.20052983362921786	-1.5104954830300292	-5.7958870130733855	-5.7958870130733855	-5.7958870130733855	-5.7958870130733855	-5.7958870130733855	-5.7958870130733855	-5.7958870130733855	-2.7841224630881904	-5.7958870130733855	-5.7958870130733855	-5.7958870130733855	-5.7958870130733855	-1.2765693947812924	-5.7958870130733855	-5.7958870130733855	-5.7958870130733855	-5.7958870130733855	-5.7958870130733855	-5.7958870130733855	-5.7958870130733855	-5.7958870130733855	-5.7958870130733855	-5.7958870130733855	-1.3169572966641359	-1.5481235680810574	-1.314727323405424	-1.702653372756811	-1.3137264360396506	-0.752760683126025	-0.8748158075464001	-5.7958870130733855	-5.7958870130733855	-5.7958870130733855	-5.7958870130733855	-5.7958870130733855	-5.7958870130733855	-5.7958870130733855	-5.7958870130733855	-5.7958870130733855	-5.7958870130733855	-1.780396659883126	-1.3341485692664568
B5ME19;Q99613	1.3404722954049482	1.4727935004844765	1.220054406048949	1.0010577230754483	1.1303404307849447	1.2134570605855926	1.0659167486596803	1.3809057782998007	1.1570022097494164	1.3504850608051195	1.3982242422027038	1.2698136336039485	1.2838632996514248	1.4375642447513373	1.2721214157979133	1.4891462362862045	1.2833930257193553	1.3704348919013902	1.2841101088199185	0.8535826844116948	-5.7958870130733855	-5.7958870130733855	-5.7958870130733855	-5.7958870130733855	-5.7958870130733855	-5.7958870130733855	-5.7958870130733855	-5.7958870130733855	-5.7958870130733855	-5.7958870130733855	0.31859390597079656	-0.8490450099344693	0.3477591542349778	0.16972275986941543	-0.13675830395391145	-0.1623307867511576	-0.11891932431152193	1.1959230688686209	-0.7802885558730691	-0.5203398467628277	0.9594924172709236	-0.492234337855492	-0.5142921002995402	1.0084382772704399	1.0639758652302558	-0.6088739947760649	1.0461370357074986	0.6139399941481358	0.19515707531550075
B9A064	-1.450392826262617	-0.6287549352663894	0.7960722899069316	0.9506911995303425	0.8915590286148622	0.005993966935494483	0.78738971632089	-1.4433368164670843	-0.7528037181053748	-0.17892460061699828	-1.9270195544555793	-0.7884262717348445	-1.179187219396885	-1.2920921771589817	-1.6999540758628986	-1.0280453197767179	-1.3081477121035139	-1.0637565594482623	-0.8880688903268645	0.7217336207379568	-5.7958870130733855	-5.7958870130733855	-5.7958870130733855	-5.7958870130733855	-5.7958870130733855	-5.7958870130733855	-5.7958870130733855	0.2219666725360092	-0.3062375369595751	-0.04167650384386453	0.7160101235706479	1.1949561507927147	1.2960992087222045	1.3466198327131036	1.0167054193835785	1.2498907762746923	1.1168811711969342	-0.5999474540417133	-5.7958870130733855	0.4282203515519554	-5.7958870130733855	-0.5412935846626972	-1.298971914962929	-0.8524673539856816	-0.019412711813875248	0.04880169808792054	0.6125362607242724	0.8287894105007326	1.26918995721168
C4AMC7;Q6VEQ5	-0.42119209325573087	-0.6534915682668535	-1.1973183684967184	-0.47056626794114775	-0.7133068377844811	-0.4047218064269216	-0.9852363944482271	-0.3450690516258513	-0.36289989243851567	-0.8119352748935618	-0.2541066834521871	-0.8950306363175348	-0.7612571584005426	-0.11649897695873752	-0.8596226184728665	-0.38691616116978916	-0.6495673251119637	-0.5574412638630936	-0.15043474021561454	-0.3104038979238811	-5.7958870130733855	-5.7958870130733855	-5.7958870130733855	-5.7958870130733855	-5.7958870130733855	-5.7958870130733855	-5.7958870130733855	-5.7958870130733855	-5.7958870130733855	-5.7958870130733855	-5.7958870130733855	-5.7958870130733855	-5.7958870130733855	-5.7958870130733855	-5.7958870130733855	-5.7958870130733855	-5.7958870130733855	-5.7958870130733855	-5.7958870130733855	-5.7958870130733855	-5.7958870130733855	-5.7958870130733855	-5.7958870130733855	-5.7958870130733855	-5.7958870130733855	-5.7958870130733855	-5.7958870130733855	-5.7958870130733855	-5.7958870130733855
C9JLW8	0.4101923462739857	0.2871142049338026	0.7979943650590683	-0.4476184285630587	0.1830651739137117	0.09784552358417878	1.0134056456179277	0.14717667864851292	0.671023632804434	0.44419139472118374	-0.558538311139232	0.241898348951337	-0.4096291013949294	0.20038749648619503	0.27019773552038545	0.13697783653399687	-0.25261941900833396	-0.18715277829304092	0.10782472153594064	-5.7958870130733855	-5.7958870130733855	-5.7958870130733855	-5.7958870130733855	-5.7958870130733855	-5.7958870130733855	-5.7958870130733855	-5.7958870130733855	-5.7958870130733855	-5.7958870130733855	-5.7958870130733855	-5.7958870130733855	-5.7958870130733855	-5.7958870130733855	-5.7958870130733855	-5.7958870130733855	-5.7958870130733855	-5.7958870130733855	-5.7958870130733855	-5.7958870130733855	-5.7958870130733855	-5.7958870130733855	-5.7958870130733855	-5.7958870130733855	-5.7958870130733855	-5.7958870130733855	-5.7958870130733855	-5.7958870130733855	-5.7958870130733855	-5.7958870130733855
cont_O00762;O00762	0.7036540309053487	-0.4464432294516514	0.2160472765039985	0.1588796398128148	-5.7958870130733855	-1.165530013738699	-0.07986100895540729	0.5488461683076392	-0.04183923701231173	-0.5264208475580182	0.6753200305975713	-0.5949917960565799	0.09797969589769262	0.4266618796290793	0.3118330941851914	-0.4086677709936247	-0.1669545195945786	0.5350116086442066	0.4158764495211776	-5.7958870130733855	-5.7958870130733855	-5.7958870130733855	-5.7958870130733855	-5.7958870130733855	-5.7958870130733855	-5.7958870130733855	-5.7958870130733855	-5.7958870130733855	-5.7958870130733855	-5.7958870130733855	-5.7958870130733855	-5.7958870130733855	-5.7958870130733855	-5.7958870130733855	-5.7958870130733855	-5.7958870130733855	-5.7958870130733855	-5.7958870130733855	-5.7958870130733855	-5.7958870130733855	-5.7958870130733855	-5.7958870130733855	-5.7958870130733855	-5.7958870130733855	-5.7958870130733855	-5.7958870130733855	-5.7958870130733855	-5.7958870130733855	-5.7958870130733855
cont_O43790;O43790	2.13892513621379	1.7547650202911411	2.264842426976447	1.7550628589206287	2.4810149234544325	2.5038501676764664	2.494811484369701	1.9170168686123648	1.8276394114201635	2.2527740255815627	1.8307148983589916	2.0679266664885017	2.288369351489469	2.3061037914758753	2.254143807024349	2.5013066887028375	1.857900540135094	2.1197244055309743	1.8815369691707127	1.6071013902069358	-5.7958870130733855	0.9940275935324117	0.7163205822592551	0.1108463112505612	-5.7958870130733855	-1.4037249631318842	-5.7958870130733855	0.3713216066156738	0.2909247566798378	-0.6948802902992478	2.151458404564524	2.1719088973316554	1.7630872133731	1.9997917856159266	1.8933097237592544	1.8452748747064076	1.657754065496088	-0.08934352901157841	-1.0095401112759719	1.2085856396919321	0.1043314769843855	-0.4870026334244668	-0.5681712235530982	0.623828591267322	-0.06579845286106487	0.8779461468384284	0.9793140575564618	1.2329148678726634	2.024729982565188
cont_O76009;O76009	-0.4719363681642245	-0.8108021514793289	0.9906221673059764	0.957568954436756	1.623969937432311	0.11226753873727459	1.8517837813368687	-5.7958870130733855	-0.5245053646569463	-0.8626261779979945	-1.7166625158421263	-1.7594939849632651	-1.1865452466249942	-1.3324156875716975	-1.1507188149419096	-0.7594586092524175	-0.8976431954566108	-1.3380949226018832	0.03732554563677426	1.194156840860253	-5.7958870130733855	-5.7958870130733855	-5.7958870130733855	-5.7958870130733855	-0.22312866153804833	-5.7958870130733855	-5.7958870130733855	0.143748458650999	-0.160099188562381	-0.07773293296624721	1.249047498765012	1.8818772603773604	1.5513270397721552	1.5308690844367348	1.5014824335782202	1.4605627523267648	1.268413635736562	-0.4269391928012834	-1.607925559898257	0.6967783592456014	-0.7933875458173606	0.4709466330570688	-1.0652299290210558	0.2468224840545993	-0.11830947556792872	0.44610405819584653	0.6149200263591602	0.8550624018632509	1.6050691202378564
cont_O76011;O76011	-5.7958870130733855	-5.7958870130733855	-0.11681406839136377	0.17167794741824668	0.9193634183550635	-0.18512195911819815	1.263425985601868	-5.7958870130733855	-1.4998238817494927	-5.7958870130733855	-5.7958870130733855	-5.7958870130733855	-5.7958870130733855	-5.7958870130733855	-5.7958870130733855	-5.7958870130733855	-5.7958870130733855	-5.7958870130733855	-0.22742819908054632	0.28632539507229704	-5.7958870130733855	-5.7958870130733855	-5.7958870130733855	-5.7958870130733855	-5.7958870130733855	-5.7958870130733855	-5.7958870130733855	-5.7958870130733855	-5.7958870130733855	-0.42022794375614775	0.6063819368516169	0.6648305754029782	0.5482167379706852	0.5162517508614685	0.38649882798605845	0.3641586681587825	0.33804128303407854	-5.7958870130733855	-5.7958870130733855	-0.961027763042502	-5.7958870130733855	-5.7958870130733855	-5.7958870130733855	-5.7958870130733855	-5.7958870130733855	-2.1949689566758215	-0.66792159182359	-0.5218729093493926	0.5410480828620069
cont_O76013;O76013	-5.7958870130733855	-5.7958870130733855	0.24695007981338288	0.6468832517272491	1.2776597151665876	-0.5127599949838213	1.0575298325657707	-5.7958870130733855	1.7195035243083852	-1.9833324046483847	-1.6239800976807066	-5.7958870130733855	-5.7958870130733855	-5.7958870130733855	-5.7958870130733855	-5.7958870130733855	-1.5358538325835616	-1.3471023582407136	-0.3887829805974047	1.1410064262573358	-5.7958870130733855	-5.7958870130733855	-5.7958870130733855	-5.7958870130733855	-5.7958870130733855	-5.7958870130733855	-5.7958870130733855	-5.7958870130733855	-5.7958870130733855	-5.7958870130733855	0.7894702169249782	0.8061980055315325	0.6784909034811664	0.7810220100113383	0.6438905762477576	0.6972689921263165	0.34274547641756936	-5.7958870130733855	-5.7958870130733855	-0.2551822873772832	-5.7958870130733855	-0.7732938791200185	-5.7958870130733855	-0.43636541673248186	-5.7958870130733855	-0.7444404375474274	-1.2291725004665306	-0.05686291103404521	0.3857673107147283
cont_O82803	-1.8122611249914538	-0.2745669637646314	1.338119301723061	1.0975283267816407	2.175846139220561	0.34294538932697055	1.3597124853463058	-1.6237446918569414	-5.7958870130733855	-0.1644445773445944	-1.576573249623163	-0.8863771076439587	-1.8493086541758639	-1.3579495428274242	-5.7958870130733855	-0.6950637875373721	-0.3568634232596297	-1.2032653755346663	-0.6548951473524344	1.0825636599739248	-5.7958870130733855	-5.7958870130733855	-5.7958870130733855	-5.7958870130733855	-5.7958870130733855	-5.7958870130733855	-5.7958870130733855	-0.12166721253150445	-0.5515768421702706	-0.11084625110705788	-1.7375562019538022	0.7222901894162185	0.7484215482500406	0.7356147964242512	0.9996141047358679	0.8332070528161417	0.7382864581602714	-0.8168334985742539	-1.896502541794802	-0.41115965575321495	0.7850236928250321	-1.1887809804861842	-5.7958870130733855	-0.8825430682475228	-0.2521670041411698	0.37877723965279364	0.43280160611647567	0.2280228921858835	0.4921810880045256
cont_P00167;P00167	0.3287544654522356	0.6764866048358875	0.3233348036910597	0.5592681389688439	0.21127595104792185	0.35210911072930556	0.49536665419044396	0.3131475923843679	0.33449276834976044	0.45758658410934944	0.4811091653555133	0.643635210567838	0.9725131955483819	0.6349514404822748	0.5675027222416764	0.8497585428799788	0.9333446356727153	0.7970779910805629	0.10189021507641759	0.35738425944684554	-5.7958870130733855	-5.7958870130733855	-5.7958870130733855	-5.7958870130733855	-5.7958870130733855	-5.7958870130733855	-5.7958870130733855	-5.7958870130733855	0.030490374899439152	-5.7958870130733855	-0.01236047725391536	0.4236475909393962	0.10039449852132863	-0.1507286958735557	0.28248355263229014	0.022072153548486854	0.01765136023160384	0.09673776165394261	0.37595575369041223	0.3689645414539354	0.12752901705803113	0.8111154348026604	0.6225869470600383	0.06986027415046818	0.02158435458840184	0.29306236040908845	0.27544391269234825	-0.43848399876984534	0.35311666261284286
cont_P00441;P00441	0.5730467738033493	0.9048579747249739	1.7750521022053014	1.8629206219999954	1.4067110396369025	1.27007471071893	1.749678817600605	0.21261391414676267	-0.23629988400222776	0.7107632967852858	0.4212157753703668	0.13163279850709536	0.08186070838741992	0.09002257677947414	0.9087756474420126	0.23745175762805568	0.8968862117527355	0.3025566617257268	0.7569588583732292	1.5210315791708469	-5.7958870130733855	-5.7958870130733855	-5.7958870130733855	-5.7958870130733855	-5.7958870130733855	-5.7958870130733855	-5.7958870130733855	0.370703175322384	0.27885932606713254	0.3183563668806833	0.5411382262950837	2.003668693366327	2.0757583379540603	1.9260491174078063	1.606497686340966	1.5060049557654407	1.6265437622680956	-0.15781816212365	-0.6398110743109695	0.9087384539102129	-0.77665890028458	0.2607807895873145	-1.502313540904402	0.044471909460448204	0.6647606360194306	0.8912826674497429	1.4520010182948533	1.576141592221862	1.9257513949985567
cont_P00698	-5.7958870130733855	-5.7958870130733855	-0.4562679270918953	-1.0300080274254317	1.0036275888083157	-1.6900316968972176	0.06291762964659033	0.7012102352035787	-1.234463327043259	-5.7958870130733855	-5.7958870130733855	-5.7958870130733855	-5.7958870130733855	-5.7958870130733855	-5.7958870130733855	-5.7958870130733855	-5.7958870130733855	-5.7958870130733855	-5.7958870130733855	-0.5333285134680239	-5.7958870130733855	-5.7958870130733855	-5.7958870130733855	-5.7958870130733855	-5.7958870130733855	-5.7958870130733855	-5.7958870130733855	-5.7958870130733855	-5.7958870130733855	-5.7958870130733855	-5.7958870130733855	0.11660968846298846	-0.04365926559137031	-0.28563543367714783	-0.13149456311820729	0.0033464912681622507	-0.41180247178895585	-5.7958870130733855	-5.7958870130733855	-0.14650686637348334	-5.7958870130733855	-5.7958870130733855	-5.7958870130733855	-5.7958870130733855	-5.7958870130733855	-5.7958870130733855	-0.35490515178444876	-0.37440514148316634	-0.2810645373160696
cont_P00711	-5.7958870130733855	-5.7958870130733855	0.5989112625328493	0.5786318719315205	1.4289587189433086	0.3510353809126401	0.8241659066482893	-5.7958870130733855	-5.7958870130733855	-0.8144886048671328	-5.7958870130733855	-5.7958870130733855	-5.7958870130733855	-5.7958870130733855	-5.7958870130733855	-5.7958870130733855	-5.7958870130733855	-5.7958870130733855	-5.7958870130733855	0.33693620664358404	-5.7958870130733855	-5.7958870130733855	-5.7958870130733855	-5.7958870130733855	-5.7958870130733855	-5.7958870130733855	-5.7958870130733855	-5.7958870130733855	-5.7958870130733855	-5.7958870130733855	-1.6697937902008395	1.4443636429509252	1.0426306586859462	1.2098448173220626	0.793051186968254	0.6397697978120159	0.6046177264489481	-5.7958870130733855	-5.7958870130733855	-0.602714810139409	-1.1757530063361497	-5.7958870130733855	-5.7958870130733855	-5.7958870130733855	-0.9135739955125133	-0.6459962368593382	0.07498655095486603	-0.08068955193252011	0.7967220883103144
cont_P00761	6.458937473714899	6.7408209759598705	5.936991512828262	5.84232057834937	6.440912835803089	6.470590799803793	6.094048702339885	6.570687227587028	6.002932976110644	6.9409103724110635	6.325727156779105	6.8828408654370525	6.1607125644767455	6.3552488599401	6.365834928642856	6.611872020351007	6.316257414219736	6.163107043865585	6.650406437661018	6.143064972985817	-5.7958870130733855	2.963975281703163	4.473044417831468	4.610270830297883	3.9281985500778513	3.0509922634172386	2.528459263869605	6.519133826975195	5.854060741656503	6.28673013462665	6.12979982480528	6.098765873159763	5.353087979126996	5.024271187726463	4.921754433895208	4.528440117251142	4.49893952814552	6.63698925852338	6.828514527715401	6.725474251768882	6.547380811815138	7.007970552500374	6.707322455660202	6.247781080596606	6.384904042491491	7.178134533281615	6.283582508847271	6.032088030077348	5.3886356574465974
cont_P00883	1.265702665509073	1.4323657886978398	0.37784211833911874	0.29159085733205925	0.7339094615093257	0.9393600192590216	0.7810145184485473	0.9798481288645332	0.5271359882641481	0.8289832588338534	0.7337970628037531	0.5428189406628776	0.9257765382581972	0.9851915719958876	1.0891883696471507	0.8090687575541919	1.2758543618423517	0.5717244834302815	1.138230654565257	0.9215190043932958	-5.7958870130733855	-5.7958870130733855	-5.7958870130733855	-5.7958870130733855	-5.7958870130733855	-5.7958870130733855	-5.7958870130733855	-5.7958870130733855	-5.7958870130733855	-5.7958870130733855	-5.7958870130733855	-5.7958870130733855	-5.7958870130733855	-5.7958870130733855	-5.7958870130733855	-5.7958870130733855	-5.7958870130733855	-5.7958870130733855	-5.7958870130733855	-5.7958870130733855	-5.7958870130733855	-5.7958870130733855	-5.7958870130733855	-5.7958870130733855	-5.7958870130733855	-5.7958870130733855	-5.7958870130733855	-5.7958870130733855	-5.7958870130733855
cont_P00918;P00918	-5.7958870130733855	-5.7958870130733855	-5.7958870130733855	-5.7958870130733855	-5.7958870130733855	-5.7958870130733855	-5.7958870130733855	-5.7958870130733855	-3.3190385523208468	-5.7958870130733855	-5.7958870130733855	-5.7958870130733855	-5.7958870130733855	-4.257631966052121	-5.7958870130733855	-5.7958870130733855	-5.7958870130733855	-3.3001610417614464	-5.7958870130733855	-5.7958870130733855	-5.7958870130733855	-5.7958870130733855	-5.7958870130733855	-5.7958870130733855	-5.7958870130733855	-5.7958870130733855	-5.7958870130733855	-5.7958870130733855	-5.7958870130733855	-5.7958870130733855	-5.7958870130733855	-0.9881736713273906	-2.029953453895452	-0.5073180200719115	-1.7563962184984894	-0.6917899817924201	-0.6734296066063113	-5.7958870130733855	-5.7958870130733855	-5.7958870130733855	-5.7958870130733855	-5.7958870130733855	-5.7958870130733855	-0.5745130110397336	-5.7958870130733855	-5.7958870130733855	-5.7958870130733855	-5.7958870130733855	-5.7958870130733855
cont_P01008;P01008	-5.7958870130733855	-5.7958870130733855	-0.5374424877762647	-0.982927343867394	-0.7546307197781031	-1.0218587439162803	-0.3939337578134618	-5.7958870130733855	-5.7958870130733855	-5.7958870130733855	-5.7958870130733855	-5.7958870130733855	-5.7958870130733855	-5.7958870130733855	-5.7958870130733855	-5.7958870130733855	-1.7193795298556367	-5.7958870130733855	-0.5630974206406711	-0.803992844891117	-5.7958870130733855	-5.7958870130733855	-5.7958870130733855	-5.7958870130733855	-5.7958870130733855	-5.7958870130733855	-5.7958870130733855	-5.7958870130733855	-5.7958870130733855	-5.7958870130733855	-0.2872034108362633	0.15498353766350573	0.2599405120456502	0.5090935021786982	0.16929203023391393	0.32776258138527153	0.22254253643486546	-5.7958870130733855	-5.7958870130733855	-0.8439840005186962	0.29198231929294627	-5.7958870130733855	-5.7958870130733855	0.5573782176925016	-5.7958870130733855	-0.37795809329010854	-0.004564049984989157	-1.117833636494122	0.055931591506889075
cont_P01012	-0.8616820842253672	-5.7958870130733855	0.7852446413094849	0.28338395247576476	0.4510194288668478	-1.3748451169061917	0.7227120354982368	-1.1829376828945906	-5.7958870130733855	-5.7958870130733855	-5.7958870130733855	-0.1435157839471213	0.11594129401838008	-5.7958870130733855	-5.7958870130733855	-5.7958870130733855	-0.03152085947987528	-0.14142126133919114	-1.1465760213049176	0.16960595408726545	-5.7958870130733855	-5.7958870130733855	-5.7958870130733855	-5.7958870130733855	-5.7958870130733855	-5.7958870130733855	-5.7958870130733855	-0.16118563820096932	-5.7958870130733855	-5.7958870130733855	-2.2990029315844653	0.9648447836506437	0.5110471665950618	0.44825649428131464	0.5787368757997016	0.3328270535822097	0.3893303514570823	-5.7958870130733855	-5.7958870130733855	-0.6657678994492604	-5.7958870130733855	-0.4193833862409716	-5.7958870130733855	-5.7958870130733855	-0.9054560431976341	-1.0343768268771758	-0.2516039845665816	-0.27615594154166134	-0.0010215158884509543
cont_P01112;P01112	-0.2846414205085383	-5.7958870130733855	-5.7958870130733855	-5.7958870130733855	-5.7958870130733855	-0.766075796530547	-1.241840775238042	-0.4088195303940184	-5.7958870130733855	-5.7958870130733855	-5.7958870130733855	-5.7958870130733855	-5.7958870130733855	-0.3833754350775897	-5.7958870130733855	-0.7841633569675134	-0.7886948038477298	-0.30360650315623794	-5.7958870130733855	-5.7958870130733855	-5.7958870130733855	-5.7958870130733855	-5.7958870130733855	-5.7958870130733855	-5.7958870130733855	-5.7958870130733855	-5.7958870130733855	-5.7958870130733855	-5.7958870130733855	-5.7958870130733855	-5.7958870130733855	-5.7958870130733855	-5.7958870130733855	-5.7958870130733855	-5.7958870130733855	-5.7958870130733855	-5.7958870130733855	-5.7958870130733855	-5.7958870130733855	-5.7958870130733855	-5.7958870130733855	-5.7958870130733855	-5.7958870130733855	-5.7958870130733855	-5.7958870130733855	-5.7958870130733855	-5.7958870130733855	-5.7958870130733855	-5.7958870130733855
cont_P02441	-5.7958870130733855	-5.7958870130733855	-5.7958870130733855	-5.7958870130733855	-0.13731054278131022	-5.7958870130733855	-0.6343016322865477	-5.7958870130733855	-5.7958870130733855	-5.7958870130733855	-5.7958870130733855	-5.7958870130733855	-5.7958870130733855	-5.7958870130733855	-5.7958870130733855	-5.7958870130733855	-5.7958870130733855	-5.7958870130733855	-5.7958870130733855	-5.7958870130733855	-5.7958870130733855	-5.7958870130733855	-5.7958870130733855	-5.7958870130733855	-5.7958870130733855	-5.7958870130733855	-5.7958870130733855	-5.7958870130733855	-5.7958870130733855	-5.7958870130733855	-5.7958870130733855	-0.9238463168421152	-1.1312444772411203	-5.7958870130733855	-1.261659046796398	-5.7958870130733855	-5.7958870130733855	-5.7958870130733855	-5.7958870130733855	-5.7958870130733855	-5.7958870130733855	-5.7958870130733855	-5.7958870130733855	-1.3312930017965672	-5.7958870130733855	-5.7958870130733855	-1.8966732276894136	-5.7958870130733855	-5.7958870130733855
cont_P02534	-5.7958870130733855	-5.7958870130733855	0.8547009667996657	0.7656262292041075	1.3726408506756946	0.6882342868556175	0.9707189323959827	0.4432079942792208	-5.7958870130733855	0.1693043985258679	0.3591075185268967	0.5125058220070964	-5.7958870130733855	0.2503307956052767	0.2971494473883458	-5.7958870130733855	1.2350507721528943	0.2560436100756484	1.7038870298664335	0.4603435190535405	-5.7958870130733855	-5.7958870130733855	-5.7958870130733855	-5.7958870130733855	-5.7958870130733855	-5.7958870130733855	-5.7958870130733855	-5.7958870130733855	-2.0972691493262103	-5.7958870130733855	-5.7958870130733855	1.3837941021217284	0.23623194086111363	0.5755292173696019	-0.3279791863593478	0.3926741574525944	0.16145579660472403	-5.7958870130733855	-5.7958870130733855	-0.9863269781466718	-5.7958870130733855	-5.7958870130733855	-0.8837231301644717	-0.517050527412884	-1.1886293734507196	-5.7958870130733855	0.023832873618973873	-1.0034391540964205	0.14277703387647106
cont_P02662	0.7701344668414953	1.058455305854411	2.7634631628593156	3.1934140679604752	3.042916246295432	2.253403580541399	3.3535420753297496	0.7522943332520181	0.6801044288377269	1.2130559255155453	0.347178376611845	0.7707012054207811	0.5482807450443966	0.2955868781577619	0.33063528038959583	0.48976687134161334	0.34740587939498346	0.13340135578907145	1.1006145322069012	3.023522968257189	-5.7958870130733855	0.42376184885122953	0.1903243895077343	-0.0836507614248449	0.7434723170651993	0.4672151936646052	-5.7958870130733855	1.7789804232307942	1.0590449888232831	1.5620792320993186	2.1100536148715605	3.774059171401941	3.3200920459013528	3.08074117098606	2.8978402120342546	2.7486646282597107	2.791132958733564	0.9509366416724083	0.3352621392101572	1.6966349556162759	0.8293241070240168	0.6882255795919092	0.3806441075977891	0.4098135793492954	1.7239051192362236	2.252812226357751	2.9495891866745083	2.2143400122825763	3.129116986256546
cont_P02663	0.040701562061815084	0.529217979549551	2.150189847569666	2.5722289431775196	2.536469175358085	1.6273520876091983	2.6147178385206917	0.012767185054773485	0.4673962987133577	0.7645369027812862	0.08850314037721545	0.4625427890226955	-0.06242670180430516	-0.33110125939159735	-0.46154509057325344	-0.5171228793380379	-0.001112066938091319	-0.403215916945302	0.701760019564117	2.4240493609997973	-5.7958870130733855	-5.7958870130733855	-5.7958870130733855	-5.7958870130733855	-0.6562051455104649	-5.7958870130733855	-1.4603267344251178	1.1474758369885238	0.8161217181714054	1.0502838080018708	1.9108122239739824	3.4734967176365124	3.006164137946248	2.8377630966309497	2.7182558180788163	2.630815632481161	2.6230846998963213	0.6152628031494839	-0.09264682572552575	1.7426864950767071	0.5810171460462734	0.7881474034035865	0.3052619001590637	0.32308612001052583	1.2643243114341345	1.7333677173194395	2.4981716125806863	2.0402745826950537	2.824239952201607
cont_P02666	-0.11673198497352423	0.2893126873694781	1.977020422422887	2.145937215077443	2.0393612010829	1.469651710786921	2.4298851252575644	-0.08804319917776623	-1.3421147523991233	0.6508039857238953	-0.1637331464693119	0.1009380876710502	-0.1953103174116144	-0.3990053210107301	-0.3426822994102957	-0.1319563631081823	-0.42191505973851195	-0.48942107578863764	0.4847318536364708	2.1792502025599245	-5.7958870130733855	-5.7958870130733855	-5.7958870130733855	-5.7958870130733855	-5.7958870130733855	-5.7958870130733855	-5.7958870130733855	0.8388089583975373	0.22172677608737457	0.6370445124817721	1.4932762453082908	2.778071779868232	2.4400436830854724	2.138534772600933	1.9395533336515811	2.0537834060473084	2.0179522608497087	-0.012953598277365936	-0.28404632765056775	1.0953204454874328	0.14942458705440853	0.05292706146246522	0.09685564223090583	-0.15330058564637533	0.7367462143949521	1.103270069189338	1.5373261783910261	1.4035477234632057	2.4009982408558543
cont_P02668	-0.6032977371945021	0.9045144137879448	1.7834494197692985	2.282906419267513	1.9169345604690449	1.3414100183496231	2.378676782110976	-0.3366884983133061	0.2603787454216614	0.41297429369678584	0.1022775536376413	0.23440707540747344	-0.609753160077927	-0.5758298466581727	-0.7262552839750386	-0.6971111447968674	-0.448560569048585	-0.4452472260731	-0.12385146402478969	2.2047399031957227	-5.7958870130733855	-5.7958870130733855	-5.7958870130733855	-5.7958870130733855	-5.7958870130733855	-5.7958870130733855	-5.7958870130733855	1.101616681120674	0.524635605633018	0.8378032099885183	2.175484699537845	2.5229057633068765	2.188994361263176	2.08775686298772	2.182218027078851	1.968127189579507	2.040236667732516	0.6171191092422162	-0.8269572318744648	1.0293452351324688	0.08352380188846265	-0.08299436874425609	-0.613630151277003	-0.5260583717072078	0.19572070333172117	0.5788962840863351	1.2392458528197423	1.2125567401194013	2.0776665269376733
cont_P02753;P02753	-5.7958870130733855	-5.7958870130733855	-1.0976991851985514	-5.7958870130733855	-5.7958870130733855	-5.7958870130733855	-0.28217807772708003	-5.7958870130733855	-5.7958870130733855	-1.392046050666269	-5.7958870130733855	-5.7958870130733855	-5.7958870130733855	-5.7958870130733855	-5.7958870130733855	-5.7958870130733855	-5.7958870130733855	-5.7958870130733855	-5.7958870130733855	-0.8083910513386393	-5.7958870130733855	-5.7958870130733855	-5.7958870130733855	-5.7958870130733855	-5.7958870130733855	-5.7958870130733855	-5.7958870130733855	-5.7958870130733855	-5.7958870130733855	-5.7958870130733855	-5.7958870130733855	-0.23941921437668476	-0.2435194216418342	0.4863257873745655	-0.6767991357457405	-5.7958870130733855	-5.7958870130733855	-5.7958870130733855	-5.7958870130733855	-5.7958870130733855	-5.7958870130733855	-5.7958870130733855	-5.7958870130733855	-5.7958870130733855	-1.1724042163402335	-5.7958870130733855	-5.7958870130733855	-5.7958870130733855	-0.2725211378750262
cont_P02768;P02768	1.439390444856619	1.7773074663173765	3.68951502407379	3.411581659755763	3.4242402331724846	2.4618381050268416	3.996620535409286	1.2693628247746578	1.345090777939029	1.8209945827951233	1.1615393242665062	1.5660383510130913	1.2499536562319509	1.0331594823278907	1.3310488431764316	1.2912292189805494	1.499428729440221	0.9240517255445968	1.872111535362882	3.120005867028357	-5.7958870130733855	0.12206558922989247	-0.1796314011058898	-0.36939650701441284	0.28666363081307705	-0.28362957959857515	-0.1730250210150481	1.6677177030254564	1.370333845516513	1.598231590863435	2.1293106187550266	3.490485063692817	3.408547906429904	3.487147504043103	3.209446174650196	2.898627269195777	3.124249069564351	1.8349238303758744	1.7704543976435705	2.1954473308837352	1.6233741204220242	1.5345786601312477	1.2913718798765765	1.3238645495511538	2.3233613268858586	2.5927180925368436	2.6755786418419074	2.904122184823094	3.3368117054641675
cont_P02769	2.2520883528071813	2.551758451651968	2.277652486095654	2.276870230463179	2.352304610121392	2.4384716172392737	2.416953281523065	2.34743087297209	2.024813802526652	2.6402069008839875	2.1231064775592343	2.8733055877204774	2.3117805186746785	2.169763426528614	2.330243652255851	2.330987573666049	2.178254491724016	1.9133649220412414	3.5601414027157428	2.360638234180368	-5.7958870130733855	-0.0029824404515159655	-0.25517838966972917	-0.20671663917746785	0.2867505421649265	-0.23566392686536572	-5.7958870130733855	1.8907061836160086	1.5076096636436596	1.6307522060033741	2.293738293121407	2.2540474297277813	1.773064077523906	4.042059836753408	2.982841372743145	3.1807599999983354	3.474232681269598	2.227883174954971	2.3125238688046896	2.6173964671758383	2.1690646912793925	2.44835066102987	2.3330855893991194	2.010562944348528	2.053523072241716	2.239788187802876	2.088389872604313	1.7485850750636935	1.8575740552748323
cont_P02787;P02787	-5.7958870130733855	-1.993463189847821	0.7324557826786326	0.4996907207060955	0.5942955045922667	-0.35562940396221854	0.7777654425318595	-2.448559721436706	-1.459630954880136	-1.5511817330490387	-1.8336699069983902	-1.7738397271844821	-0.25401806506647007	-5.7958870130733855	-2.0118582390459574	-5.7958870130733855	-5.7958870130733855	-5.7958870130733855	-1.6728214418839749	0.29525519891887125	-5.7958870130733855	-5.7958870130733855	-5.7958870130733855	-5.7958870130733855	-5.7958870130733855	-5.7958870130733855	-5.7958870130733855	0.3565045835774191	0.13067260469898864	0.31168774477572736	0.011820088432822161	1.034642908885422	1.0370141848995587	1.2054813989929678	1.1159718850257163	1.0747940832477163	1.1406746513867374	-5.7958870130733855	-1.1244774147181713	-0.22081410452780634	-1.6586670367468588	-1.1822529770634826	-5.7958870130733855	-5.7958870130733855	-0.1293677379703615	-0.23488083306510377	0.34612980407042127	0.2861781930364327	1.0767909710662265
cont_P02788;P02788	0.3276787211199176	0.6909058141274059	1.9913703974613808	2.2980130542015074	2.008816830088038	1.4455580095015494	2.4785640213636357	0.35377587614789086	0.9930632980954334	1.0493025361536659	0.2799830535983336	0.7776979050526336	0.3470324924348108	0.30547349490309467	0.5364019032616171	0.5374180829842506	0.4946263474157064	0.22458531351396094	1.0597397706223048	2.385766676747826	-5.7958870130733855	-5.7958870130733855	-5.7958870130733855	-5.7958870130733855	-5.7958870130733855	-5.7958870130733855	-5.7958870130733855	1.4179744048301661	0.8757871524492311	1.1348695639750213	1.9985780286459396	2.5791521593301403	2.4552937160132284	2.6372244443701662	2.708631535014578	2.6159325850552633	2.6063283570648066	0.7610213841656631	0.772288890346395	1.9587141553220255	0.9351428227810332	0.8465544805776628	0.762103593824329	0.7197015424419076	1.59620630674308	1.7191041938230158	1.9186384344952676	1.827251101876132	2.358768671727515
cont_P04040;P04040	0.6830515021427673	0.6045277383123836	1.7934655963459984	1.9811880419501682	1.5065656197325763	1.535743887732974	1.4187669321008298	0.12328161335355571	1.870643829306903	0.71773022464781	0.49280408220760535	0.5062994567582982	0.47070580546681073	0.22862167033272457	0.8769343055091801	0.4225084198025232	1.4736514471248365	0.10489743026316058	0.18171578360179935	1.9053119399842222	-5.7958870130733855	-5.7958870130733855	-5.7958870130733855	-0.9611970648945934	-1.3059451299313594	-5.7958870130733855	-5.7958870130733855	0.14880401469704926	1.1915082509237447	0.2581802436381835	1.978345341969897	2.0030064104548573	1.9311380455458362	1.9837149471785218	1.9719414917563147	2.0726255537171125	1.9700046513761316	-0.154868402001909	-0.38603291837439635	1.9762310866735149	-0.009032633237274846	1.2589778604140922	0.0657847584511026	0.6675563855589054	0.45978653548453324	1.2378260743702965	1.3645017460816882	2.2254957956649557	2.0359143391386705
cont_P04264;P04264	2.8103375448180925	3.200820043672357	5.214469212077343	6.130413501076886	5.918781568164818	3.6759401756683956	4.814261870563739	3.035813555640049	6.505414378698146	4.354986757781198	2.8298101217276677	3.3982893453557246	2.6546832649973298	3.2299254203421004	3.200916269087975	2.959958536087344	3.7552750757958786	2.5451690700058682	3.0829578896867074	6.197197726182025	-5.7958870130733855	2.035080941318844	1.4708088508016466	1.8702408880667336	2.4504694771549076	2.045766285180692	1.46465696876839	2.834592097500378	3.5627537163818324	2.467396351427628	6.129289866353548	4.505374952368554	4.726038519390861	5.282091268789763	5.163410499752128	5.271222651831634	5.072747372715275	3.3648757936544644	2.1616479026037885	6.08059964164508	3.1901015046595878	5.205541220258614	2.6834763251261156	3.8890863461676894	3.16954874336331	3.7003837974316296	3.347180692554501	5.845790292186827	5.1568156761286215
cont_P05413;P05413	-5.7958870130733855	-5.7958870130733855	-5.7958870130733855	-1.0078558084180682	-5.7958870130733855	-5.7958870130733855	-0.11918303300343844	-5.7958870130733855	-5.7958870130733855	-5.7958870130733855	-5.7958870130733855	-5.7958870130733855	-5.7958870130733855	-5.7958870130733855	-5.7958870130733855	-5.7958870130733855	-5.7958870130733855	-5.7958870130733855	-5.7958870130733855	-5.7958870130733855	-5.7958870130733855	-5.7958870130733855	-5.7958870130733855	-5.7958870130733855	-5.7958870130733855	-5.7958870130733855	-5.7958870130733855	-5.7958870130733855	-5.7958870130733855	-5.7958870130733855	-1.1584442049839134	0.3858186321657137	-0.05453504321239135	0.24402949612686226	0.16571362216201066	0.16771944920093193	0.09830227193911172	-5.7958870130733855	-5.7958870130733855	-5.7958870130733855	-5.7958870130733855	-5.7958870130733855	-5.7958870130733855	-5.7958870130733855	-5.7958870130733855	-5.7958870130733855	-1.422888437392565	-1.345413732075642	-0.17487737156584598
cont_P06396;P06396	0.3594086046124532	0.519653529783315	1.4225236649316595	1.449665059569062	1.179682385495594	0.9406090013860251	1.4500491351206792	0.20741198326015964	0.4027268666245676	0.30159343833407265	-0.07617365957004324	0.36369212196652145	-0.13960181607696368	0.040106109115900165	0.550637699914936	-0.16680261882451375	0.6116082362060596	0.45960853197965085	0.48487045332816	1.2229901214233738	-5.7958870130733855	-5.7958870130733855	-5.7958870130733855	-5.7958870130733855	-5.7958870130733855	-5.7958870130733855	-5.7958870130733855	0.12992402585931656	-0.13304271722264455	0.29561164915195726	1.1251906162350889	1.5412530074031658	1.6424895267011286	1.4969837076311487	1.3193409954872242	1.4065123628207776	1.3425150195536704	-0.3338172156603368	-1.1308410719352997	0.902718622670371	-0.48573887240892505	0.002051196171993319	-0.6790380021314159	-0.529525019436315	0.24989826152703806	0.8228215143001351	0.8479092132706002	1.0332461210449593	1.5492551081663608
cont_P06732;P06732	-5.7958870130733855	-5.7958870130733855	-1.407474977092144	-0.19064741625353218	-5.7958870130733855	-0.8893819895253866	-0.776434454938558	-5.7958870130733855	-0.9817477679912734	-5.7958870130733855	-5.7958870130733855	-5.7958870130733855	-5.7958870130733855	-5.7958870130733855	-5.7958870130733855	-5.7958870130733855	-5.7958870130733855	-5.7958870130733855	-5.7958870130733855	-5.7958870130733855	-5.7958870130733855	-5.7958870130733855	-5.7958870130733855	-5.7958870130733855	-5.7958870130733855	-5.7958870130733855	-5.7958870130733855	-5.7958870130733855	-5.7958870130733855	-5.7958870130733855	-5.7958870130733855	-1.0218733720627928	-0.23290734032277555	-0.09912249972424513	-0.6246188836736967	-0.17939819906941148	-0.18485648378883937	-5.7958870130733855	-5.7958870130733855	-5.7958870130733855	-5.7958870130733855	-5.7958870130733855	-5.7958870130733855	-5.7958870130733855	-0.322490613672595	-5.7958870130733855	-5.7958870130733855	-5.7958870130733855	-0.5037871036786572
cont_P07339;P07339	1.8534518273040042	2.187067153716659	3.0488500189774883	3.141098897991664	2.4985346463579874	2.3841604940914305	3.2655173968408255	1.8575247567044613	2.194421595692473	1.8734072422489212	1.8240729221140894	1.9835158747475166	1.8322367665319348	1.7097650064419485	1.8623346100569542	1.5595543724293206	1.9532480476661267	1.7832844743364409	1.8499880599717409	2.771516584175202	-5.7958870130733855	-0.2818017402076958	-0.6013521078825816	-0.30063109290580164	0.1573965212479755	-5.7958870130733855	-5.7958870130733855	1.3887957012267411	1.4935645352003175	1.3776328015892212	3.0209992786759394	3.8425402021373154	3.5907886914549536	3.336359762936785	3.3178741270460455	3.161500524713441	3.1903109821341578	2.2205742160167405	2.541776036191444	3.0396726994600116	1.85143567075827	2.2083125072308576	2.102537947990551	1.8174301313835162	2.0283159029300877	2.8514032191591165	3.000799619585234	2.783885783376697	3.6807389726268167
cont_P08311;P08311	-5.7958870130733855	-5.7958870130733855	0.47819816609663685	-0.008142499335350955	0.022820894576613047	-5.7958870130733855	-0.14577462391009877	-5.7958870130733855	-1.366660113067055	-5.7958870130733855	-5.7958870130733855	-5.7958870130733855	-5.7958870130733855	-5.7958870130733855	-5.7958870130733855	-5.7958870130733855	-5.7958870130733855	-5.7958870130733855	-5.7958870130733855	-0.03708316801977926	-5.7958870130733855	-5.7958870130733855	-5.7958870130733855	-5.7958870130733855	-5.7958870130733855	-5.7958870130733855	-5.7958870130733855	-0.8214215571219584	-1.062857227264591	-5.7958870130733855	-0.3454505524623007	0.02745042825831629	0.25032046814489656	0.18271749122753306	0.490689156927325	0.49734908399930017	0.27180388943138906	-5.7958870130733855	-5.7958870130733855	-0.1783991738135542	-0.5738069541848733	-5.7958870130733855	-5.7958870130733855	-5.7958870130733855	-5.7958870130733855	-5.7958870130733855	-0.7185305406525813	-0.3613821353092138	0.34737114896593996
cont_P08758;P08758	2.162808140664836	1.9732305249347488	1.8883125349866632	1.6829575933675023	1.6969058911271502	1.8731056464891236	1.8196305756269868	1.9731660055672358	1.8457596263848404	1.7671283565779878	2.0774675383567662	1.706072539910127	1.5830258428802277	1.7840076321953249	1.6197287904033	1.8916827364293216	2.0161188112093202	2.180679242326409	2.0826895272704324	1.896146107141415	-5.7958870130733855	-5.7958870130733855	-5.7958870130733855	-5.7958870130733855	-5.7958870130733855	-5.7958870130733855	-5.7958870130733855	-5.7958870130733855	-5.7958870130733855	-5.7958870130733855	1.0239271729737789	1.2727796140117384	1.5715803188344664	1.097000725332073	0.9665649643779286	0.9104726365471468	0.903293871385266	1.002844335511335	0.47247349045570125	0.8050135109944595	0.6442696165186755	0.7979619095398094	0.9528165143475193	1.3543841666979601	1.5122046664465487	1.0009290544729417	0.7311348755514284	0.9810053423359028	1.080977897733758
cont_P09211;P09211	1.9584842140058139	1.8530104207811777	1.6943546114243755	1.5275828808106808	1.7273129634011664	1.9817987045656784	1.5861269431777272	1.9332753090863828	1.8178207905924582	1.8307026709232357	1.94978149919285	1.5144703467724352	1.9049692012613	1.8161314917136728	1.8070592718689549	1.8854308796862689	2.016521382049579	1.9331640536653572	2.0856656892137178	1.6962997638204025	-5.7958870130733855	-5.7958870130733855	-5.7958870130733855	-5.7958870130733855	-5.7958870130733855	-5.7958870130733855	-5.7958870130733855	-5.7958870130733855	-0.9564129217010345	-5.7958870130733855	0.7168309811791496	0.9668233816847882	1.4525723117418257	1.0603960162278026	1.02155010145893	1.1450224004539538	0.9479881799824327	1.1199496916896663	0.7582964034818773	0.36231482402576615	0.7152789067672097	0.42616875643327223	0.756051900884388	1.4689863679166582	1.5684130700360135	-0.02284785687133706	0.6096096945897289	0.6593388351250202	0.6255841501110524
cont_P0DTE7;cont_P0DTE8;cont_P0DUB6;P0DTE7;P0DTE8;P0DUB6	-0.8243163867750468	-0.4583034247327458	1.1109742298072716	1.2770007874870652	0.6202373192583113	0.30651214102821406	1.3002811156267167	-0.5712760234236121	-0.33850703981560143	-0.11486355505890279	-0.7888617297480943	-0.3061939912230966	-0.9854103391459529	-0.9317896829316528	-0.8148954730399344	-0.6679341797866782	-0.6293742059544235	-1.192395873184265	-0.2865384436664087	1.0755660450640225	-5.7958870130733855	-5.7958870130733855	-5.7958870130733855	-5.7958870130733855	-5.7958870130733855	-5.7958870130733855	-5.7958870130733855	0.0328291007125502	-0.23210379091318653	0.23927269208373841	0.6992448690474802	1.886628949326016	1.5788793837099284	1.3940063093272754	1.6866882205004543	1.3961766671813565	1.4436005866966815	-0.4502632228479455	-0.5514450074346151	0.4266544842910478	-0.5432105734407625	0.8466293158610505	-0.4301524934030013	-0.6068428219175508	1.895742681329769	0.6250918520417335	1.5477870767277027	1.1286867918091525	1.4437816102215697
cont_P10599;P10599	3.4895151519920287	3.363412779025284	3.671046749878497	3.7557202111481574	3.340809645728585	3.634685897180073	3.651033059098798	3.4398733936462156	3.4175650233391375	3.1810174054792815	3.452629445101399	3.139809733929533	3.4100012601624607	3.2816248703083293	3.536555089094803	3.300056769997535	3.4526136306999984	2.769162429458318	3.2966484598500148	3.2487608213056762	-5.7958870130733855	-5.7958870130733855	-2.15413505311017	-5.7958870130733855	0.12015464979597534	-5.7958870130733855	-5.7958870130733855	1.2783060656339986	1.9002935023948044	1.4567856974526834	2.8974731768505837	3.503229156312215	3.614539928597668	3.298835335984251	3.2416601707468513	2.967554906567787	3.289176559958269	2.402416404395816	1.959190991743019	2.766702800356921	2.155822958724863	2.639277890223394	2.1118129480298524	3.108070997012935	3.1682904268925647	2.698711187541651	3.148106179370337	3.043294267133462	3.559674005734779
cont_P12081;P12081	1.0837703699436632	1.108038982185702	1.1316270520494252	1.169851612899089	1.0831675772711697	1.051092309947297	0.99741348819578	1.056113640498708	1.148973458975078	1.0765363192391217	1.0047627178904013	0.9890566092943468	0.9590783661697618	1.1538060781056947	1.0642907199497584	1.0978743048351194	1.1199972626606503	1.0236927500518467	1.018328696770968	1.2394874155325397	-5.7958870130733855	-5.7958870130733855	-5.7958870130733855	-5.7958870130733855	-5.7958870130733855	-5.7958870130733855	-5.7958870130733855	-5.7958870130733855	-5.7958870130733855	-0.5358379581310749	0.13783715364134735	0.9305546354718163	1.1062816996972453	1.1468962198188728	1.0731435430986127	1.1207754130603433	1.125429671927806	0.7454004796121627	0.09003609351623015	1.1538147741546811	0.4191678647543261	0.345736150815882	0.3770584024463401	1.096300562128774	1.1587913661391671	0.44427099632332834	1.1780935187166455	1.3196019495220521	1.2779924474654734
cont_P13645;P13645	2.2317019926875408	2.676491446394963	4.783886028465882	5.081755135396368	4.59829858192373	3.0441324377280603	4.413024871730108	2.3324848917848495	4.789328442042587	3.66311745727858	2.395470070270516	2.933681209470584	2.3280335715353315	2.8969548817892257	3.1222267280342386	2.8105250796089147	4.102950937680688	2.0641920605622937	2.4656789167065156	5.643375138860436	-5.7958870130733855	1.3381672112900496	1.043841258988847	1.4536359208291272	2.231133837174543	1.8931419528172693	1.451825260405146	2.600656623845625	3.9145811259370267	2.4811309378675586	6.262048669457944	4.319254522120855	4.858237726645799	4.929082351141047	5.429409468912931	5.366217070118305	5.247901807423793	3.828003822695416	2.445298594970378	6.236876743241223	3.6298718441712063	5.786785134917298	3.1092447440501427	4.785001487302939	3.603392615354723	4.248796965012992	3.5038297039861077	5.001885490228898	5.57988347825346
cont_P15241	-0.9866349012752617	-5.7958870130733855	-0.6272148701755781	-0.4464303191283054	-0.4665200532683527	-5.7958870130733855	-0.32160968023109715	-5.7958870130733855	-5.7958870130733855	-5.7958870130733855	-5.7958870130733855	-5.7958870130733855	-5.7958870130733855	-5.7958870130733855	-5.7958870130733855	-5.7958870130733855	-1.7211072616854646	-5.7958870130733855	-5.7958870130733855	-0.38417180202664947	-5.7958870130733855	-5.7958870130733855	-5.7958870130733855	-5.7958870130733855	-5.7958870130733855	-5.7958870130733855	-5.7958870130733855	-5.7958870130733855	-5.7958870130733855	-5.7958870130733855	-5.7958870130733855	-0.14240014013180693	-0.3844212875144572	-0.19288670650922476	-0.8562264240436391	-0.5760644967583255	-0.692605982426712	-5.7958870130733855	-5.7958870130733855	-5.7958870130733855	-5.7958870130733855	-5.7958870130733855	-5.7958870130733855	-0.871355095565194	-5.7958870130733855	-5.7958870130733855	-5.7958870130733855	-5.7958870130733855	-0.6479716118367732
cont_P15252	-2.0636225773448538	-1.1337765659253116	0.8431723162000224	0.8102383863805266	0.5900732454962425	-0.1018561347308731	1.0711150210810914	-5.7958870130733855	-5.7958870130733855	-2.649141275243344	-5.7958870130733855	-1.2795046020341236	-1.9482665718536727	-1.3866123286650078	-0.3522669020245722	-0.9814997458444378	-0.7985322197289096	-1.2180708267170908	-0.836800259629116	0.789842380002104	-5.7958870130733855	-5.7958870130733855	-5.7958870130733855	-5.7958870130733855	-5.7958870130733855	-5.7958870130733855	-5.7958870130733855	-0.06761762828878856	-0.40578425788352535	-0.13941820465657084	0.18075166885832405	1.854320326967197	1.7099660322586911	1.4422727934305029	1.06674587067689	1.1305139185313158	0.9057500280474386	-1.0165444078332315	-1.6107932490457226	0.2511592452240157	2.024364614083069	-0.5686992404716172	-0.9490513869871162	-0.4603501428655337	0.283394247417578	0.5770742547739348	0.9061126135275234	0.5719406183867115	1.1327033044409138
cont_P15559;P15559	2.2919019579541176	1.9075156011729277	1.9157136021649013	1.8473213442473997	2.1030121642371777	2.3320894607032185	1.9621758364263342	2.497738795879586	2.0343394458491817	2.425075085417367	2.316680171855478	2.261804253131851	2.3915119261277495	2.3455971562557725	2.297792349254511	2.247005419190089	2.155851525855535	2.4703981937471293	2.121064813252931	1.9538416394349554	-5.7958870130733855	-5.7958870130733855	-5.7958870130733855	-5.7958870130733855	-5.7958870130733855	-5.7958870130733855	-5.7958870130733855	-5.7958870130733855	-5.7958870130733855	-5.7958870130733855	0.6835927288339534	0.45424912032652676	1.7033187807170156	0.49277536180170256	-0.1163937011284969	0.24998015603630724	0.7300914635189378	1.635911305240633	1.2540303536664215	0.835473833241964	1.1540594218342866	1.0193172074618209	1.407708422286201	2.0852191275109395	1.8807090470497545	0.9765822222206756	0.9813504386651581	0.8706724448427261	0.259277709144482
cont_P16083;P16083	0.17408895865233728	-0.12609322339730786	0.3294999091900796	0.2406535278933425	0.34764690677642723	0.4947820619054856	-0.13378363402780524	-0.0012056285239978122	0.17139703992424957	-0.010203764489134239	-0.1466889778822437	-0.5348619100572681	-0.12820388605870106	0.10808362664229768	-0.1296912518771542	-0.3492846606432048	-0.023192040197508132	-0.2762577686075533	-0.03828444139770752	0.13322247369535772	-5.7958870130733855	-5.7958870130733855	-5.7958870130733855	-5.7958870130733855	-5.7958870130733855	-5.7958870130733855	-5.7958870130733855	-5.7958870130733855	-5.7958870130733855	-5.7958870130733855	0.6869027062884426	0.1530437275419537	0.35687916486412785	0.34689985718646293	0.18343570884517607	0.17328339051111286	0.2299193748368984	-0.41490996607465236	-1.0357621895645577	-0.5206746609344465	-0.6390407272512004	-0.8021012550788906	-0.6556586720870943	-0.09289565797295184	0.11640199598091776	-0.49447204295824243	-0.30325512986544667	0.10549392299010406	0.3673987189218298
cont_P25691	-5.7958870130733855	-0.24784114900128806	-0.2642962285473788	-0.3218637407019446	-0.007141530343391072	-1.0848193731206242	0.5666132250281569	-2.788123566121493	-5.7958870130733855	-0.29263589396617007	-0.8954669520900185	-1.9545078066307309	-5.7958870130733855	-0.6577130336489496	-0.43858142097614616	-5.7958870130733855	-1.1199371438925725	-5.7958870130733855	-0.8033511747482924	-0.22484808113791888	-5.7958870130733855	-5.7958870130733855	-5.7958870130733855	-5.7958870130733855	-5.7958870130733855	-5.7958870130733855	-5.7958870130733855	-5.7958870130733855	-5.7958870130733855	-5.7958870130733855	-0.455019090243942	0.6507680912723315	-0.24988988935342635	-0.035976327684995674	0.20692063882328926	0.03702264727496726	-0.21189330433398654	-5.7958870130733855	-5.7958870130733855	-5.7958870130733855	-5.7958870130733855	-5.7958870130733855	-5.7958870130733855	-1.25130642951171	-1.3018040417067707	-5.7958870130733855	-0.6646450408834236	-5.7958870130733855	0.03733722652451979
cont_P35527;P35527	2.046658301093314	2.4891015137276202	4.022308349374926	5.524678604136578	5.44264090218936	3.1485811833336084	3.988512138993195	2.4445650522222135	5.909269666818003	3.479319353831975	1.8215506243259951	2.4891497387686194	1.6076003090172015	1.920312185762661	1.8058379298028402	2.039962165655342	1.6601459295432204	1.6951041730255523	2.1791995924317606	5.321831091572733	-5.7958870130733855	1.889401322383639	1.396267283898698	1.681893412921645	1.8971201424228685	1.4465231130010616	1.0563745035995258	2.534761321275376	2.0319691453747057	2.1785691313732327	6.702588512182583	4.871853069608493	4.475581331576919	5.656994642592174	5.150974663710104	5.479064512700594	5.026844895421898	3.325436944158448	2.45793813000276	6.451885755273721	3.456453469100273	2.907399005192273	2.7326468691118246	2.66770747454808	3.2467943411775697	4.097668690771131	3.6457961535969052	6.666529296352376	4.807736227147074
cont_P35908;P35908	2.2582902914903857	2.6201968549261947	4.614346983222159	5.450444508828571	4.85644672420541	2.9737479693477744	4.3873055955655795	2.133837039232937	2.22967941448071	3.6370119269912817	2.584901088224256	2.8361797559838897	2.307678844100273	3.0023610584485345	2.6056584417213204	2.618278313483689	4.137230151524086	2.1230405545197124	2.4954656340292645	5.53791768712665	-5.7958870130733855	1.200262016669432	0.6782586993181493	1.0195523901924455	1.8644060287425912	1.5180486664200499	0.9391431771038546	2.4714680118217696	4.157667815285377	2.2800141419443785	6.265553825099888	4.031481675231803	4.501323885221502	4.608906140657914	5.283715305347221	5.2649358910047	5.091639690198013	3.564010863270625	2.1155702879289846	5.9797927377743925	3.0892951929366474	5.146934601882916	2.623025693982768	5.077025128684624	3.5436187398870684	3.896503778340277	3.301953545435684	4.683925010263017	5.404814218109308
cont_P55957;P55957	0.6136430418354138	0.48599424932229723	0.2892737813458248	0.3335404983623462	0.16670837551932777	0.24684491503050665	0.4068794856541697	0.6006338514369074	0.22115544713864155	0.5043020287114361	0.6362508366671566	0.2027042440827088	0.3898838242062418	0.6191244938981646	0.2926365230168146	0.41225228135279457	0.6489681255788149	0.3311523898937779	0.5372839229176427	0.4703626717880553	-5.7958870130733855	-5.7958870130733855	-5.7958870130733855	-5.7958870130733855	-5.7958870130733855	-5.7958870130733855	-5.7958870130733855	-5.7958870130733855	-5.7958870130733855	-5.7958870130733855	-5.7958870130733855	-5.7958870130733855	-1.0720412406212319	-1.0071635494765943	-5.7958870130733855	-2.1731514953872404	-5.7958870130733855	-5.7958870130733855	-5.7958870130733855	-5.7958870130733855	-1.6845726036263504	-5.7958870130733855	-1.3487462513411654	-0.37459259258742617	-0.1908388295944507	-5.7958870130733855	-1.326575423380459	-5.7958870130733855	-5.7958870130733855
cont_P61626;P61626	1.3282546872895336	1.7867793304189685	2.37752055954478	2.479227616912431	2.7566700517317595	1.9571706348839473	2.6216095828527743	1.4299130564917844	2.3666142327125224	1.8375356176115603	1.518447184809035	2.176555908724033	1.3061281117307382	1.3757424214705067	1.5116952011969773	1.6023449317946998	1.4961154271273966	1.208299752743656	2.037799732496757	2.790657688930046	-5.7958870130733855	-0.9166838198242171	-5.7958870130733855	0.08937418139827741	-0.34295987587441656	-0.7967696229215953	-5.7958870130733855	2.3261366866559063	1.9506627525946099	2.205356448906323	2.7145463444057136	3.037312029609492	2.6656135911301395	2.617273638963007	2.2448189629669266	2.92023016665287	2.523270105809728	1.7242291143683792	1.843635998672289	2.6909788319781445	2.010689514002184	1.9921032964135357	2.0321012702947416	1.826912270777005	2.6537022887026813	2.4241456054697146	2.3530303218614894	2.9022142811821645	2.877847993058046
cont_P61769;P61769	0.10234276330071379	0.016613196910026353	1.0890003731701983	1.1253234249477484	0.9093335417233172	0.6082888561661862	1.3368284920614597	-0.005642724763956521	-0.2509341740989722	0.4143764603765238	0.0009568662753446402	0.3900763004320575	-0.23728193734969813	0.45594265537206247	0.059100334192571574	0.4916006053154891	0.22303918469035092	0.10210567356593207	0.07649677533093986	1.2289929009136293	-5.7958870130733855	-5.7958870130733855	-5.7958870130733855	-5.7958870130733855	-5.7958870130733855	-5.7958870130733855	-5.7958870130733855	0.45736070734129003	-0.05565773752743262	0.0706954960485635	-0.14473654490664767	1.5356995331885526	1.429112283504953	1.3095617808255264	1.348136237471458	1.3751708213687248	1.5494026418111844	0.5531314135250107	0.4090868376173222	0.5275750964052377	0.3968882115611514	0.8486281436312997	0.38861104988906636	0.7176884178838783	1.0602493154628545	0.9488689469010517	1.144455399188217	1.2512415379651172	1.6112560903341675
cont_P62937;P62937	3.4074299883681527	3.2184027666974924	3.0620776814210826	2.9058367850111986	3.1966134570006615	3.1199560802265696	2.9862869839177684	3.3567093622709123	2.9509016440573532	3.232957380474148	3.2117231390235874	3.163358409366728	2.9058688795459533	3.25010760184278	3.2105397229890484	3.341110229020897	3.3193356540854544	3.3717000308606657	3.4324115588419546	3.0150532243983013	-5.7958870130733855	-5.7958870130733855	-5.7958870130733855	-5.7958870130733855	-5.7958870130733855	-0.4028643427949425	-5.7958870130733855	0.010885810766475938	-0.2568963835206074	0.3477237718290132	1.0012664324142413	1.3966223246092964	2.2283061638561397	1.517050707872673	1.0011889440731847	1.2738115121701967	1.4749917259769394	1.7375320520835733	1.8835486476341186	1.1575399667427269	1.8172355836728775	1.6015534178711424	1.9148225989014598	2.7425087807728015	2.828506617053586	1.4345462793335806	1.474213974532143	1.3887688958856363	1.1462263574076832
cont_P62979;P62979	2.3779954509521777	2.5825048009446747	2.934450907771588	3.113741646426838	2.844816579877081	2.7109871752720283	3.0670034070674768	2.285417644190244	2.381809573016602	2.059076350366679	2.577796666602082	2.4259315425411097	2.6479491396433317	2.1333984678594735	2.515262046427535	2.14863599645845	2.6730782052239572	2.0080144284476376	2.470624968164888	2.8076556641777564	-5.7958870130733855	-5.7958870130733855	-5.7958870130733855	-1.184004520620151	-0.29806203203823506	-0.8091973916819357	-5.7958870130733855	1.3926231056273717	1.4580826295135598	1.5755572938601217	2.2261616748204864	3.4700070909503515	3.0508117432541013	3.0723118229520456	3.0794954689105882	2.9408534928399805	2.9752622027238775	1.904461463671231	2.4914517476205047	2.6581160863358924	2.320243981371468	2.090286488246134	2.5198417911764937	2.312406800003273	2.680287787583538	2.822020472084425	3.381369670027746	2.7387415908875403	3.158784207527286
cont_P63165;P63165	1.0978145216456283	0.865872066274868	0.26532784602202614	0.5916102392109296	0.6259648544847236	0.7879756879807165	0.4003790975981703	0.9034152944045607	0.87749074752187	1.142088790531937	0.6231801638578357	1.0330957790358504	1.0436053295012682	1.0714329959495246	1.020661624567953	1.0459086580576975	0.896506975861955	0.9694353891268829	0.9845533187411504	0.7006232123207633	-5.7958870130733855	-5.7958870130733855	-5.7958870130733855	-5.7958870130733855	-5.7958870130733855	-5.7958870130733855	-5.7958870130733855	-5.7958870130733855	-5.7958870130733855	-5.7958870130733855	0.0960947327742351	-0.1900340502834412	0.17380988410898318	-0.3097269520366921	-0.9489540128289087	-0.4416075346485435	-0.47360156267553993	0.16610941954812442	0.2259701409920747	0.2342934694629253	0.1361717408593909	0.3164606887622547	0.33943757714820705	0.36231985490968416	0.31531758318170455	0.24763534364822068	0.07784347039671079	-0.0993895626180327	-0.373519993509119
cont_P63279;P63279	0.9771787201558565	0.8583737623353008	0.44109170782340545	0.5287856914828638	0.6260219319589129	0.7006187312890138	0.6255606395749937	0.8695033416595885	0.6555962662472435	0.6405885799066386	1.0335996878955827	0.9166392704720366	1.1465652432936502	0.7693825461565268	1.0001291269112524	0.7784531938258995	0.9222570928226693	0.8668772372790351	0.8313229588909808	0.42907693590463813	-5.7958870130733855	-5.7958870130733855	-5.7958870130733855	-5.7958870130733855	-5.7958870130733855	-5.7958870130733855	-5.7958870130733855	-5.7958870130733855	-5.7958870130733855	-5.7958870130733855	-0.8888076314526868	-5.7958870130733855	-0.29792605103346315	-0.3836043914122812	-1.0602040300487787	-5.7958870130733855	-5.7958870130733855	-0.35844973871453684	0.004196982055874926	-0.001652846684763987	-0.265335344370539	-0.3357305565983491	-0.2509507043372162	0.33766832151862414	0.7284463308337573	-0.44356909411681644	-0.22207929625165804	-1.1403418808711456	-0.7947877860515717
cont_P68082	-5.7958870130733855	-5.7958870130733855	-5.7958870130733855	-0.7322393499893164	-5.7958870130733855	-5.7958870130733855	-0.04600052890160764	-5.7958870130733855	-5.7958870130733855	-5.7958870130733855	-5.7958870130733855	-5.7958870130733855	-5.7958870130733855	-5.7958870130733855	-5.7958870130733855	-5.7958870130733855	-5.7958870130733855	-5.7958870130733855	-5.7958870130733855	-5.7958870130733855	-5.7958870130733855	-5.7958870130733855	-5.7958870130733855	-5.7958870130733855	-5.7958870130733855	-5.7958870130733855	-5.7958870130733855	-5.7958870130733855	-5.7958870130733855	-5.7958870130733855	-5.7958870130733855	-0.7687819217007957	-0.46270805501572165	0.7011678755885635	0.41773052520469206	0.43567994491068895	-0.017596717016964043	-5.7958870130733855	-5.7958870130733855	-0.9539401181779914	-5.7958870130733855	-5.7958870130733855	-5.7958870130733855	-5.7958870130733855	-5.7958870130733855	-0.8261084206030099	-1.2488659256484727	-1.035621810661097	-0.6937504549587378
cont_P68871;P68871	-0.06113557367783793	0.16631559912508964	1.6040762104318853	1.5084842313713571	1.4864643437983842	1.216744746189832	1.727798395979566	-0.47668543294180005	0.020778590929397392	0.4641569337710074	-0.7448858016731086	0.23946199272751498	-0.8482816266570482	-0.5296048574687483	-0.5787715183080804	-0.6001466370326922	-0.2537616798276493	-0.5419770885996571	-0.0746199071850286	1.5587434845381642	-5.7958870130733855	0.6138510692701653	-5.7958870130733855	-0.8250602055905493	-5.7958870130733855	-5.7958870130733855	-5.7958870130733855	0.9870541305021844	0.7382309003379722	0.9599665030413795	0.6041686640959083	1.7200102177567316	1.5728014794156697	3.057736991726759	1.5936520926170026	1.7409442632711345	1.6659399977176534	0.3043664264145047	-0.3795121861904583	1.025920548621058	-0.1580323482739677	-0.1405147355127278	-0.6650793238383276	-0.1621756129688116	0.059750315996300776	0.4978187489198492	0.6002689111373873	1.1456329838313526	1.6469047249367745
cont_P69905;P69905	-0.1531311888798706	0.24619643319777065	1.212440893509758	1.0564328044729665	1.475903661247849	1.2212408189993387	1.4178411508626858	0.5855720335159431	-0.09128073137774947	0.6516902950160244	-0.2900366621337825	0.6123161383969484	0.0371181117172035	-0.14324833995085953	-0.008549357302934624	-0.27113433577776247	-0.35213953462927505	-0.5029771535829407	-0.011647208184572204	1.0533710267334846	-5.7958870130733855	-5.7958870130733855	-0.36568103642252064	-5.7958870130733855	0.6351269659902711	0.24170907790757512	-0.06792935394833477	1.152954633312373	1.0492939751981067	1.3356894375294286	-0.020297938049142983	0.6959361570623106	0.7867174445960152	2.4184781587721518	1.0376925529162246	1.3734139988432499	1.2095651989503216	0.07237442150514402	-0.4972774170319954	0.6391772022472865	-0.4091361477334704	0.07349915919421872	-0.32535913550414236	0.025372656182237108	-0.225374417754431	-0.23666423852599197	-0.019275828689323957	0.5575623550667048	1.0280208976490426
cont_P78386;P78386	-5.7958870130733855	-5.7958870130733855	-1.257744937615404	-1.1016247862174018	-0.8569681514358437	-2.194246821803176	-0.40965130698399604	-5.7958870130733855	-5.7958870130733855	-5.7958870130733855	-5.7958870130733855	-5.7958870130733855	-5.7958870130733855	-5.7958870130733855	-5.7958870130733855	-5.7958870130733855	-5.7958870130733855	-5.7958870130733855	-2.06558222900713	-1.2918187564223864	-5.7958870130733855	-5.7958870130733855	-5.7958870130733855	-5.7958870130733855	-5.7958870130733855	-5.7958870130733855	-5.7958870130733855	-5.7958870130733855	-5.7958870130733855	-5.7958870130733855	0.44487955177242317	0.31498011858095537	0.30320698862285284	0.31791827485988833	0.2965803751477213	0.10918200480018687	-0.17588169895786804	-5.7958870130733855	-1.9472158337144885	-0.7186032809742445	-5.7958870130733855	-5.7958870130733855	-5.7958870130733855	-5.7958870130733855	-1.4196083115381597	-0.9620838807259475	-0.5188845400095758	-5.7958870130733855	0.23725044159187117
cont_P99999;P99999	0.9231114152711533	1.0315264090608678	1.1260160195110054	0.9960075798457271	0.9660997646573003	0.8668909134384046	1.1452179010884693	1.0131668240744562	1.0382126076122336	0.8894967434540582	1.1315054358417425	1.288533694414456	1.056329517273751	0.9861682071821988	0.9401604662230132	1.1287268109274888	0.9825422442439492	0.9562315860825695	0.8305997535989886	0.883754539637271	-5.7958870130733855	-5.7958870130733855	-5.7958870130733855	-5.7958870130733855	-5.7958870130733855	-5.7958870130733855	-5.7958870130733855	-5.7958870130733855	-1.4794899435642062	-0.8801969194043036	0.9220767286376681	1.1677205480879693	0.8006819668974506	0.6619154424219029	0.5368414793999513	0.6480534237818735	0.55899435073793	1.4788496774092634	1.6777802831073059	1.500377367919163	1.7089316285879879	1.4617920646607825	1.574455816487892	1.4208732161947697	1.2463177614565712	1.3627838483730133	1.3441945079360835	1.0693351926980348	0.8388847687961537
cont_Q06830;Q06830	3.2160816194105593	2.9738654906294917	3.0086860935830417	3.1346657365708803	2.9886117930018177	3.270238270033803	2.9736141368520888	3.1079261389408757	3.07832747104806	3.1650704953707303	3.1690795811311507	3.066842382450309	3.0524983338318137	3.0748545398748286	3.329214331047341	3.039651160545939	3.1624062950069427	3.1924231327807613	3.290407352806278	2.963364215016745	-5.7958870130733855	-5.7958870130733855	-5.7958870130733855	-0.03686291270038066	-0.2557179520433218	-1.2062909544189235	-5.7958870130733855	0.9719301560688259	0.9787935396933936	0.8164204286309631	2.8901415947665483	2.747931652049103	3.0500944504737646	2.6818588956756715	2.4361568845868478	2.4924869520096027	2.4965041464486073	2.3987135351719346	2.326775495275231	2.730678419463413	2.33989165027898	2.3489122728607628	2.495288683131321	3.0557894296154107	3.1118724620266653	2.543976632777211	2.717498392076817	2.7881498368657613	2.762623422101798
cont_Q14525;Q14525	-2.6156384038331866	-1.3491941066316433	-0.582444134854578	-0.40174485769439394	-0.3302200599477004	-1.5675066694483257	0.6702436783617597	-0.7174596787496418	-1.7153366413229318	-0.8530606501362974	-1.1557480130710598	-5.7958870130733855	-0.9454237082233513	-0.601700661994263	-1.7070391173789283	-3.1089180311475286	-5.7958870130733855	0.6065230008657657	-1.182216093348087	-0.7461659764815547	-5.7958870130733855	-5.7958870130733855	-5.7958870130733855	-5.7958870130733855	-5.7958870130733855	-5.7958870130733855	-5.7958870130733855	-1.147667519050712	-1.235788521019209	-1.003295540874622	0.7826467720872827	1.0774020400486861	0.9019001125564168	0.7784406639349359	0.7929824517693206	0.5240913278156683	0.5274826896932688	-5.7958870130733855	-5.7958870130733855	-0.7051152264830524	-0.9242919307629784	-5.7958870130733855	-5.7958870130733855	-0.22913294446035765	-1.0997871669734298	-0.5566744386579935	0.05212808966862083	-0.018129806266810145	0.7565854009030945
cont_Q14532;Q14532	-5.7958870130733855	-5.7958870130733855	-1.2053242026750917	-5.7958870130733855	-0.6169685708352813	-5.7958870130733855	-0.43502276914516974	-5.7958870130733855	-1.9412352331542513	-5.7958870130733855	-5.7958870130733855	-5.7958870130733855	-5.7958870130733855	-5.7958870130733855	-5.7958870130733855	-5.7958870130733855	-5.7958870130733855	-5.7958870130733855	-5.7958870130733855	-5.7958870130733855	-5.7958870130733855	-5.7958870130733855	-5.7958870130733855	-5.7958870130733855	-5.7958870130733855	-5.7958870130733855	-5.7958870130733855	-0.7410904431111828	-5.7958870130733855	-5.7958870130733855	-0.35327834931162555	-0.2053557150451634	-0.0013029610018330537	0.011059786210095424	0.018649965178772147	0.268865016306116	0.04977738604846382	-0.947752957328312	-5.7958870130733855	-5.7958870130733855	-0.8132360141904549	-5.7958870130733855	-5.7958870130733855	-5.7958870130733855	-5.7958870130733855	-5.7958870130733855	-0.8840861598011887	-0.6456309124587599	0.015566225376043444
cont_Q15323;Q15323	-5.7958870130733855	-5.7958870130733855	-0.7365138355199424	-0.917272190680857	-0.5873176383473907	-1.3668746424862033	0.5739388018000557	-5.7958870130733855	-5.7958870130733855	-5.7958870130733855	-5.7958870130733855	-5.7958870130733855	-5.7958870130733855	-5.7958870130733855	-5.7958870130733855	-5.7958870130733855	-2.4203948560404083	-5.7958870130733855	-1.657633451281117	-0.5169300912376007	-5.7958870130733855	-5.7958870130733855	-5.7958870130733855	-5.7958870130733855	-5.7958870130733855	-5.7958870130733855	-5.7958870130733855	-1.175973759606951	-1.9147823539257502	-5.7958870130733855	0.1606645357312394	-0.13798603711746601	-0.008494241768373545	-0.21171201774159318	-0.09373920981388233	-0.37563776783600367	-0.8933815934030679	-5.7958870130733855	-5.7958870130733855	-5.7958870130733855	-5.7958870130733855	-5.7958870130733855	-5.7958870130733855	-5.7958870130733855	-1.4071638154014703	-5.7958870130733855	-1.1509951196144192	-0.8503163318067338	0.11582647848331139
cont_Q15843;Q15843	1.5223322472310683	1.3865367388738004	1.1596023103601822	0.8459086892623218	0.9678246255984552	1.2973368689536215	0.9370120703425753	1.353937873709811	1.1586062952926803	1.2627086853806733	1.4248712267529458	1.3316284913692218	1.3229408314992026	1.3977150987462996	1.2959513600936172	1.3324142401305274	1.2996275704353197	1.4867005626001675	1.3867093377877033	1.0196269461702239	-5.7958870130733855	-5.7958870130733855	-5.7958870130733855	-5.7958870130733855	-5.7958870130733855	-5.7958870130733855	-5.7958870130733855	-5.7958870130733855	-5.7958870130733855	-5.7958870130733855	0.06199464952329245	-0.7769970648471127	0.8456639324701142	0.39849091534856707	-0.004414568371688348	0.2093167697416414	0.2724599494855787	0.017373447831627725	-0.00967510778361931	0.7253367929689833	-0.20637177333552728	-0.46924579994880167	-0.1671761380330256	1.0068731288530837	0.9737883096702586	-5.7958870130733855	0.2937375118743541	0.11971870091976394	0.27140081799795135
cont_Q92764;Q92764	-5.7958870130733855	-5.7958870130733855	-0.767185045749821	-5.7958870130733855	-0.44933734829358424	-5.7958870130733855	-0.25546824528742573	-5.7958870130733855	-5.7958870130733855	-5.7958870130733855	-5.7958870130733855	-5.7958870130733855	-5.7958870130733855	-5.7958870130733855	-5.7958870130733855	-5.7958870130733855	-5.7958870130733855	-5.7958870130733855	-5.7958870130733855	-1.1426768312378484	-5.7958870130733855	-5.7958870130733855	-5.7958870130733855	-5.7958870130733855	-5.7958870130733855	-5.7958870130733855	-5.7958870130733855	-5.7958870130733855	-5.7958870130733855	-5.7958870130733855	-5.7958870130733855	0.24979068694991424	-0.06340422282611359	0.17364741990430604	-0.14109212689173092	0.009504874079160822	-5.7958870130733855	-5.7958870130733855	-5.7958870130733855	-5.7958870130733855	-5.7958870130733855	-5.7958870130733855	-5.7958870130733855	-5.7958870130733855	-5.7958870130733855	-5.7958870130733855	-5.7958870130733855	-5.7958870130733855	-0.48581846489450664
cont_Q9NSB2;Q9NSB2	-5.7958870130733855	-5.7958870130733855	-2.8090977725516306	-1.5324973731521783	-1.0866626307456186	-5.7958870130733855	-0.6320987359639564	-5.7958870130733855	-1.4862876800278984	-5.7958870130733855	-5.7958870130733855	-5.7958870130733855	-5.7958870130733855	-5.7958870130733855	-5.7958870130733855	-5.7958870130733855	-5.7958870130733855	-5.7958870130733855	-3.1320662165961335	-0.48862410122384375	-5.7958870130733855	-5.7958870130733855	-5.7958870130733855	-5.7958870130733855	-5.7958870130733855	-5.7958870130733855	-5.7958870130733855	-5.7958870130733855	-5.7958870130733855	-5.7958870130733855	0.45752893420636376	0.09657113319339573	0.15448938166420473	-0.0571575783653514	0.24271941750834983	-0.2594607727972741	-0.2978422042871241	-5.7958870130733855	-5.7958870130733855	-0.4459992244105428	-5.7958870130733855	-5.7958870130733855	-5.7958870130733855	-5.7958870130733855	-5.7958870130733855	-0.06642572133858181	-1.4804381630249108	-0.5492303972217039	-0.36878541813213034
E9PAV3;Q13765	1.6009738142669043	1.6779874978244351	1.4585187169939802	1.2793961818486908	1.5781896080509106	1.468233556480837	1.444060362726837	1.5409340527530024	1.5644672756575244	1.600413709830847	1.8810764516736322	1.4089630204840091	2.0104246053667376	1.5380704529178513	1.561105320076361	1.492268826395836	1.565205262564434	1.4699827938923846	1.5937169691423032	1.2466642143889965	-5.7958870130733855	-5.7958870130733855	-5.7958870130733855	-5.7958870130733855	-5.7958870130733855	-5.7958870130733855	-5.7958870130733855	-5.7958870130733855	-5.7958870130733855	-5.7958870130733855	0.26317721470322886	0.40205908595354806	1.087248989651747	0.5725326776504039	0.6029427227141493	0.5639639816707855	0.711451355157435	0.9135505434078971	-0.11442132383448624	0.607124954549746	0.9437448577504687	-0.014590120629943025	-0.10214876117230447	1.240592096180005	1.4024084938520467	-0.2384362773308042	1.466350377404999	0.8754375239007708	0.9786734356133002
E9PRG8	0.6481624747444149	0.6786529479629535	0.48569312374590456	0.5934501969037463	0.49626611752036515	0.3491380609801541	0.39353937393709504	0.5202239102052647	0.6106267146399823	0.4874568913622962	0.7573377304152454	0.46898852923423123	0.8847490566727291	0.608080625031328	0.5668317746217553	0.5449166027165301	0.44900388463252633	0.46983996454856125	0.6730328619028817	0.44481438505607407	-5.7958870130733855	-5.7958870130733855	-5.7958870130733855	-5.7958870130733855	-5.7958870130733855	-5.7958870130733855	-5.7958870130733855	-5.7958870130733855	-5.7958870130733855	-5.7958870130733855	0.2474883988127761	0.6377459070736369	0.41905697423234595	0.24152353608733823	-0.6240663097322589	-5.7958870130733855	-5.7958870130733855	0.6500169703741642	0.6686214037256338	0.5516221171669158	0.8549449119048205	0.2389499433467812	0.9664960361215382	0.369261560192279	0.8130767882121716	0.3176956096099668	0.8657501708815281	0.1993053675683401	0.1006277465972091
F5H094;G3V0H7;Q9NPD5;Q9Y6L6	-5.7958870130733855	-1.3415403773840806	-5.7958870130733855	-0.028602756943397048	-1.5186489792934126	-5.7958870130733855	-1.1944137649593594	-5.7958870130733855	-0.18097081545101434	-5.7958870130733855	-5.7958870130733855	-5.7958870130733855	-5.7958870130733855	-5.7958870130733855	-5.7958870130733855	-5.7958870130733855	-5.7958870130733855	-5.7958870130733855	-5.7958870130733855	-0.3315919928506959	-5.7958870130733855	-5.7958870130733855	-5.7958870130733855	-5.7958870130733855	-5.7958870130733855	-5.7958870130733855	-5.7958870130733855	-5.7958870130733855	-5.7958870130733855	-5.7958870130733855	-0.07010532611554524	-0.17464305482786863	-0.2642803490704362	0.08656931959559783	-0.26484441208786275	0.2950276895232246	-0.20535266673840033	-5.7958870130733855	-5.7958870130733855	-1.1736330217073898	-5.7958870130733855	-5.7958870130733855	-5.7958870130733855	-5.7958870130733855	-5.7958870130733855	-5.7958870130733855	-5.7958870130733855	0.4035069496762434	-0.1990877197144247
H3BV60	-0.19437578572312472	-0.10617443087959337	-0.11632289740642662	-0.17727188092224008	-5.7958870130733855	-0.402110138431961	-0.2329716449240901	-0.053513700788050775	-0.5409039239285315	-0.12688372238942325	0.036052031545866954	-0.07383354704536964	-0.07263477437498383	0.07082446130923253	0.0318014761331059	0.10895381049136688	-0.032557868725355044	0.15374871138466237	-0.03557641481275142	-5.7958870130733855	-5.7958870130733855	-5.7958870130733855	-5.7958870130733855	-5.7958870130733855	-5.7958870130733855	-5.7958870130733855	-5.7958870130733855	-5.7958870130733855	-5.7958870130733855	-5.7958870130733855	-5.7958870130733855	-5.7958870130733855	-5.7958870130733855	-5.7958870130733855	-5.7958870130733855	-5.7958870130733855	-5.7958870130733855	-5.7958870130733855	-5.7958870130733855	-5.7958870130733855	-5.7958870130733855	-5.7958870130733855	-5.7958870130733855	-5.7958870130733855	-5.7958870130733855	-5.7958870130733855	-5.7958870130733855	-5.7958870130733855	-5.7958870130733855
L0R6Q1	0.29528928555391376	-0.12291767027433567	-0.7733340929910701	-0.33871072486584547	-0.5432083784155314	-0.05666930966176731	-0.23202495834175663	0.07439684219039398	0.05689636543266917	-0.03312734341992915	0.05345147513625156	0.27266127498639564	-0.03747109849641751	0.36025100999345727	-0.2762131347984737	0.10152290642320635	0.1768219126736394	0.08964889529672256	0.09601307000033232	-0.4396948225355439	-5.7958870130733855	-5.7958870130733855	-5.7958870130733855	-5.7958870130733855	-5.7958870130733855	-5.7958870130733855	-5.7958870130733855	-5.7958870130733855	-5.7958870130733855	-5.7958870130733855	-1.3958619814571904	-0.9729053204315935	-0.7175134346533175	-5.7958870130733855	-5.7958870130733855	-1.0842631835055343	-0.8712305869142101	-0.6766571611729046	-0.6493902393349736	-0.43659534336420425	-0.8546632199305089	0.08106777933025155	-0.15918828541398058	-0.45942894696289965	-0.8119731695017531	-0.4816990485657069	-0.5985857320908025	-1.0072978927806613	-1.023705581096852
L0R819	-0.45760275838710424	-0.3440846183422304	-0.5152458154831311	-0.9668544674232646	-0.376277844733633	-0.5803776460873666	-0.5853111998628285	-0.3782236127719095	-0.6801063725000491	-0.5489330391850662	-0.3312293898024088	-0.9606830867665535	-0.43078248212679093	-0.3137635678588048	-0.5100097877915948	-0.4337050897233706	-0.5664373495278291	-0.4432156631769566	-0.6056737505531886	-1.3535150584806317	-5.7958870130733855	-5.7958870130733855	-5.7958870130733855	-5.7958870130733855	-5.7958870130733855	-5.7958870130733855	-5.7958870130733855	-5.7958870130733855	-5.7958870130733855	-5.7958870130733855	-5.7958870130733855	-5.7958870130733855	-5.7958870130733855	-5.7958870130733855	-5.7958870130733855	-5.7958870130733855	-5.7958870130733855	-1.4842967588239067	-5.7958870130733855	-5.7958870130733855	-5.7958870130733855	-5.7958870130733855	-5.7958870130733855	-2.079178787018625	-1.714419939983165	-5.7958870130733855	-1.627948536393889	-5.7958870130733855	-1.5551169827849842
O00115	-0.5884297894843836	-0.12611554316238113	0.5967725559006146	0.8155603189417056	0.3839395767843141	-0.15225152641389472	0.7511684764596918	-0.7133763969834815	-5.7958870130733855	-0.8264399870695054	-0.8243954943313122	-0.2260052858759592	-0.66537967224383	-0.42866139164662875	-0.08251560807987504	-0.7794623280772642	-0.0026523947257557916	-0.3127442712497971	-0.3464995789704077	0.39673772343906116	-5.7958870130733855	-5.7958870130733855	-5.7958870130733855	-5.7958870130733855	-5.7958870130733855	-5.7958870130733855	-5.7958870130733855	-0.5504565001626792	-0.5344149171563013	-0.2019046227721077	0.013095289281542993	0.7866295797670495	0.7546662079282621	0.704359535887851	0.6149405388337338	0.4585646554549653	0.5122061697287528	-0.8937985386295388	-1.9322807752990252	-5.7958870130733855	-1.7596736537399864	-5.7958870130733855	-1.2963173874710485	-0.9705537269285525	-0.8681000717747066	-0.32229934664448606	-0.07961176780173272	0.1370836591908839	0.7329103898574895
O00116	0.4741635923537536	-0.20058384185297945	-0.5390473282784396	0.2286363115251091	0.01991403112339849	0.4046263880259926	0.20504937576400395	0.526475781458116	0.22291961104754313	0.0504225597990793	0.5395522051385303	0.6418372725938665	0.43190599491593407	0.5461756591188717	0.7611969087545782	0.5870571222078836	0.34317794592424217	0.5571565690924936	0.32983572252092774	0.1495431844656111	-5.7958870130733855	-5.7958870130733855	-5.7958870130733855	-5.7958870130733855	-5.7958870130733855	-5.7958870130733855	-5.7958870130733855	-5.7958870130733855	-5.7958870130733855	-5.7958870130733855	0.05533605991604562	0.028978407608147825	-0.7016552128291441	-0.27698530939490906	-0.9435596923214793	-0.260881309976114	-5.7958870130733855	0.47892343469483867	0.6890414183691302	0.48430417198284814	0.7474252058764385	0.6870254320968526	0.49166196163327264	0.19969363539247362	-0.15627214896323022	0.35652463244687166	0.2487210989181492	-0.11266571329438696	-0.06895523829173276
O00139	0.11672013387700629	-0.03010430787430109	-0.16732935605517227	-0.30112676604307165	-0.45130973536600016	-0.039228067290071465	-0.08503858340070541	0.02618769117290591	-0.05419534027829229	0.03704934501460158	0.09842031777929264	0.037429148479496396	0.2098600000098336	0.08313023350474184	0.2017018885128104	-0.06471537988611609	0.0047477615525120575	0.19803229055218405	-0.16279324860555777	-0.2911585581593399	-5.7958870130733855	-5.7958870130733855	-5.7958870130733855	-5.7958870130733855	-5.7958870130733855	-5.7958870130733855	-5.7958870130733855	-5.7958870130733855	-5.7958870130733855	-5.7958870130733855	-0.803653959063775	-0.513031891503852	-0.4857471150132874	-0.45031656650546725	-0.876116929384162	-5.7958870130733855	-5.7958870130733855	-0.020698590613746473	-0.3563869324575193	-0.19665272944643614	-0.1980050320596998	-0.5581518034356132	-0.38736951370574846	-0.3155251044834474	-0.2496989088868227	-0.5894920829269609	-0.1234361885050844	-0.7871368936236891	-0.5097073585958409
O00148	1.870917580151425	1.7603425236911896	1.3704290627319062	1.3702631267398917	1.5586661084580895	1.6557484919302485	1.3647968384897107	1.8330350515827982	1.5712447085957997	2.001426226414299	1.8128679332630018	1.9792204054029008	1.901986958076772	1.850899953644184	1.8476485938844676	1.8533011825620016	1.7865455643540304	1.8170215148328717	1.8390305215447345	1.39337815206295	-5.7958870130733855	-5.7958870130733855	-5.7958870130733855	-5.7958870130733855	-1.1585705273844797	-5.7958870130733855	-5.7958870130733855	-5.7958870130733855	-5.7958870130733855	-5.7958870130733855	1.2680275495977809	0.9449990733576855	1.0616634692222402	0.632192108245419	0.5032935238823402	0.2771400632453167	0.36826394842612675	1.7018798129461397	1.3072694373092324	1.569822278540593	0.9620999132156534	0.9905127327150851	1.1475964114355497	1.7444199012224217	1.8681335865792283	0.7578168547553137	1.409920321617565	1.1543854950527745	0.5397069692039056
O00151	1.3342334319478406	1.5055113482237834	1.291560381472129	0.951565714308326	1.1967603375437872	1.3289592201992566	1.1383855273206485	1.2272244485088941	1.1321137427075758	1.4815295765810599	1.0868288364944596	1.13992214928539	1.2564024450671532	1.350881935160544	1.3612347773771651	1.4652132923563093	1.442642477506685	1.3047479263692974	1.1788139804423723	0.8425051855788359	-5.7958870130733855	-5.7958870130733855	-5.7958870130733855	-5.7958870130733855	-5.7958870130733855	-5.7958870130733855	-5.7958870130733855	-5.7958870130733855	-5.7958870130733855	-5.7958870130733855	-0.15989283560419415	-0.4737663373405382	0.40397757451194705	0.6139312338235322	-0.507266944126678	0.42846459389291414	0.28939444007311943	-0.1972871512368495	-0.6761315847880249	1.097628300276939	-0.49084260786006595	0.05816177505634152	-0.380037788376487	0.8753839157391778	0.5352606675823753	-0.2907009003328517	0.2662861621859239	0.43003666211471	-0.09714104522682197
O00154	1.0948845723710852	0.856607746392249	0.567450425175972	0.7784162832892157	0.8215478188723854	1.3231699242505763	0.8804754965507577	0.9499453477450331	1.015722924709699	0.9232086398365028	1.157364741738053	0.7210653359012121	1.1251477041985707	1.1614637120219633	1.1086209159435	1.0919163937741927	0.7868764684296711	0.9392892725089323	1.0315915238833364	0.7893359747152764	-5.7958870130733855	-5.7958870130733855	-0.13489933566280762	-5.7958870130733855	-5.7958870130733855	-5.7958870130733855	-5.7958870130733855	-5.7958870130733855	-5.7958870130733855	-5.7958870130733855	-0.4472983509270331	-0.6154948224142966	0.41048168142597224	0.017113057506194213	-0.5949545206255376	0.03970504955384155	0.030710487847707642	-0.12435158260331582	-0.37889020159527514	-0.5723463531661824	-0.9352344560712708	-0.757982493738403	-0.25109378498891616	0.4572891616118935	0.6999458880862579	-1.1878046020879784	-0.16254676359708523	-0.2748640487146064	-0.43058830535211146
O00159	1.379976375184575	1.2568292619268675	0.9090496434413016	1.016484897635361	1.0580233337864873	1.2445574628880913	0.9637012608642369	1.4271423444418574	1.2396530683125566	0.9953923363616507	1.2937417894038612	1.348508686985809	0.9063597186449489	1.4689558021091467	1.1551018433301576	1.3065622665290053	1.526491491878553	1.2797505269693552	1.2723873123243112	1.189282402416445	-5.7958870130733855	-5.7958870130733855	-5.7958870130733855	-5.7958870130733855	-5.7958870130733855	-5.7958870130733855	-5.7958870130733855	-5.7958870130733855	-5.7958870130733855	-5.7958870130733855	0.05162467310971125	-0.29856448719210904	0.5681167798544345	-0.2779602971020567	-0.03436129222793308	-0.08070871761935015	-0.11177454972601164	0.7755170173154198	0.4035088124203306	0.20212434853850533	0.7281690532990476	-0.3164518876852613	0.8363391828077479	0.39285915253924836	0.43774452893909044	0.2736715461904549	0.3903633121066419	0.18709682966513988	-0.1635785136218675
O00160	-0.12474415216352251	0.09567749242396449	0.2257333270948881	-0.4246848725318131	-0.5256791924556083	-0.18838731400796094	-0.08556456667692551	-0.08864351365297422	-0.19102758267277606	-0.2717323384238478	-0.06890469215647899	-0.08795802740480745	-0.09038291566086586	-0.07906228515820803	0.08876069926738984	-0.06055913885118218	0.12989214205395638	0.17772273912388775	-0.2514504525797099	-0.37714828409855994	-5.7958870130733855	-5.7958870130733855	-5.7958870130733855	-5.7958870130733855	-5.7958870130733855	-5.7958870130733855	-5.7958870130733855	-5.7958870130733855	-5.7958870130733855	-5.7958870130733855	-5.7958870130733855	-5.7958870130733855	-5.7958870130733855	-5.7958870130733855	-5.7958870130733855	-5.7958870130733855	-5.7958870130733855	-5.7958870130733855	-0.9562563530008806	-5.7958870130733855	-1.175615523661157	-5.7958870130733855	-1.081522840455451	-5.7958870130733855	-1.2017786611088697	-5.7958870130733855	-1.3284335735266297	-5.7958870130733855	-5.7958870130733855
O00161	-0.4901467809644249	-0.8768257204520649	-0.7533582244422647	-1.2581441273857117	-0.8269123478961234	-0.489503860111655	-0.8298324990561897	-0.16016078949939852	-0.5693810211432386	-0.2094037604273842	-0.20458569066016122	-0.35206403488209603	-0.7470024690864311	-0.2812448010014394	-0.7230095152854327	-0.2543844051945672	-0.23400265577492624	-0.07457639952694459	-0.17759402062194274	-0.4189607549603507	-5.7958870130733855	-5.7958870130733855	-5.7958870130733855	-5.7958870130733855	-5.7958870130733855	-5.7958870130733855	-5.7958870130733855	-5.7958870130733855	-5.7958870130733855	-5.7958870130733855	-5.7958870130733855	-5.7958870130733855	-5.7958870130733855	-5.7958870130733855	-5.7958870130733855	-5.7958870130733855	-5.7958870130733855	-5.7958870130733855	-5.7958870130733855	-5.7958870130733855	-5.7958870130733855	-5.7958870130733855	-5.7958870130733855	-5.7958870130733855	-5.7958870130733855	-5.7958870130733855	-5.7958870130733855	-5.7958870130733855	-5.7958870130733855
O00165	-0.5055220242996822	-0.4079189619761304	-0.564592443695331	0.2526887457397996	-0.8831158543293356	-1.0854667856802005	-0.43847616047375126	-0.539852982857449	-0.9049431993776373	-0.49267311881925835	-0.3413743197855601	-0.7021079543437707	-0.36572963545777504	-0.016566471956858474	-1.0248296707369628	-0.634373941787446	-0.25182261720680427	-0.2320517234064796	-0.8246007394741475	-5.7958870130733855	-5.7958870130733855	-5.7958870130733855	-5.7958870130733855	-5.7958870130733855	-5.7958870130733855	-5.7958870130733855	-5.7958870130733855	-5.7958870130733855	-5.7958870130733855	-5.7958870130733855	-0.6782128524948368	0.33915912037410656	-0.5899007825756036	0.08404002505066661	-5.7958870130733855	-5.7958870130733855	-5.7958870130733855	-0.1877903755099092	0.25336077701718307	0.4811296659396167	0.2164585198823733	0.3001673865396906	-0.23839642584229775	0.0025695323457184636	-0.3769134383391451	-0.02932011633934776	0.2151106354132821	-0.07295597490596899	0.22139710982344266
O00170	0.2690043067138576	0.4865791756557315	-0.012584511707449154	0.10890430353804177	-0.3170638394689433	-0.00676045429170952	-0.0457890577071813	0.06673423364671256	-0.2399448703815163	0.4162506349008004	-0.18484843843486126	0.23230369067985465	0.16627213171419017	0.277599722570881	0.251501496273927	0.2936484957338533	0.17950979342759948	0.016266652216343328	0.35108200740180084	0.11800244677979481	-5.7958870130733855	-5.7958870130733855	-5.7958870130733855	-5.7958870130733855	-5.7958870130733855	-5.7958870130733855	-5.7958870130733855	-5.7958870130733855	-5.7958870130733855	-5.7958870130733855	-5.7958870130733855	-5.7958870130733855	-5.7958870130733855	-5.7958870130733855	-5.7958870130733855	-5.7958870130733855	-5.7958870130733855	-5.7958870130733855	-5.7958870130733855	-5.7958870130733855	-5.7958870130733855	-5.7958870130733855	-5.7958870130733855	0.11790250985750571	-0.2046844879086906	-5.7958870130733855	-0.24154788263888308	-5.7958870130733855	-5.7958870130733855
O00186	-0.2491434216989661	-0.50475424023801	-0.6363364515026152	-0.4264071468186385	-0.45686202897941197	-0.3959455040145867	-0.21822908088969278	-0.43741512880391265	-0.0284893098666374	-0.3697616370106167	-0.3939193258436311	-0.34041429446757515	-0.5684371856903436	-0.3862655685913021	-0.5619449875615087	-0.41405411497529704	-0.250473327425354	-0.20144002780455808	-0.30028169582708214	-0.27045740021683495	-5.7958870130733855	-5.7958870130733855	-5.7958870130733855	-5.7958870130733855	-5.7958870130733855	-5.7958870130733855	-5.7958870130733855	-5.7958870130733855	-5.7958870130733855	-5.7958870130733855	-0.8996115550370646	-1.003293327440795	-0.18939625027440898	-1.291229314723089	-5.7958870130733855	-1.1989682761090437	-1.3096348999004337	-0.6068371535617323	-0.6367702103763981	-1.063163255622608	-1.2686307364669376	-5.7958870130733855	-1.0517490557218643	-1.0751794021631889	-1.2709594879155504	-0.7841989895947126	-0.8840711349967452	-1.3296665327119201	-5.7958870130733855
O00194	0.15817442927412087	0.39215388387020567	0.5378313686026944	0.06370249778610834	-0.5672628988600615	-0.5889162725668987	-0.39391924168924347	-0.40740890628923865	-0.06490936033694872	-0.16245499928138732	-0.1310357319266143	-0.5920731685051378	0.33061291341900534	-0.44204139026052697	0.3274636551001914	-0.6070045652643082	-0.02799046325576988	0.7342627458273816	-0.3744595083191224	-0.417119540070633	-5.7958870130733855	-5.7958870130733855	-5.7958870130733855	-5.7958870130733855	-5.7958870130733855	-5.7958870130733855	-5.7958870130733855	-5.7958870130733855	-5.7958870130733855	-5.7958870130733855	0.11975170390343742	-0.5323290602601032	-0.196357534390009	-0.08733382599686142	-0.20019493142919945	-0.22871822685359094	-0.23318667796786383	0.18524545762658062	0.05713823966552293	0.033668024308977	0.3278704071563828	-0.020042509813788887	0.02507513875070473	-0.13028193359595738	-0.04344051993406431	-0.35134343266693174	-0.4786450502205907	-0.8052292126499906	-0.4646492110058039
O00203	0.5360521802139453	0.4792951796037821	0.368016770143131	0.19311115195502443	0.14465313107266187	0.5141963721783902	0.32060669064069075	0.6260562482520126	0.37517053485497964	0.5990616043010896	0.5789855400357876	0.4359673251703462	0.44556083866793417	0.5321617866339532	0.5393491635854812	0.5661035244165874	0.6256300644790813	0.6300622003195135	0.5785017516812115	0.12933546419493666	-5.7958870130733855	-5.7958870130733855	-5.7958870130733855	-5.7958870130733855	-5.7958870130733855	-5.7958870130733855	-5.7958870130733855	-5.7958870130733855	-5.7958870130733855	-5.7958870130733855	-0.06230069667517157	-0.6066341760493903	0.02506067754771918	-0.8491249383103792	-0.3510558516951026	-0.671114052267494	-0.6287556012044748	0.24110523790274294	-0.7098614214870937	-0.3043267352371568	0.0240036914823632	-0.7603649870334395	-1.1486104081850743	0.2667988969748934	0.40719864550987567	-0.9342009934670776	0.35251620899792196	0.10122498747577223	-0.3232826107526361
O00204	0.04068421747820057	-0.7423211907609104	-0.9566448862787296	-0.5300753309705797	-5.7958870130733855	0.6154146289182965	-0.849336405661955	-1.6699329909557623	-0.9683266001748991	-0.31000181815033506	-1.3794727005812695	-0.8565622557696468	-1.1850481397731931	-1.045445279038361	0.10924657033279946	-2.1226067868001555	-0.5699179035970982	-0.48424907373898346	0.16770516947679462	-0.05733947032479723	-5.7958870130733855	-5.7958870130733855	-5.7958870130733855	-5.7958870130733855	-5.7958870130733855	-5.7958870130733855	-5.7958870130733855	-5.7958870130733855	-5.7958870130733855	-5.7958870130733855	-5.7958870130733855	0.06603285035743679	-0.32965285620790225	-0.010817296527801903	-0.10104240709481313	0.22428958147010336	-0.22345053237238563	-5.7958870130733855	-5.7958870130733855	-0.5110078420697926	-5.7958870130733855	-5.7958870130733855	-5.7958870130733855	-5.7958870130733855	-5.7958870130733855	-5.7958870130733855	-1.2774397057923799	-0.4184021806414514	-0.126174736323721
O00214	-0.4253324869259596	-0.5196406603089648	-0.410631455143979	-0.6501250454209779	-0.20978822352171567	-0.7379699197290451	-0.27598043399599	-0.07984194101384931	-0.3705828130754815	-0.5597546701495643	0.1011939342849372	-0.22300422352553823	-0.5964318193285478	0.30426140600500595	-0.8311395003113956	-0.12887172013376316	-0.03441861179217475	0.037465083745361075	-0.7370395613707055	-0.4919762797635115	-5.7958870130733855	-5.7958870130733855	-5.7958870130733855	-5.7958870130733855	-5.7958870130733855	-5.7958870130733855	-5.7958870130733855	-5.7958870130733855	-5.7958870130733855	-5.7958870130733855	-0.7784768691349566	-5.7958870130733855	-0.09860116416442988	-0.721577589336208	-5.7958870130733855	-5.7958870130733855	-0.8110025338660289	-0.8592934664611774	-0.41176306034097787	-1.5735212910414589	-0.7677445736716837	-5.7958870130733855	-0.21498147000298454	-0.1141844125391367	-0.0861835113492817	-1.3195953220550491	-0.18639535241435454	-0.6102532137466115	-0.7896849770536853
O00217	0.1754888553637493	-0.2093438486866856	-0.32296030602990394	-0.2643031394075196	-0.279853704987711	-0.2515219321337829	-0.27028378084363625	-0.017543448667862734	-0.17919799883592993	-0.21028931792099972	0.05289353490846019	-0.0386410743125821	0.08600336746196614	-0.07630482557370245	0.016065879391852913	-0.025521557751579698	-0.03843199040312326	-0.02987072273975365	-0.041131956501766404	-0.4635179530306841	-5.7958870130733855	-5.7958870130733855	-5.7958870130733855	-5.7958870130733855	-5.7958870130733855	-5.7958870130733855	-5.7958870130733855	-5.7958870130733855	-5.7958870130733855	-5.7958870130733855	-5.7958870130733855	-0.2595327621810624	-5.7958870130733855	-5.7958870130733855	-0.9113918718602688	-5.7958870130733855	-5.7958870130733855	0.0786030331862722	0.36991626316030446	-0.0722426769930579	0.43547279486447427	0.47265111910646807	0.45692882526574796	0.06346707760597582	-0.003998212509391904	-0.07395966732676676	0.06089171265153456	-0.7422276535834311	-5.7958870130733855
O00220	-0.5478356491777582	-0.5366096285953598	-0.7374529221559838	-5.7958870130733855	-5.7958870130733855	-0.5711545734701914	-0.6192177026520282	-0.5174037482708159	-5.7958870130733855	-0.9144569675932134	-0.2030698907768472	-0.6561920388939223	-0.46040401187577545	-0.19379898726184988	-5.7958870130733855	-0.2805581837988122	-0.3110183820477015	-0.36604605059135303	-0.17256965863840631	-5.7958870130733855	-5.7958870130733855	-5.7958870130733855	-5.7958870130733855	-5.7958870130733855	-5.7958870130733855	-5.7958870130733855	-5.7958870130733855	-5.7958870130733855	-5.7958870130733855	-5.7958870130733855	-1.0732134311978523	-1.0306562948141893	-5.7958870130733855	-5.7958870130733855	-5.7958870130733855	-5.7958870130733855	-5.7958870130733855	-5.7958870130733855	-0.4591458599383239	-0.47463593278057054	-0.39015584132749376	-0.7230106900955138	-0.17995837476718382	-0.6335960162784258	-0.6773960485228442	-0.7236706530587034	-0.9528297777988337	-1.5476927566144334	-5.7958870130733855
O00221	-1.7580738137641436	-5.7958870130733855	-5.7958870130733855	-5.7958870130733855	-5.7958870130733855	-0.861821952399375	-2.0245970735705088	-2.5035802182031386	-5.7958870130733855	-2.0720713152444588	-1.3421231943865477	-5.7958870130733855	-1.5962435247295803	-1.9478436147560665	-2.489799223730477	-1.8838279750156575	-5.7958870130733855	-5.7958870130733855	-1.3633877811976296	-5.7958870130733855	-5.7958870130733855	-5.7958870130733855	-5.7958870130733855	-5.7958870130733855	-5.7958870130733855	-5.7958870130733855	-5.7958870130733855	-5.7958870130733855	-5.7958870130733855	-5.7958870130733855	-5.7958870130733855	-5.7958870130733855	-5.7958870130733855	-5.7958870130733855	-5.7958870130733855	-5.7958870130733855	-5.7958870130733855	-5.7958870130733855	-5.7958870130733855	-5.7958870130733855	-5.7958870130733855	-5.7958870130733855	-5.7958870130733855	-5.7958870130733855	-5.7958870130733855	-5.7958870130733855	-5.7958870130733855	-5.7958870130733855	-5.7958870130733855
O00231	1.3846184062080233	1.4468849337547505	1.1532426316519964	1.1560478310429547	1.1846057479490213	1.3096805755976644	1.30636203261765	1.4296390970900825	1.2929398881453336	1.4000101224859234	1.4466918964854438	1.283431277448866	1.4121831054230802	1.4427470890758671	1.3838653134901948	1.4245087271258883	1.378934021626064	1.3836438837686116	1.4027529349557681	1.0684178648245617	-5.7958870130733855	-5.7958870130733855	-5.7958870130733855	-5.7958870130733855	-5.7958870130733855	-5.7958870130733855	-5.7958870130733855	-5.7958870130733855	-5.7958870130733855	-5.7958870130733855	-0.007236125663899974	0.10325458413923143	0.3389428719771525	-0.09205510397626798	-0.23950917144021985	-0.26389805156728335	-0.36395722821936743	0.8089097911863188	0.6583260387909518	0.3468631032708056	0.6680799751465398	0.41875694454176937	0.6776816061492359	0.68301437005377	0.7819974266923626	0.1972034366165159	0.7720706893692961	0.26303841940737854	-0.024244269465161124
O00232	0.7884748556136496	0.7952674586636213	0.584812124476687	0.484356382488409	0.5044946561062922	0.608484026335079	0.5759974903641697	0.8164134826754956	0.5800311540592601	0.7175582636616176	0.7338140793752622	0.6267242383910737	0.6627729724428082	0.7935906590068763	0.6777838057493718	0.8472015513341037	0.7116499623658507	0.8600234218732469	0.688762988921221	0.5525358645640047	-5.7958870130733855	-5.7958870130733855	-5.7958870130733855	-5.7958870130733855	-5.7958870130733855	-5.7958870130733855	-5.7958870130733855	-5.7958870130733855	-5.7958870130733855	-5.7958870130733855	-0.2489954362905937	-0.30679754993485897	0.15704188909156502	-0.14960467150544193	-0.3767762449793011	-0.4933498731571669	-0.7204022884592677	0.43163367331605124	0.2716580325246491	0.18772263635933872	0.25678589084233094	0.0030010040922051565	0.3031555990630073	0.408201809389029	0.45742289411308534	-0.029484391201467862	0.3963266591204514	-0.12351627210658617	-0.3067164667357864
O00233	0.4601102792293124	0.552630640282832	0.3507712373603054	0.23161914671868006	0.284831191727315	0.3801588294334073	0.5929078396778461	0.6323042689500836	0.46740496169090834	0.45801939745375025	0.6768560433479163	0.27392023330815063	0.6191368993544162	0.6903762414889937	0.7242504234528419	0.8121456757939676	0.5585350039418414	0.8620181282433175	0.7499044297707504	0.37588570721921843	-5.7958870130733855	-5.7958870130733855	-5.7958870130733855	-5.7958870130733855	-5.7958870130733855	-5.7958870130733855	-5.7958870130733855	-5.7958870130733855	-5.7958870130733855	-5.7958870130733855	-5.7958870130733855	0.015364632367330575	0.4252074697838579	-0.259835248870011	-5.7958870130733855	-0.7590396683395626	-0.01710148066767289	-0.012973026431553477	-0.4762768034454527	-0.47939391128180336	-0.06951560162934012	-5.7958870130733855	0.0750497678846059	0.5438309045311506	0.5759421829046973	-5.7958870130733855	0.24502134287114197	0.09892533731971415	0.03717961145239075
O00244	0.7656556473787347	0.29826292799665394	0.35415006727486303	0.10472542098326533	0.36629256666115423	0.708884129149271	0.24928399723288355	0.7485864307127639	0.48341043777508746	0.5165758818039107	0.6336577260412202	-0.08548292697385504	0.3394443688258905	0.6745978786744941	0.23014358112758126	0.7044573055466352	0.5459573332578924	0.6035432711801657	0.6795449864937008	0.30779342524695524	-5.7958870130733855	-5.7958870130733855	-5.7958870130733855	-5.7958870130733855	-5.7958870130733855	-5.7958870130733855	-5.7958870130733855	-5.7958870130733855	-5.7958870130733855	-5.7958870130733855	-5.7958870130733855	-0.9504883139164461	0.13082606152750534	-0.7882878815839478	-5.7958870130733855	-5.7958870130733855	-0.20869579663079457	-0.4281408124200495	-0.7462507593083526	-1.8205308035666385	-1.1026717896641665	-2.1834667537191614	-0.5194571391417796	0.5227721364591321	0.4214125709544829	-5.7958870130733855	-1.302125685239603	-1.6369625590235108	-5.7958870130733855
O00255	0.023218043874373	-0.04178702283842506	-0.37839424438517044	-5.7958870130733855	-0.28602019610219803	-0.9489408207796735	-5.7958870130733855	-0.6702725976436373	-0.7880725991663798	-0.09013776887092749	-0.1578143578307102	-0.2759475055096165	-0.3797165531833509	-0.42084767629853764	-0.197798110408139	-0.3773477116702324	-0.2834840025125811	-0.48713015922747216	-0.33607585876439705	0.38805468181627756	-5.7958870130733855	-5.7958870130733855	-5.7958870130733855	-5.7958870130733855	-5.7958870130733855	-5.7958870130733855	-5.7958870130733855	-5.7958870130733855	-5.7958870130733855	-5.7958870130733855	-5.7958870130733855	-5.7958870130733855	-5.7958870130733855	-5.7958870130733855	-5.7958870130733855	-5.7958870130733855	-5.7958870130733855	-5.7958870130733855	-5.7958870130733855	-5.7958870130733855	-5.7958870130733855	-5.7958870130733855	0.09180443465622654	-5.7958870130733855	-5.7958870130733855	-5.7958870130733855	-0.11427178874934858	-5.7958870130733855	-5.7958870130733855
O00257	-0.1186960344320255	-0.21370189553102026	-5.7958870130733855	-5.7958870130733855	-5.7958870130733855	-0.24670804185537046	-5.7958870130733855	-0.3723824107674364	-5.7958870130733855	-0.9145496100828695	-0.8680369352152638	-5.7958870130733855	-1.2837200144962635	-0.36010488187529704	-0.229448343777804	-0.10118063001856768	-0.9635564802535566	-0.039578560609164294	-5.7958870130733855	-5.7958870130733855	-5.7958870130733855	-5.7958870130733855	-5.7958870130733855	-5.7958870130733855	-5.7958870130733855	-5.7958870130733855	-5.7958870130733855	-5.7958870130733855	-5.7958870130733855	-5.7958870130733855	-0.9670035504656233	-0.9168050619592707	-5.7958870130733855	-5.7958870130733855	-0.33460525334615426	-5.7958870130733855	-5.7958870130733855	-0.3113791587525442	-0.2497993928898595	-0.2126641377754457	-0.19732082244230753	-0.7207567168185117	-0.20087196109464736	-0.23123019781531656	-0.6612759124371588	-0.4136196294750834	-0.30867211704529235	-0.6286484054010308	-5.7958870130733855
O00264	1.02728676738704	1.0012401243763351	0.5985866795950957	0.8119824498485679	0.620650656967569	0.9958884615347455	0.7349011771852357	0.8115503176405627	0.9987592783575145	0.6866797318101232	1.0657796551128609	0.9921391488834703	1.3345492315666632	1.1227985481816973	1.2282608621735	1.0210013105177	1.1488171194490175	0.8637430112775664	1.1080957692715148	0.6628941657385129	-5.7958870130733855	-5.7958870130733855	-5.7958870130733855	-5.7958870130733855	-5.7958870130733855	-5.7958870130733855	-5.7958870130733855	-5.7958870130733855	-5.7958870130733855	-5.7958870130733855	0.7044505384769536	0.8348526461817276	0.6133982904749616	0.09810026334465596	-0.15047592787375064	0.17192895479189968	-0.24948003297459675	0.7607224594712944	1.5443826122730089	1.1879463184565668	1.508060653863853	1.4487771767148976	1.3160990594624327	1.1152486683118643	0.8513945403456717	1.3719600256325046	0.9228881008897072	0.3374983162737832	0.21580185678192942
O00267	0.7347229635576352	0.4803247435086337	0.5565018155297089	0.39509373788656416	0.35899424397517704	0.5642713208274626	0.4901988531884323	0.7395919491614732	0.6168766976975983	0.5361080495657479	0.8747226062824601	0.6716867430385157	0.9150030100364438	0.6791027870203359	0.719475476442954	0.6648911072350414	0.6602798768920694	0.8961886027077296	0.7126636493169308	0.21939802672141956	-5.7958870130733855	-5.7958870130733855	-5.7958870130733855	-5.7958870130733855	-5.7958870130733855	-5.7958870130733855	-5.7958870130733855	-5.7958870130733855	-5.7958870130733855	-5.7958870130733855	-0.5189878266171933	-0.356634548289343	-0.5526894549256197	-0.4281484402809834	-0.7822549766713407	-5.7958870130733855	-5.7958870130733855	-0.27462631169565405	-0.0024873274961739783	-0.25218780542879293	0.005048365910940051	-0.39351125874766674	-0.4491640520247448	-0.4250965173608166	-0.23087378083293003	-0.6067870687009951	-0.18940789723100354	-0.3913860264739572	-0.6649482050053669
O00273	0.17211153362656567	0.15961272435718576	-0.12881189489027967	-0.33269905899304664	-0.029824765745643394	-0.06046193944613663	-0.0018830090393186973	-0.15554131225165319	-0.20692213645740132	0.12966216007459835	-0.05325597147903169	0.2006881348374603	0.15174327045957722	0.2185893775434117	0.18712586884405466	0.06526968064968558	-0.08464066306953498	0.41745459776586197	0.20680859936822907	-0.11477661991470771	-5.7958870130733855	-5.7958870130733855	-5.7958870130733855	-5.7958870130733855	-5.7958870130733855	-5.7958870130733855	-5.7958870130733855	-5.7958870130733855	-5.7958870130733855	-5.7958870130733855	-5.7958870130733855	-5.7958870130733855	-0.6177641152481217	-5.7958870130733855	-5.7958870130733855	-5.7958870130733855	-5.7958870130733855	-0.2980295551654524	-5.7958870130733855	-0.7671004559691476	-1.102106228240235	-1.3546891230848814	-0.858630796090131	-0.07514197188899928	0.02194667916691091	-5.7958870130733855	-0.1296892261327896	-5.7958870130733855	-5.7958870130733855
O00291	-0.03354487307066581	-0.2936857058372964	-0.5553582965306358	-0.36153605145742873	-0.40181759088852953	-0.7359005770092105	-0.4439807486567309	0.1603691983224791	-0.18517680673454728	-0.21030801415071324	-0.07651861578316864	0.17574239658778978	-0.4398528001813404	0.08434008798684883	-0.17123343957927822	-0.13370103762963395	0.13696741080193922	-0.43325318117269346	-0.13786407372924528	-0.20458637470693508	-5.7958870130733855	-5.7958870130733855	-5.7958870130733855	-5.7958870130733855	-5.7958870130733855	-5.7958870130733855	-5.7958870130733855	-5.7958870130733855	0.40098193067483257	-5.7958870130733855	-5.7958870130733855	-5.7958870130733855	-5.7958870130733855	-5.7958870130733855	-5.7958870130733855	-5.7958870130733855	-5.7958870130733855	-5.7958870130733855	-5.7958870130733855	-5.7958870130733855	-5.7958870130733855	-5.7958870130733855	-5.7958870130733855	-5.7958870130733855	-5.7958870130733855	-5.7958870130733855	-5.7958870130733855	-5.7958870130733855	-5.7958870130733855
O00299	2.0435734249606443	2.0210945667738853	1.8936283913095462	1.5270056430165764	1.7654929672762831	1.8609454844900843	1.8093043058340688	2.0434519829973072	1.7688522647746905	1.863569009060218	2.1418395799554983	1.817229085931247	1.790126427139308	2.0675802877774627	1.8420713887716647	1.9510512708034984	2.035893075131668	1.9303662964026522	2.1397573799695526	1.766024095996324	-5.7958870130733855	-5.7958870130733855	-5.7958870130733855	-5.7958870130733855	-5.7958870130733855	-5.7958870130733855	-5.7958870130733855	-5.7958870130733855	-5.7958870130733855	-1.4264082978396349	0.01238456014515635	0.17740669817068638	1.2741950541240574	0.46529084972779644	0.3448923643437669	0.5992197869680428	0.6065815022978839	0.8080134723155914	0.6479940987943045	0.16145688933543698	0.5557092941939382	0.19188147707424483	0.7360645455089322	1.4990864442338794	1.470264808921998	0.28460843593669644	0.3969834995593289	0.2195465661569284	0.3261732540792945
O00303	0.9295271419421971	1.1018191874481047	0.8497754955114771	0.6504222564913719	0.7862959190610445	0.7930296196133835	0.7500373619394224	0.9641082582756743	0.8238240615643088	0.9953672314594307	1.1202866283411355	0.9019889266440839	1.178723821821517	0.9474668840376964	0.9793859288637112	1.057201792573788	0.8741095115115151	0.8950465964335176	0.9064484032571997	0.4880664346371045	-5.7958870130733855	-5.7958870130733855	-5.7958870130733855	-5.7958870130733855	-5.7958870130733855	-5.7958870130733855	-5.7958870130733855	-5.7958870130733855	-5.7958870130733855	-5.7958870130733855	-0.21529792638560125	-0.5769186356667362	0.04340058533941321	-0.23674744082501778	-0.4197404257041521	-0.38376264045348646	-0.4275913943518449	0.6600063559854934	-0.8794781513782312	-0.2117867662854176	0.5381048446933955	-1.041190201428654	-1.0288956498955903	0.5472974689612585	0.7101010432986323	-0.7442942808226642	0.8117671938949093	0.1773022152380063	-0.05630420867862908
O00311	-5.7958870130733855	-5.7958870130733855	-5.7958870130733855	-1.5019891039799678	-5.7958870130733855	-5.7958870130733855	-5.7958870130733855	-1.850074848689047	-0.8689226818163418	-5.7958870130733855	-1.9307000486181212	-5.7958870130733855	-5.7958870130733855	-5.7958870130733855	-1.1285739648604591	-5.7958870130733855	-5.7958870130733855	-0.7560397389175924	-5.7958870130733855	-5.7958870130733855	-5.7958870130733855	-5.7958870130733855	-5.7958870130733855	-5.7958870130733855	-5.7958870130733855	-5.7958870130733855	-5.7958870130733855	-5.7958870130733855	-5.7958870130733855	-5.7958870130733855	-5.7958870130733855	-5.7958870130733855	-5.7958870130733855	-5.7958870130733855	-5.7958870130733855	-5.7958870130733855	-5.7958870130733855	-5.7958870130733855	-5.7958870130733855	-5.7958870130733855	-5.7958870130733855	-5.7958870130733855	-5.7958870130733855	-5.7958870130733855	-5.7958870130733855	-5.7958870130733855	-5.7958870130733855	-5.7958870130733855	-5.7958870130733855
O00330	-0.2433617341921495	-0.5303732919764532	-0.570610905297576	-0.33880601499534835	-0.37391111368355295	-0.6138421502210522	-0.505206032839313	-0.3408083628180608	-0.648893676889901	-0.32094003737358345	-0.34377977113043634	-0.35784912427694104	-0.3418567395274819	-0.19920416568650806	-0.37797512715121645	-0.4872897960632349	-0.5897591888438029	-0.3522815458521592	-0.5446235714631426	-0.4803095351021232	-5.7958870130733855	-5.7958870130733855	-5.7958870130733855	-5.7958870130733855	-5.7958870130733855	-5.7958870130733855	-5.7958870130733855	-5.7958870130733855	-5.7958870130733855	-5.7958870130733855	-5.7958870130733855	-0.3920144566483795	-0.4307127142067181	-5.7958870130733855	-0.8237020510906276	-5.7958870130733855	-5.7958870130733855	-0.02655778854862911	0.12202982717201158	-0.3013269059843536	-0.1213298357490812	0.25379696148365943	-0.191945998373982	-0.5003255327363101	-0.36657018101865363	-0.1758694773687662	-0.2448362259942992	-0.4411269497533967	-5.7958870130733855
O00338	0.5340657170973174	0.3409709537401917	0.23561408760385977	0.3937028126373884	0.2899500197612817	0.4405655338550047	0.24711571235971544	0.7066297614112214	0.5498092311379872	0.06031800948203159	0.6471389789461718	0.44315237390368223	-2.4300613429004287	0.6795222730749201	0.5075583078611975	0.36578802367286334	0.5261342343978294	-5.7958870130733855	0.8117818397589777	-5.7958870130733855	-5.7958870130733855	-5.7958870130733855	-5.7958870130733855	-5.7958870130733855	-5.7958870130733855	-5.7958870130733855	-5.7958870130733855	-5.7958870130733855	-5.7958870130733855	-5.7958870130733855	-5.7958870130733855	-5.7958870130733855	-5.7958870130733855	-5.7958870130733855	-5.7958870130733855	-5.7958870130733855	-5.7958870130733855	-5.7958870130733855	-5.7958870130733855	-5.7958870130733855	-5.7958870130733855	-5.7958870130733855	-5.7958870130733855	-5.7958870130733855	-5.7958870130733855	-5.7958870130733855	-5.7958870130733855	-5.7958870130733855	-5.7958870130733855
O00391	-1.416037919230225	-1.1028350750823832	0.4017622826614289	0.7576876223441665	0.3620542999683486	-0.5651371231217258	0.7890633721973858	-5.7958870130733855	-0.13805976067262635	-1.4801732734166086	-1.202799768239581	-0.819370495813273	-5.7958870130733855	-1.7290476988650423	-0.9520941846377721	-1.2620672427855744	-0.25245175956040655	-2.0885629027213946	-0.669873850562451	0.3276013640849123	-5.7958870130733855	-5.7958870130733855	-5.7958870130733855	-5.7958870130733855	-5.7958870130733855	-5.7958870130733855	-5.7958870130733855	-0.9418201557777387	-0.20653052224336443	-0.4085510513139123	1.1269116159745671	1.1388125889284053	1.026470340679918	1.0953329629756545	0.9869725543450291	0.9950123169445078	1.0871861384328663	-0.908634268333314	-5.7958870130733855	-0.018169726104172897	-0.8420163844934833	-0.6336559715440546	-0.9814830019036472	-0.7344399910391745	-0.37457526415308984	0.3260497049816116	0.4807480899217497	0.583551515032085	1.0978413709265675
O00399	-0.8560279968742199	-1.1963465691995274	-0.41170519119613985	-0.5608165738990626	-0.7551169707619108	-0.9690346979710363	-0.7431626876396606	-0.897087549113195	-0.18615884175692246	-1.2709394122716557	-0.7076562164862202	-1.7956920537898242	-0.9624538663355385	-0.9367925802105829	-1.0061568753265429	-1.0231025143902612	-0.8549216879638508	-0.74891202355681	-0.8736230972595234	-0.4198925448894535	-5.7958870130733855	-5.7958870130733855	-5.7958870130733855	-5.7958870130733855	-5.7958870130733855	-5.7958870130733855	-5.7958870130733855	-5.7958870130733855	-5.7958870130733855	-5.7958870130733855	-0.40306932603635626	-0.3458104097805453	-0.14047777486558946	-0.36452046287804135	-0.1843822196193102	0.135688246708584	-0.01888880556494561	-0.6338907541023086	-5.7958870130733855	-0.4933854860298006	-5.7958870130733855	-5.7958870130733855	-5.7958870130733855	-5.7958870130733855	-1.1502668680240855	-5.7958870130733855	-0.8406226681321614	-0.28100973001469076	-0.2982454795692099
O00401	-0.03201184560100588	-0.37313183062248145	-0.3196294021565252	-0.38308610142860516	-0.36578528681608374	-0.43271766096985004	-0.3213186786758689	-0.017792088196438217	-0.09317851563281689	-0.07615337370361033	-0.045794780553728494	-0.5961149346929654	-0.2731006092018406	0.0049989593429452354	-0.0013762281925952457	-0.06638116883273522	-0.09133245703652804	-0.137535999963106	-0.2774301489784874	-0.20864857633354766	-5.7958870130733855	-5.7958870130733855	-5.7958870130733855	-5.7958870130733855	-5.7958870130733855	-5.7958870130733855	-5.7958870130733855	-5.7958870130733855	-5.7958870130733855	-5.7958870130733855	-5.7958870130733855	-5.7958870130733855	-5.7958870130733855	-5.7958870130733855	-5.7958870130733855	-5.7958870130733855	-5.7958870130733855	-5.7958870130733855	-5.7958870130733855	-5.7958870130733855	-5.7958870130733855	-5.7958870130733855	-5.7958870130733855	-5.7958870130733855	-5.7958870130733855	-5.7958870130733855	-5.7958870130733855	-5.7958870130733855	-5.7958870130733855
O00410	0.944425810232827	1.0273109953593773	0.8336963879090273	0.6076505450870161	0.7143800774382415	1.050044266722586	0.8571203689027252	0.9855185928004243	0.8480588801649627	0.9568968568309717	1.293959243626116	0.8709075181539799	1.2123018707976756	1.0073490873248871	1.0928144578825563	1.1361265828711302	1.1101196614147946	1.294990254892619	0.912509613910834	0.537362711205237	-5.7958870130733855	-5.7958870130733855	-5.7958870130733855	-5.7958870130733855	-5.7958870130733855	-5.7958870130733855	-5.7958870130733855	-5.7958870130733855	-5.7958870130733855	-5.7958870130733855	-0.41345582490471533	-0.5294744601288655	-0.11723591669245054	-0.3781166774688855	-1.004501408336186	-1.9661432186740844	-0.9734192400172109	-0.2706672682640236	-0.46091808645218146	-0.004044943346574436	-0.1666768470858723	-0.6443946655875645	-0.10528755051335748	0.7603458257217757	0.8177570251169067	-0.33516810840971384	0.7271136957389075	-0.16680863876697616	-0.47179473662729027
O00411	-0.764561234087901	-0.4534947222300779	-0.7953756570933023	-0.8187263538099935	-0.5846845006232462	-0.6463920312713176	-0.6148540069811457	-0.8340877493173873	-0.6212164016084697	-0.3547364072331924	-0.8399862886301483	-0.745386880993503	-0.35635491967393934	-0.5744973264967312	-0.7322600662954564	-0.3436811120418515	-0.9358055493112671	-0.5428108928422571	-1.3260193700057747	-1.0781135467612937	-5.7958870130733855	-5.7958870130733855	-5.7958870130733855	-5.7958870130733855	-5.7958870130733855	-5.7958870130733855	-5.7958870130733855	-5.7958870130733855	-5.7958870130733855	-5.7958870130733855	-5.7958870130733855	-5.7958870130733855	-5.7958870130733855	-5.7958870130733855	-5.7958870130733855	-5.7958870130733855	-5.7958870130733855	-5.7958870130733855	-1.5651674949658352	-5.7958870130733855	-1.1355225585877875	-1.539736959100265	-1.3714752259999816	-5.7958870130733855	-3.629520174966588	-5.7958870130733855	-5.7958870130733855	-5.7958870130733855	-5.7958870130733855
O00418	0.17163910752767858	0.10828968377901282	-0.07975118355737826	0.03916715402486258	-0.2770338134465721	-0.13565125812538548	-0.09933624808051376	0.07869725179472635	-0.015000624009951353	-0.4539110775618867	0.13983803642543266	-0.1385777860241673	-0.009874076471707965	0.3038211224673872	-0.24245731388366162	-0.018966524347275557	0.24204838337232035	-0.1304991526314124	-0.012570911085126766	-0.040905316285828316	-5.7958870130733855	-5.7958870130733855	-5.7958870130733855	-5.7958870130733855	-5.7958870130733855	-5.7958870130733855	-5.7958870130733855	-5.7958870130733855	-5.7958870130733855	-5.7958870130733855	-5.7958870130733855	-5.7958870130733855	-5.7958870130733855	-5.7958870130733855	-5.7958870130733855	-5.7958870130733855	-5.7958870130733855	-5.7958870130733855	-5.7958870130733855	-5.7958870130733855	-5.7958870130733855	-5.7958870130733855	-5.7958870130733855	-5.7958870130733855	-5.7958870130733855	-5.7958870130733855	-5.7958870130733855	-5.7958870130733855	-5.7958870130733855
O00422	0.6255991605216081	0.49004655315601886	0.13305790746957133	0.20150200454383974	0.20877555431141256	0.5334366406820784	0.2502534939726491	0.5938207975044445	-0.4429215012012415	0.484904046977157	0.6980838328924651	0.47701321981057626	0.6753910746189177	0.4169073201921134	0.6373055003520577	0.5793683982027918	0.42596661700418936	0.6388366863472322	0.38450217516783874	0.09460082501977646	-5.7958870130733855	-5.7958870130733855	-5.7958870130733855	-5.7958870130733855	-5.7958870130733855	-5.7958870130733855	-5.7958870130733855	-5.7958870130733855	-5.7958870130733855	-5.7958870130733855	-0.09728254043934383	0.25243326780086606	-0.3783195143996912	-5.7958870130733855	-0.6923127969263609	-0.5524215259726166	-5.7958870130733855	0.7530563660052126	1.2145599574182258	0.48494119485600173	1.2645995559688623	0.9095253172024769	1.1828767187756213	0.6328337607547139	0.6642386594085905	0.5388426329078043	0.6915799698576571	-0.135131825310737	-0.48945334128495727
O00423	-0.7571953486602768	-0.4713278599092581	-0.788682211235585	-1.4101106349062014	-0.6634858907690931	-1.0215650442003852	-0.6401934715599894	-0.3440046238299533	-0.9412718888350355	-0.8067347986433588	-0.7279923401228566	-0.3527536090338775	-0.517311624974528	-0.40056162890970076	-0.8913578713619659	-0.4476479515267935	-0.5254373368344558	-0.7621757061515173	-0.8580969920097954	-0.66728688013106	-5.7958870130733855	-5.7958870130733855	-5.7958870130733855	-5.7958870130733855	-5.7958870130733855	-5.7958870130733855	-5.7958870130733855	-5.7958870130733855	-5.7958870130733855	-5.7958870130733855	-5.7958870130733855	-5.7958870130733855	-5.7958870130733855	-5.7958870130733855	-5.7958870130733855	-5.7958870130733855	-5.7958870130733855	-5.7958870130733855	-5.7958870130733855	-5.7958870130733855	-5.7958870130733855	-5.7958870130733855	-5.7958870130733855	-2.34641069182698	-5.7958870130733855	-5.7958870130733855	-0.8749646480207802	-5.7958870130733855	-5.7958870130733855
O00425	0.35419231767761056	0.23911327086551187	0.15653570029899228	-0.007571141948046067	0.004309869671860109	0.15912618943989154	-0.09259836064219118	0.3644811525033697	0.035572916505344256	0.4535905202858319	0.39668526291807665	-0.10927675754072584	0.4303206320499128	0.400623705101841	0.1609920987812555	0.2684667710257	0.4459406458872839	0.0865118423995541	0.5232867029376973	-0.10083626195711902	-5.7958870130733855	-5.7958870130733855	-5.7958870130733855	-5.7958870130733855	-5.7958870130733855	-5.7958870130733855	-5.7958870130733855	-5.7958870130733855	-5.7958870130733855	-5.7958870130733855	-1.1701822995072608	-5.7958870130733855	-0.7614536288133916	-1.613521971598923	-5.7958870130733855	-5.7958870130733855	-5.7958870130733855	0.018796987029131993	-0.9534805258812297	-5.7958870130733855	-0.5625015960749896	-5.7958870130733855	-0.911870427932321	-0.09958386791275936	-0.38730803879329	-1.2350604550422386	-0.23217550215465288	-1.0995576097731716	-0.9555207225072928
O00429	0.7279030240834554	0.5146452682834579	0.40054986412335963	0.4439437054997826	0.24053080612518193	0.5990850657259399	0.5749571734436039	0.5522106928903926	0.34454378660860396	0.5998755590183689	0.7541263093179787	0.5911226051403163	0.7002477759237574	0.7040998610408531	0.6673770527107358	0.7212518352263609	0.5355695623079973	0.7278278431942027	0.5404689107275548	0.2955261722154	-5.7958870130733855	-5.7958870130733855	-5.7958870130733855	-5.7958870130733855	-5.7958870130733855	-5.7958870130733855	-5.7958870130733855	-5.7958870130733855	-5.7958870130733855	-5.7958870130733855	-1.7329628942201651	-1.0246708094838468	-0.7754800841602905	-0.6633399667639873	-5.7958870130733855	-5.7958870130733855	-5.7958870130733855	-0.7548506858822843	-1.5245801334092897	-1.3511963321672065	-0.7500155987602007	-1.0260600074112896	-1.2066281619738843	-0.010819301797144734	-0.17061308243830045	-1.9865174050125185	-0.1573352949952465	-1.0279483959175102	-0.6547085726121118
O00442	-0.08724529321304342	-0.3034829877873845	-0.31696079664441895	-0.2326953105763163	-5.7958870130733855	-0.897877822752866	-0.6017936455161601	-0.03969285902530563	-0.05186836977206376	-0.21514685519053453	0.1272924624376951	-0.7101633117657453	0.264128993385172	0.16976479830710312	-0.160356913148319	0.14813324056875404	-0.788120719401622	0.7098011895233839	0.0349490037083208	0.0746937587296413	-5.7958870130733855	-5.7958870130733855	-5.7958870130733855	-5.7958870130733855	-5.7958870130733855	-5.7958870130733855	-5.7958870130733855	-5.7958870130733855	-5.7958870130733855	-5.7958870130733855	-1.6005677700493772	-5.7958870130733855	-0.6836138482600328	-0.9119036034454193	-1.3800495194759974	-5.7958870130733855	-5.7958870130733855	-0.8784123561424046	-5.7958870130733855	-5.7958870130733855	-0.9078481151702166	-5.7958870130733855	-5.7958870130733855	-1.048567128181373	-0.9872178499719192	-5.7958870130733855	-1.077689973959869	-1.0185693875174004	-5.7958870130733855
O00443	-0.1397826538875854	0.22930564998222364	-0.1227859913926794	-0.21390529667618924	-0.2632873159939495	-0.3144669266734485	-0.1780725339250442	0.09059375593216618	-0.079720614410554	0.07660459058530653	0.01272528376617058	-0.13912685840375924	-0.00292866045762602	0.19728524855384028	0.2496357820639361	0.1733738858075757	0.02730953001620631	-0.11713035130853872	0.028757510228307054	0.23503557082104418	-5.7958870130733855	-5.7958870130733855	-5.7958870130733855	-5.7958870130733855	-5.7958870130733855	-5.7958870130733855	-5.7958870130733855	-5.7958870130733855	-5.7958870130733855	-5.7958870130733855	-5.7958870130733855	-5.7958870130733855	-5.7958870130733855	-5.7958870130733855	-5.7958870130733855	-5.7958870130733855	-5.7958870130733855	-5.7958870130733855	-5.7958870130733855	-5.7958870130733855	-5.7958870130733855	-5.7958870130733855	-5.7958870130733855	-5.7958870130733855	-5.7958870130733855	-5.7958870130733855	-5.7958870130733855	-5.7958870130733855	-5.7958870130733855
O00458	-1.9747631120511375	-5.7958870130733855	-1.4915881581890251	-5.7958870130733855	-5.7958870130733855	-5.7958870130733855	-5.7958870130733855	-2.107773632820789	-5.7958870130733855	-5.7958870130733855	-1.751214790807253	-5.7958870130733855	-0.5739221930140792	-5.7958870130733855	-5.7958870130733855	-1.6325541956954206	-5.7958870130733855	-0.767127505375093	-5.7958870130733855	-5.7958870130733855	-5.7958870130733855	-5.7958870130733855	-5.7958870130733855	-5.7958870130733855	-5.7958870130733855	-5.7958870130733855	-5.7958870130733855	-5.7958870130733855	-5.7958870130733855	-5.7958870130733855	-5.7958870130733855	-5.7958870130733855	-5.7958870130733855	-5.7958870130733855	-5.7958870130733855	-5.7958870130733855	-5.7958870130733855	-1.073309635948412	-1.8321765332206852	-1.26152282559119	0.13173473491882626	-5.7958870130733855	-5.7958870130733855	-0.03728235051826005	-0.24496078240895872	-5.7958870130733855	-0.028064233999811516	-0.44534399109859163	-5.7958870130733855
O00461	-0.4182501387769372	-0.593548075083673	-1.030604729872	-0.911035195866491	-5.7958870130733855	-0.4187925457570778	-0.5320604077258593	-0.2645274865851094	-0.6854502679008938	-0.610458669438427	-0.5501195930564639	-0.5333656070785293	-0.6158780939407421	-0.4522101157949741	-0.5002935820772738	-0.4551467323761442	-0.5790378644119801	-0.20635992478585677	-0.5626383505695571	-0.5982432439970221	-5.7958870130733855	-5.7958870130733855	-5.7958870130733855	-5.7958870130733855	-5.7958870130733855	-5.7958870130733855	-5.7958870130733855	-5.7958870130733855	-5.7958870130733855	-5.7958870130733855	-5.7958870130733855	-0.8633795389704793	-0.8656034057892352	-5.7958870130733855	-5.7958870130733855	-5.7958870130733855	-5.7958870130733855	-0.5356287766410944	-0.6471537908592879	-1.0631787077648598	-0.9601172175249327	-0.9156689317228014	-0.7802734027025942	-1.2070247706597432	-1.0856192252153158	-5.7958870130733855	-1.1876800152330165	-1.04087348160924	-5.7958870130733855
O00468	-1.5732061013564091	-0.833109193321087	-0.9295550112948794	-1.0239773602763746	-0.5620744451396918	-0.8503641476537198	-0.9511740310911463	-1.1239405846528168	-1.0799404610021417	-0.9113653140563838	-1.173631317365653	-0.9141801963429983	-1.2428599343742337	-0.7229393861183445	-1.3249853413612713	-1.1682503269326205	-1.3896816356759762	-0.5276441672394567	-0.9906086531233301	-1.1861265513421548	-5.7958870130733855	-5.7958870130733855	-5.7958870130733855	-5.7958870130733855	-5.7958870130733855	-5.7958870130733855	-5.7958870130733855	-5.7958870130733855	-5.7958870130733855	-5.7958870130733855	-5.7958870130733855	-5.7958870130733855	-5.7958870130733855	-5.7958870130733855	-5.7958870130733855	-5.7958870130733855	-5.7958870130733855	-5.7958870130733855	-5.7958870130733855	-5.7958870130733855	-5.7958870130733855	-5.7958870130733855	-5.7958870130733855	-5.7958870130733855	-5.7958870130733855	-5.7958870130733855	-5.7958870130733855	-5.7958870130733855	-5.7958870130733855
O00469	0.08859047239135351	0.26809527332589445	0.2788447744333414	0.009127423968364695	-0.8735782672055973	-0.611754902782404	0.3664987110755856	0.3581047018377344	0.015758437685574795	-0.025774765136655445	0.4669330573493383	0.34256681983777937	0.26449947454843853	0.5215171733151223	-0.1903927288988219	0.42554205831936487	0.26423214534988343	0.8739878047493986	0.17870334459159629	0.34080109227405614	-5.7958870130733855	-5.7958870130733855	-5.7958870130733855	-5.7958870130733855	-5.7958870130733855	-5.7958870130733855	-5.7958870130733855	-5.7958870130733855	-5.7958870130733855	-5.7958870130733855	-5.7958870130733855	-5.7958870130733855	-5.7958870130733855	-5.7958870130733855	-5.7958870130733855	-5.7958870130733855	-5.7958870130733855	-5.7958870130733855	-5.7958870130733855	-5.7958870130733855	-5.7958870130733855	-5.7958870130733855	-5.7958870130733855	-5.7958870130733855	-5.7958870130733855	-5.7958870130733855	-5.7958870130733855	-5.7958870130733855	-5.7958870130733855
O00471	-0.8076214460070651	-1.284168028606721	-1.1957441386620098	-5.7958870130733855	-0.5917007583937799	-0.701738953479949	-0.9262523230959757	-0.6712360745371357	-1.0181864899204298	-0.8318324532278545	-0.8512900600659541	-1.3236116399166815	-0.8169807748962467	-1.338183756075699	-0.9985259728434701	-1.2202998341957856	-0.7499167459997264	-0.8956573542929139	-1.810337991121849	-1.3940190899136249	-5.7958870130733855	-5.7958870130733855	-5.7958870130733855	-5.7958870130733855	-5.7958870130733855	-5.7958870130733855	-5.7958870130733855	-5.7958870130733855	-5.7958870130733855	-5.7958870130733855	-5.7958870130733855	-5.7958870130733855	-5.7958870130733855	-5.7958870130733855	-5.7958870130733855	-5.7958870130733855	-5.7958870130733855	-5.7958870130733855	-5.7958870130733855	-5.7958870130733855	-5.7958870130733855	-5.7958870130733855	-5.7958870130733855	-5.7958870130733855	-5.7958870130733855	-5.7958870130733855	-5.7958870130733855	-5.7958870130733855	-5.7958870130733855
O00479	0.5616185140303663	0.1561978536622038	0.0665683904311847	0.0732088370201105	0.29692867309412363	0.4214520890203026	0.2814727047094202	0.47892038064380743	0.5815937381727326	-0.0684950576461082	0.40126642374210586	0.6858131226280862	0.5925097483209691	0.26962906930341235	0.4837772817092962	0.3204358775220662	0.31670799415546924	0.3711362255672033	0.13212345357709385	-0.06982429737806181	-5.7958870130733855	-5.7958870130733855	-5.7958870130733855	-5.7958870130733855	-5.7958870130733855	-5.7958870130733855	-5.7958870130733855	-5.7958870130733855	-5.7958870130733855	-5.7958870130733855	-0.35040890060325064	-0.14379288667644308	-0.39876433505961195	-5.7958870130733855	-5.7958870130733855	-5.7958870130733855	-5.7958870130733855	0.48916397063950184	0.3516442419356731	-0.08418581255101917	0.4950930173103668	0.7403002906150687	0.5273556573814882	0.12512073172138194	0.08247794407746939	0.08221697205327147	0.18024567497289973	-5.7958870130733855	-5.7958870130733855
O00483	1.6295276741339653	1.214611925331696	1.1441257749903804	1.052290871079406	1.2270625509125743	1.332421704478853	1.3024265497334095	1.6686578470259317	0.9666140137802892	1.4727219485215701	1.5331320112944136	1.759899519231192	1.4579394073812002	1.2701937812680524	1.5453767951488289	1.4894572152193646	1.3953070149699256	1.373768822638573	1.399705013559134	0.7909661328192092	-5.7958870130733855	-5.7958870130733855	-5.7958870130733855	-5.7958870130733855	-5.7958870130733855	-5.7958870130733855	-5.7958870130733855	-5.7958870130733855	-5.7958870130733855	-5.7958870130733855	0.5114324734629513	0.8210232555566999	0.40275263204564	-0.11594686906417301	-0.34428502428549873	-0.0449130729611567	-0.4102834115563427	1.4710165771726211	1.6211636677055856	1.2597862555214685	1.65197311065239	1.5972382328781218	1.6472685820168815	1.1606042255904303	1.1740012150125483	1.4547911052905607	1.316843992737631	0.45663126134560195	0.1009624799534656
O00487	1.013918467447801	1.1274127584864222	0.7405533470239157	0.5300297536755915	0.9409843126557262	0.8019818725950284	0.7768541870450063	0.9912590823383837	0.8255020579941137	1.0081695918074485	0.9184676347666378	0.8707884757582371	0.943008231561158	1.035298251592155	0.9423389319400737	1.0478130037394884	0.9258906257793431	1.1431485097336966	0.9405423704387718	0.6168613770090694	-5.7958870130733855	-5.7958870130733855	-5.7958870130733855	-5.7958870130733855	-5.7958870130733855	-5.7958870130733855	-5.7958870130733855	-5.7958870130733855	-5.7958870130733855	-5.7958870130733855	0.08595411942066424	0.10693834253859755	0.376390802398672	0.33196823872169606	0.1843104612876696	0.17598348761031302	-0.08967406918106065	0.9358350741931154	0.833289555809645	0.6396489291126709	0.9513975575647149	0.4367049015839616	0.8147876816822032	0.8778579566762674	0.9418760341494817	0.4026855015514717	1.0167635000272426	0.4662740474133956	-0.1623796114499204
O00488	-0.6798789635264688	-0.9622833955534197	-0.619849872020516	-0.637618447256755	-5.7958870130733855	-0.7817876765519205	-0.4869050339005093	-0.27908975415284903	-0.5013611517486954	-0.5412867627243332	-0.11696943583730084	-0.6029771615424968	-0.25311901826144184	-0.5811651948167555	-1.1645261805234626	-0.11928545574324796	-0.634520624284897	-0.07541431252079599	-5.7958870130733855	-1.0648190519238372	-5.7958870130733855	-5.7958870130733855	-5.7958870130733855	-5.7958870130733855	-5.7958870130733855	-5.7958870130733855	-5.7958870130733855	-5.7958870130733855	-5.7958870130733855	-5.7958870130733855	-5.7958870130733855	-5.7958870130733855	-5.7958870130733855	-5.7958870130733855	-5.7958870130733855	-5.7958870130733855	-5.7958870130733855	-1.2867780877868815	-0.9554942730793462	-1.1058070907431394	-0.6635778993116627	-1.037223212272985	-1.2057036114159492	-0.9034001306679462	-1.0926944870904056	-5.7958870130733855	-0.5294891200111814	-5.7958870130733855	-5.7958870130733855
O00499	-1.2773131610342943	-0.17749811174005545	-1.5682738182563636	-5.7958870130733855	-5.7958870130733855	-5.7958870130733855	-5.7958870130733855	-0.6531951898192148	-5.7958870130733855	-5.7958870130733855	-5.7958870130733855	-5.7958870130733855	-1.7869225903841428	-0.5471640645589798	-1.1081739734916427	-1.0541963094091624	-0.7576905967477248	-0.6149669492632892	-5.7958870130733855	-5.7958870130733855	-5.7958870130733855	-5.7958870130733855	-5.7958870130733855	-5.7958870130733855	-5.7958870130733855	-5.7958870130733855	-5.7958870130733855	-5.7958870130733855	-5.7958870130733855	-5.7958870130733855	-5.7958870130733855	-5.7958870130733855	-5.7958870130733855	-5.7958870130733855	-5.7958870130733855	-5.7958870130733855	-5.7958870130733855	-5.7958870130733855	-5.7958870130733855	-5.7958870130733855	-5.7958870130733855	-5.7958870130733855	-5.7958870130733855	-5.7958870130733855	-5.7958870130733855	-5.7958870130733855	-5.7958870130733855	-5.7958870130733855	-5.7958870130733855
O00505	0.11004389163326689	0.5347005225394226	0.15492141855809705	-0.43151345455710344	-0.40552523569062054	-0.26267464928329837	-0.06980502202422482	0.38925269913349814	-0.39687660404503405	0.1862431637912147	0.4365398515748358	0.018749458794273224	0.32703819651589433	0.5141694784476032	0.13828383117754886	0.014686475540124273	0.15992763673680688	0.6448167688336152	0.09593857783089031	0.12258839900583905	-5.7958870130733855	-5.7958870130733855	-5.7958870130733855	-5.7958870130733855	-5.7958870130733855	-5.7958870130733855	-5.7958870130733855	-5.7958870130733855	-5.7958870130733855	-5.7958870130733855	-0.9150716135139391	-0.24063014316820802	-0.8498690571812547	-0.7847819862170091	-5.7958870130733855	-5.7958870130733855	-0.7544153562846467	-0.48096001000800154	-0.2210760137199468	-0.3523565888902374	0.19227807338944047	-0.4451291579530437	-0.28919547797823114	0.004560173729092881	0.04490481315815786	-1.4273735234985032	-0.1294875872998246	-0.1318925976283454	-5.7958870130733855
O00515	-5.7958870130733855	-5.7958870130733855	-5.7958870130733855	-5.7958870130733855	-0.01941453554879134	-0.7187137958273588	-1.5807721238626622	-5.7958870130733855	-5.7958870130733855	-5.7958870130733855	-5.7958870130733855	-1.845624952252123	-5.7958870130733855	-5.7958870130733855	-5.7958870130733855	-2.051274599303571	-5.7958870130733855	-5.7958870130733855	-5.7958870130733855	-0.5999492528639861	-5.7958870130733855	-5.7958870130733855	-5.7958870130733855	-5.7958870130733855	-5.7958870130733855	-5.7958870130733855	-5.7958870130733855	-5.7958870130733855	-5.7958870130733855	-5.7958870130733855	-5.7958870130733855	-5.7958870130733855	-5.7958870130733855	-5.7958870130733855	-5.7958870130733855	-5.7958870130733855	-5.7958870130733855	-5.7958870130733855	-5.7958870130733855	-5.7958870130733855	-5.7958870130733855	-5.7958870130733855	-5.7958870130733855	-5.7958870130733855	-5.7958870130733855	-5.7958870130733855	-5.7958870130733855	-5.7958870130733855	-5.7958870130733855
O00534	-5.7958870130733855	-5.7958870130733855	-0.6255274181953021	-0.5010548244309534	-5.7958870130733855	-5.7958870130733855	-1.188967559935756	-5.7958870130733855	-1.8250030276585394	-5.7958870130733855	-5.7958870130733855	-5.7958870130733855	-5.7958870130733855	-5.7958870130733855	-5.7958870130733855	-5.7958870130733855	-1.888544199137492	-5.7958870130733855	-5.7958870130733855	-1.0800107356349524	-5.7958870130733855	-5.7958870130733855	-5.7958870130733855	-5.7958870130733855	-5.7958870130733855	-5.7958870130733855	-5.7958870130733855	-5.7958870130733855	-0.7448880917602536	-5.7958870130733855	-5.7958870130733855	-0.05248137449676788	0.23691728620344554	0.17092389299776	0.4040471084464266	0.39823840940841715	0.30396884805519186	-5.7958870130733855	-5.7958870130733855	-0.53390909858423	-5.7958870130733855	-1.5365550184679964	-5.7958870130733855	-5.7958870130733855	-5.7958870130733855	-5.7958870130733855	-1.9586007583910985	-0.6462805211516433	0.3107389435905688
O00541	0.7112043777929857	0.4540923396981502	0.2523835199426422	0.15707265198416187	0.30453374886352275	0.3990530548577479	0.26301372917323196	0.7092184595165898	0.5319773150464855	0.722977577391669	0.7511737858739634	0.7374899629993021	0.9054073948139837	0.6087360972735156	0.6474198358428865	0.7059494131482064	0.5399757793571529	0.47546167235372117	0.4998390013691462	0.2422653057892961	-5.7958870130733855	-5.7958870130733855	-5.7958870130733855	-5.7958870130733855	-5.7958870130733855	-5.7958870130733855	-5.7958870130733855	-5.7958870130733855	-5.7958870130733855	-5.7958870130733855	0.2910955999923862	0.44073164470769305	-0.2348040283357284	-0.4439363539677166	-0.7644636991582379	-5.7958870130733855	-5.7958870130733855	0.7905139025641743	1.1607763216780422	0.6472327901620949	0.8210837269472365	1.0555700673029682	1.0158416852166867	0.4318169059406562	0.6233046412245032	0.6023287934544856	0.7435901942097811	0.14897557852953092	0.026058910632982154
O00560	-0.009402361506745109	-0.1752707940100706	-0.026053231452492307	-0.14272132870860457	-0.22157183143994766	-0.03536631336243575	-0.26999535560582927	0.028269388911195327	0.6200598124103159	-0.43733672640390314	-0.20535509927146167	-1.4793591752036077	0.3714007493509219	-0.009949302115557713	-0.0005566213635793294	-0.47799225212055735	-0.014800315441293727	-0.1062596379787106	-0.19831003159591956	-0.08603224210716046	-5.7958870130733855	-5.7958870130733855	-5.7958870130733855	-5.7958870130733855	-5.7958870130733855	-5.7958870130733855	-5.7958870130733855	-5.7958870130733855	-5.7958870130733855	-5.7958870130733855	-1.2814765395389034	-0.5069116791726846	-0.7219532050274052	-0.7236415187151046	-0.04163506476870364	-1.001331579953262	-0.6726068771579544	0.4024000481227242	-0.097993851865508	-0.23675264773008867	0.24327030107596997	0.348053125530127	0.22385040396180655	-0.44340228433695544	-0.5608484180017552	-5.7958870130733855	-0.0343670250804015	-0.39782574756249955	-0.5097876032464832
O00566	0.18672264899621863	0.19822689942069038	0.007160597863005264	0.0790601629183961	-5.7958870130733855	-0.009040032925302468	-0.23947224604689515	0.22871855502247962	-0.34844907060599706	0.1598663947208006	0.017487969749131103	0.2505078669022056	0.08356802466751798	0.2405451489370386	0.1681971837532476	0.15209757217279196	0.10220185365418061	0.15050689383439558	-0.2512888107210094	-0.45275000622010314	-5.7958870130733855	-5.7958870130733855	-5.7958870130733855	-5.7958870130733855	-5.7958870130733855	-5.7958870130733855	-5.7958870130733855	-5.7958870130733855	-5.7958870130733855	-5.7958870130733855	-0.08581766464226374	-0.251381776228879	-5.7958870130733855	-5.7958870130733855	-5.7958870130733855	-5.7958870130733855	-5.7958870130733855	0.019171788268608974	0.1524119056570983	0.003794129886289849	0.038070755129192925	0.2813532181729077	0.15379372394896534	0.10440843505326915	-0.22562235144748252	-0.4974019042030817	0.09497177988400375	-0.62539245050576	-0.6031885943448458
O00567	1.1510428667325028	1.0275497622773127	0.7991754411495835	0.77457039610556	0.8823289248861573	0.9548389167508958	0.8879470110737457	1.2602646965344615	1.0942047374068133	1.2486559686329433	1.1685900209270506	1.2359988917597353	1.468135824067591	1.0961285726352707	1.0308184539042058	1.0578962732122452	1.083164890023447	1.1600503234906558	1.1271207280827653	0.8550735963678908	-5.7958870130733855	-5.7958870130733855	-5.7958870130733855	-5.7958870130733855	-5.7958870130733855	-5.7958870130733855	-5.7958870130733855	-5.7958870130733855	-5.7958870130733855	-5.7958870130733855	0.6910439857259405	0.9149305925726611	0.29378379448970765	-0.004974367268584627	0.007097727804416561	-0.14491554547641716	-0.4963815814980414	1.241479316096569	1.662637665692551	1.2005240342923895	1.5205067599423834	1.634887895797806	1.6786924218216648	0.8171498828066303	1.0766873183461003	1.2709725146521058	1.2347346717669812	0.5985464739453854	0.5711452944484303
O00571	1.278722722389508	1.3347735395454148	1.1368000609148956	0.942950522886487	1.1264260586707089	1.1698135803411056	1.0816656175903614	1.3670562387688485	1.2460118927274528	1.3962320225577258	1.3411909338473125	1.1717941010112776	1.3435254963522083	1.332667680877126	1.3300855085091934	1.428302756952851	1.2109680680606638	1.183536107994558	1.232178007349191	0.9473350424476835	-5.7958870130733855	-5.7958870130733855	-5.7958870130733855	-5.7958870130733855	-5.7958870130733855	-5.7958870130733855	-5.7958870130733855	-5.7958870130733855	-1.8054864382765992	-5.7958870130733855	0.6882449171789897	0.5696932000759467	0.8821089469644576	0.6608999484226614	0.5444087243566594	0.4177207752667792	0.4473469997043439	1.5059859356389715	0.2794921504506326	0.7657313710316114	1.4545867570929736	0.44344979967836945	0.7551818595034927	1.4384170844804458	1.550954342215176	0.6206630625071158	1.5650367938633407	1.1015317170192669	0.7786304427683629
O00584	-1.725274849315656	-0.21101435769429486	0.6832759000296458	0.6673220500214434	-0.11272891367352568	-0.7379109738244398	0.4640787342525883	-1.0604424027630086	-5.7958870130733855	-5.7958870130733855	-5.7958870130733855	-0.5784475790404732	-5.7958870130733855	-5.7958870130733855	-1.456968666432612	-1.7219813147569267	-1.1572479652753929	-1.0518393799625942	-5.7958870130733855	0.2173619771510737	-5.7958870130733855	-5.7958870130733855	-5.7958870130733855	-5.7958870130733855	-5.7958870130733855	-5.7958870130733855	-5.7958870130733855	-0.3553901767416455	-0.0934971138730028	-5.7958870130733855	-5.7958870130733855	0.6481260527822411	0.6634737802611361	0.5307912094783297	0.4235526650862318	0.16073408495597455	0.3685535033407023	-5.7958870130733855	-5.7958870130733855	-0.6824847498977445	-5.7958870130733855	-2.16085982895028	-2.2140293420087973	-5.7958870130733855	-0.7992790538315665	-0.5668603068658421	-0.3787893020698207	0.18570624251390366	0.5330717646962431
O00592	0.1938778467891327	-0.6621321867658613	0.514018774594749	0.2036577299440029	0.24317928118541668	-0.539425744675008	0.4027759226200763	-0.020198466499283682	-1.1628620424580536	0.11917590221904667	-0.4545873748388534	0.15026661778949763	-0.31323250086082827	-0.08170786900618653	-0.6885130597732783	-0.3879729582984731	-0.47958914516678264	-0.22422948089908123	-0.4697436541103182	0.4004030258245978	-5.7958870130733855	-5.7958870130733855	-5.7958870130733855	-5.7958870130733855	-5.7958870130733855	-5.7958870130733855	-5.7958870130733855	-5.7958870130733855	-5.7958870130733855	-5.7958870130733855	-1.951259589409983	0.5695062238112185	0.5617044626231098	0.09803008443699583	0.12741865688381476	-0.14416887625107058	0.1173468922788708	-5.7958870130733855	-5.7958870130733855	-5.7958870130733855	-5.7958870130733855	-1.6018675620042822	-5.7958870130733855	-5.7958870130733855	-0.8927512933048299	-0.25347027982128917	0.07119400934180486	-1.35791938218123	0.7772019221671953
O00625	0.5924677091750363	0.6866145070128159	-0.10869864041889016	0.2752142161674425	0.11912608701803563	0.5626575672264029	0.08177180289506855	0.5598717825708113	0.38944426766928975	0.45789263850140055	0.41523575170407895	0.1596331891374266	0.3710031443115945	0.6771557025617172	0.5258282944936549	0.455637234204703	0.7324823645442815	-0.001322427262071614	0.525553447477829	0.33919190436004104	-5.7958870130733855	-5.7958870130733855	-5.7958870130733855	-5.7958870130733855	-5.7958870130733855	-5.7958870130733855	-5.7958870130733855	-5.7958870130733855	-5.7958870130733855	-5.7958870130733855	-5.7958870130733855	-0.7039965334289979	-0.09363829957591896	-0.7011035345272718	-5.7958870130733855	-5.7958870130733855	-0.7839124113366961	-0.6906559324205023	-1.526728388162765	-1.1993409091817542	-1.3973531156697625	-1.1083621983328598	-1.3346484112358774	-0.027073920675760563	0.14278271939453788	-0.3135113061217269	-1.5512288426834355	-1.0085422726617697	-0.7822396545937456
O00629	-5.7958870130733855	-5.7958870130733855	-0.7159127955438473	-1.4125415371891714	-5.7958870130733855	-1.2541039879752562	-0.827264572685285	-1.0238340171150497	-5.7958870130733855	-0.49750535173271715	-2.0243529436582013	-5.7958870130733855	-5.7958870130733855	-1.0292230789447325	-5.7958870130733855	-0.7634310852667667	-1.490654189221679	-0.48488830969721675	-1.7762270868846641	-0.8310383536981641	-5.7958870130733855	-5.7958870130733855	-5.7958870130733855	-5.7958870130733855	-5.7958870130733855	-5.7958870130733855	-5.7958870130733855	-5.7958870130733855	-5.7958870130733855	-5.7958870130733855	-5.7958870130733855	-5.7958870130733855	-5.7958870130733855	-5.7958870130733855	-5.7958870130733855	-5.7958870130733855	-5.7958870130733855	-5.7958870130733855	-5.7958870130733855	-5.7958870130733855	-5.7958870130733855	-5.7958870130733855	-5.7958870130733855	-5.7958870130733855	-5.7958870130733855	-5.7958870130733855	-5.7958870130733855	-5.7958870130733855	-5.7958870130733855
O00712	-1.631143840922195	-5.7958870130733855	-5.7958870130733855	-5.7958870130733855	-5.7958870130733855	-5.7958870130733855	-1.3364790338707628	-5.7958870130733855	-1.0327251048561792	-5.7958870130733855	-5.7958870130733855	-0.9204467168687347	-1.372380699373131	-5.7958870130733855	-1.7962970329344723	-1.0155216861140028	-5.7958870130733855	-0.5174278665408112	-5.7958870130733855	-5.7958870130733855	-5.7958870130733855	-5.7958870130733855	-5.7958870130733855	-5.7958870130733855	-5.7958870130733855	-5.7958870130733855	-5.7958870130733855	-5.7958870130733855	-5.7958870130733855	-5.7958870130733855	-5.7958870130733855	-5.7958870130733855	-5.7958870130733855	-5.7958870130733855	-5.7958870130733855	-5.7958870130733855	-5.7958870130733855	-5.7958870130733855	-5.7958870130733855	-5.7958870130733855	-1.0794448119946465	-5.7958870130733855	-5.7958870130733855	-1.087186963969425	-1.404236938093471	-5.7958870130733855	-5.7958870130733855	-5.7958870130733855	-5.7958870130733855
O00743	0.2908921476895618	-0.20196769504994821	-0.04214435400402838	0.11377601507771147	0.251915301549432	0.22187973581807857	-0.26065657082558796	0.3805289030333769	0.18955329692225853	0.21249188897626817	-0.08044678942850894	0.1675757344811529	0.040599994953934605	0.3151034936054076	0.15095534714374284	0.47408021769795716	0.23387098994823355	0.39805893607323684	-0.12441436977176874	0.00889728481439419	-5.7958870130733855	-5.7958870130733855	-5.7958870130733855	-5.7958870130733855	-5.7958870130733855	-5.7958870130733855	-5.7958870130733855	-5.7958870130733855	-5.7958870130733855	-5.7958870130733855	-0.41613792211610456	-5.7958870130733855	0.11623951057652461	-0.3623402654276592	-5.7958870130733855	-1.0559096758197832	-0.6792408855651983	-0.08121067378279032	-0.2817592921740036	-0.058545838658081155	-0.06585830921869587	-0.18023047395434852	-0.6175353842903415	0.31407000070536684	0.37490569354382497	-0.6056552415058079	0.3169308715841011	0.19475830516791434	-0.49067540425977446
O00746	0.1874899214997144	-0.22496857377227455	0.5337255826065194	-0.4941255375220816	0.0024987120497187935	-0.08077111226069815	-0.12965831177404738	0.13305833339217024	0.10657618195623611	0.4907205695399304	0.3386803617417508	0.36331519464341994	0.09447631151793526	0.6452677635108858	0.1109019000304235	0.08563336801455897	0.38168610626228344	0.2817347279764757	0.13444877685837728	0.2584297327071375	-5.7958870130733855	-5.7958870130733855	-5.7958870130733855	-5.7958870130733855	-5.7958870130733855	-5.7958870130733855	-5.7958870130733855	-5.7958870130733855	-5.7958870130733855	-5.7958870130733855	-0.22140015190899676	-0.0923466008892708	-0.4995654937876802	-5.7958870130733855	-5.7958870130733855	-5.7958870130733855	-5.7958870130733855	0.10325609734153454	0.45260769438781473	-0.012907901960339363	0.2135421388316316	-0.5547295519313491	0.301242955096731	-0.004374446427723429	-0.2779338647660088	-0.0854529451636916	0.03203760735261615	-0.49159331984292925	-0.4766067022564217
O00754	-2.5241416053567347	-5.7958870130733855	-0.8485079909519311	-0.487868300498458	-1.3920662936478232	-1.5932741434495485	-0.5260927592846256	-1.5888375852618049	-0.9945512647395591	-5.7958870130733855	-1.8144699561779003	-1.3381898576888753	-1.6245115398014525	-1.4353420944737105	-1.3140716153443863	-1.488754776011807	-0.5901832698516151	-1.287553660106264	-1.7522872577588053	-0.6111970465671492	-5.7958870130733855	-5.7958870130733855	-5.7958870130733855	-5.7958870130733855	-5.7958870130733855	-5.7958870130733855	-5.7958870130733855	-5.7958870130733855	-5.7958870130733855	-5.7958870130733855	-0.6699457687581093	0.0049463975552022435	-0.13896928701102634	-0.13414632183651168	-0.1089349928440701	-0.03623764429103125	-0.06626033915541543	-5.7958870130733855	-5.7958870130733855	-0.7298727824411732	-1.3605543313162454	-5.7958870130733855	-5.7958870130733855	-5.7958870130733855	-1.2637334236594515	-1.5561426043484972	-0.5395047605956597	-0.757930718307587	0.00011778707073005041
O00757	-2.143342376227034	-5.7958870130733855	-5.7958870130733855	0.4500385382745682	-5.7958870130733855	-5.7958870130733855	-2.037630332395417	-5.7958870130733855	-0.7894139176108972	-5.7958870130733855	-5.7958870130733855	-5.7958870130733855	-5.7958870130733855	-5.7958870130733855	-5.7958870130733855	-5.7958870130733855	-5.7958870130733855	-5.7958870130733855	-5.7958870130733855	-1.3047926774049543	-5.7958870130733855	-5.7958870130733855	-5.7958870130733855	-5.7958870130733855	-5.7958870130733855	-5.7958870130733855	-5.7958870130733855	-5.7958870130733855	-5.7958870130733855	-5.7958870130733855	-5.7958870130733855	0.5197843526812537	-0.03549456111638771	-0.3472084897044912	0.4410734530979679	0.22126050278294318	0.024465364430604906	-5.7958870130733855	-5.7958870130733855	-5.7958870130733855	-5.7958870130733855	-5.7958870130733855	-5.7958870130733855	-5.7958870130733855	-5.7958870130733855	-5.7958870130733855	-1.9101370797385424	-5.7958870130733855	-0.0892354437631569
O00763	0.3411869992171318	0.13745949470695762	0.088478413196191	0.28992286519488447	0.36424153559126893	0.20546813779501932	-0.05507537088846136	0.5999665835004827	0.5006280385976458	0.3180099710221603	0.5366816315835802	0.07869614808236926	0.22704118344716867	0.4294694463647097	0.45418183670838874	0.4498362190583643	0.4263056974035642	0.34129425587809187	0.43423504365703414	0.1276847041689516	-5.7958870130733855	-5.7958870130733855	-5.7958870130733855	-5.7958870130733855	-5.7958870130733855	-5.7958870130733855	-5.7958870130733855	-5.7958870130733855	-5.7958870130733855	-5.7958870130733855	-5.7958870130733855	-2.746302594126902	-0.8569943309962795	-1.7328651566523787	-5.7958870130733855	-5.7958870130733855	-5.7958870130733855	-0.8650343642013036	-5.7958870130733855	-1.5798492758110168	-1.1437852045107826	-5.7958870130733855	-1.572137871280748	-0.4129175215896976	-0.41373641327951843	-5.7958870130733855	-0.6338208959107817	-0.8400776383794015	-0.9223997464820668
O00764	1.0158549308067488	1.0672038156316526	0.7659128083932997	0.45513378108504116	0.24049143410050794	0.9658840322905693	0.5904568246454502	0.6476998916008889	0.5460582059609607	0.8141235230975231	0.8450627035719428	0.5693302985218286	0.9521299082800231	0.7821699261496975	0.8344791079000115	0.7849185158279827	0.8563941494924212	0.9545635748397983	1.015084158308342	0.5715948568478136	-5.7958870130733855	-5.7958870130733855	-5.7958870130733855	-5.7958870130733855	-5.7958870130733855	-5.7958870130733855	-5.7958870130733855	-5.7958870130733855	-5.7958870130733855	-5.7958870130733855	-5.7958870130733855	-1.1727274322553098	-0.6659798669055603	-1.2099524238816945	-1.0288591554342477	-0.79646734286985	-1.011594228227516	-1.258176472789082	-5.7958870130733855	-5.7958870130733855	-1.0347349572624185	-0.9443491330214153	-0.7948048273504189	-0.32486437359173287	-0.16396247497401384	-5.7958870130733855	-0.9113399505061709	-5.7958870130733855	-5.7958870130733855
O00767	0.7651321076527949	-0.10653602922452214	0.5021925412086008	0.16767861232619158	-0.14077818565485523	1.0962750190539297	-0.641060828838568	0.573155502855049	0.8507165648673414	0.5282303102478653	0.015389731682233005	0.017313859334815735	0.30841077221584984	0.6309710026330955	0.8234617252082757	0.46219830684489027	0.3436036576860542	-0.5325494145523906	0.4122053663298971	-0.43958415688475305	-5.7958870130733855	-5.7958870130733855	-5.7958870130733855	-5.7958870130733855	-5.7958870130733855	-5.7958870130733855	-5.7958870130733855	-5.7958870130733855	-5.7958870130733855	-5.7958870130733855	-0.9461196475384183	-0.6042983880324818	-0.7415538227562849	-5.7958870130733855	-5.7958870130733855	-5.7958870130733855	-5.7958870130733855	-0.07789393598347776	-0.45997866604520987	-0.6092275637876103	-5.7958870130733855	-0.17795417948035477	0.1739742888901552	0.008544843706378515	-0.1689584825401232	-0.4273923245308596	-0.1962775945464832	-1.1660324129399082	-1.3933968276392124
O14495	-5.7958870130733855	-5.7958870130733855	-5.7958870130733855	-5.7958870130733855	-5.7958870130733855	-1.1978512624927147	-5.7958870130733855	-0.8066467014104101	0.03361788842247568	-2.057266579136863	-5.7958870130733855	-5.7958870130733855	-2.129244446190795	-2.3064926991963506	-5.7958870130733855	-1.4189357222107233	-0.9931167478186156	-1.104186695822785	-5.7958870130733855	-2.316054053722725	-5.7958870130733855	-5.7958870130733855	-5.7958870130733855	-5.7958870130733855	-5.7958870130733855	-5.7958870130733855	-5.7958870130733855	-5.7958870130733855	-5.7958870130733855	-5.7958870130733855	-5.7958870130733855	-5.7958870130733855	-5.7958870130733855	-5.7958870130733855	-5.7958870130733855	-5.7958870130733855	-5.7958870130733855	-5.7958870130733855	-5.7958870130733855	-5.7958870130733855	-5.7958870130733855	-5.7958870130733855	-5.7958870130733855	-5.7958870130733855	-5.7958870130733855	-5.7958870130733855	-5.7958870130733855	-5.7958870130733855	-5.7958870130733855
O14497	-0.45105432563995285	-0.6954022371854915	-1.0239158408308044	-0.7771946751272877	-1.2261802445190384	-0.7714117231342991	-0.9759149441816987	-0.5431763085157355	-0.7197668044904539	-0.5260020276705301	-0.40919856129944665	-0.4353932359959085	-0.4179341259737865	-0.4055005945802016	-0.6326385226111144	-0.5232797823347877	-0.6067321702290867	-0.19864835732715408	-0.6471453913435059	-1.1355231050412473	-5.7958870130733855	-5.7958870130733855	-5.7958870130733855	-5.7958870130733855	-5.7958870130733855	-5.7958870130733855	-5.7958870130733855	-5.7958870130733855	-5.7958870130733855	-5.7958870130733855	-5.7958870130733855	-5.7958870130733855	-5.7958870130733855	-5.7958870130733855	-5.7958870130733855	-5.7958870130733855	-5.7958870130733855	-5.7958870130733855	-5.7958870130733855	-5.7958870130733855	-5.7958870130733855	-5.7958870130733855	-5.7958870130733855	-5.7958870130733855	-5.7958870130733855	-5.7958870130733855	-5.7958870130733855	-5.7958870130733855	-5.7958870130733855
O14498	-5.7958870130733855	-5.7958870130733855	-5.7958870130733855	-5.7958870130733855	-1.1417354316761672	-5.7958870130733855	-1.7326240335529912	-5.7958870130733855	-5.7958870130733855	-5.7958870130733855	-5.7958870130733855	-5.7958870130733855	-5.7958870130733855	-5.7958870130733855	-5.7958870130733855	-5.7958870130733855	-5.7958870130733855	-5.7958870130733855	-5.7958870130733855	-5.7958870130733855	-5.7958870130733855	-5.7958870130733855	-5.7958870130733855	-5.7958870130733855	-5.7958870130733855	-5.7958870130733855	-5.7958870130733855	-5.7958870130733855	-5.7958870130733855	-5.7958870130733855	-5.7958870130733855	-0.7572501045868196	-0.5741909239520449	-5.7958870130733855	-5.7958870130733855	-5.7958870130733855	-5.7958870130733855	-5.7958870130733855	-5.7958870130733855	-5.7958870130733855	-5.7958870130733855	-5.7958870130733855	-5.7958870130733855	-5.7958870130733855	-5.7958870130733855	-5.7958870130733855	-1.2408902962658477	-5.7958870130733855	-0.5665340542964967
O14524	-0.8290875107853389	-1.771027109283058	-5.7958870130733855	-1.2965021154922278	-0.694609709945711	-1.0204013045661506	-1.2890353606512708	-0.42301537317860255	-0.681256743305791	-1.162458723264763	-0.8133913583594824	-0.6269307628264729	-0.8505646058338654	-0.29167517108972013	-0.6385414481611213	-0.5666761730443576	-0.6732328377821886	-0.8952769943764524	-1.5502663431481298	-1.4215640587583507	-5.7958870130733855	-5.7958870130733855	-5.7958870130733855	-5.7958870130733855	-5.7958870130733855	-5.7958870130733855	-5.7958870130733855	-5.7958870130733855	-5.7958870130733855	-5.7958870130733855	-5.7958870130733855	-5.7958870130733855	-5.7958870130733855	-5.7958870130733855	-5.7958870130733855	-5.7958870130733855	-5.7958870130733855	-5.7958870130733855	-5.7958870130733855	-5.7958870130733855	-5.7958870130733855	-5.7958870130733855	-5.7958870130733855	-5.7958870130733855	-5.7958870130733855	-5.7958870130733855	-5.7958870130733855	-5.7958870130733855	-5.7958870130733855
O14530	-0.22640228804056708	-0.5995650628992911	-0.33606105010928916	-0.26719067009837494	-0.5423402709307716	-0.3336960129367542	-0.09998301222216578	-0.6334037391489962	-0.2623099217872732	-0.5269932896001251	0.006602273699428722	-1.26191612867591	0.29416070269629474	-0.2859126733097207	-0.2834700652811235	-0.10968702154464402	-0.21809400417415722	-0.25820026574767024	-0.22930290995530736	-0.4035572692754688	-5.7958870130733855	-5.7958870130733855	-5.7958870130733855	-5.7958870130733855	-5.7958870130733855	-5.7958870130733855	-5.7958870130733855	-5.7958870130733855	-5.7958870130733855	-5.7958870130733855	-5.7958870130733855	-2.007452733147462	-1.1352228391282433	-5.7958870130733855	-5.7958870130733855	-5.7958870130733855	-5.7958870130733855	-1.1186239613021987	-1.9347020887763353	-2.200575626202926	-1.8580736454157856	-5.7958870130733855	-5.7958870130733855	-0.4353246493055	-0.5796922660483186	-5.7958870130733855	-0.6693782632383829	-5.7958870130733855	-1.572564176259604
O14531	-5.7958870130733855	-5.7958870130733855	-5.7958870130733855	-5.7958870130733855	-1.434589437245705	-5.7958870130733855	-5.7958870130733855	-5.7958870130733855	-5.7958870130733855	-0.8967821645868729	-1.145398615120689	-1.0632719178072036	-1.3918045682528153	-0.6289361406791145	-5.7958870130733855	-5.7958870130733855	-5.7958870130733855	-2.1262609500634753	-5.7958870130733855	-5.7958870130733855	-5.7958870130733855	-5.7958870130733855	-5.7958870130733855	-5.7958870130733855	-5.7958870130733855	-5.7958870130733855	-5.7958870130733855	-5.7958870130733855	-5.7958870130733855	-5.7958870130733855	-5.7958870130733855	-5.7958870130733855	-5.7958870130733855	-5.7958870130733855	-5.7958870130733855	-5.7958870130733855	-5.7958870130733855	-5.7958870130733855	-5.7958870130733855	-5.7958870130733855	-5.7958870130733855	-5.7958870130733855	-5.7958870130733855	-5.7958870130733855	-5.7958870130733855	-5.7958870130733855	-5.7958870130733855	-5.7958870130733855	-5.7958870130733855
O14548	0.41966819781597364	0.19235976767258703	-0.03028505278859491	0.04627958351860819	0.05035240408962917	0.1561238947059737	0.19605069890182542	0.2868364910554812	0.19445266651102477	0.32153130052798856	0.37123284064446516	0.5880539771951665	0.359273489961158	0.3920120665504826	0.3046441475443806	0.29200038907827497	0.21185047206709573	0.296287956473416	0.07571462060698608	-0.12165189224914093	-5.7958870130733855	-5.7958870130733855	-5.7958870130733855	-5.7958870130733855	-5.7958870130733855	-5.7958870130733855	-5.7958870130733855	-5.7958870130733855	-5.7958870130733855	-5.7958870130733855	-0.2289915613426695	-0.12246713559293455	-0.6153496377219752	-0.7885117336382945	-0.4983560031404576	-0.7894321121009988	-1.0333328006342983	0.35157614580720165	0.5985073794888864	0.33147429659661987	0.3231782959694359	0.3620640075367798	0.35040234867595665	0.245496396715173	0.04775507993803858	0.22188013043873367	0.2585735365696972	-0.8245446749583654	-0.6090211899668602
O14556	-5.7958870130733855	-5.7958870130733855	-5.7958870130733855	-5.7958870130733855	-5.7958870130733855	-5.7958870130733855	-5.7958870130733855	-5.7958870130733855	-5.7958870130733855	-5.7958870130733855	-5.7958870130733855	-5.7958870130733855	-5.7958870130733855	-5.7958870130733855	-5.7958870130733855	-5.7958870130733855	-5.7958870130733855	-5.7958870130733855	-5.7958870130733855	-0.5227944821676611	-5.7958870130733855	-5.7958870130733855	-5.7958870130733855	-5.7958870130733855	-5.7958870130733855	-5.7958870130733855	-5.7958870130733855	-5.7958870130733855	-5.7958870130733855	-5.7958870130733855	-5.7958870130733855	0.1581721667635128	-0.02772134439116653	0.3587283185870645	-0.0026382064387305607	-0.19398910379302559	0.22131361052659004	-5.7958870130733855	-5.7958870130733855	-5.7958870130733855	-5.7958870130733855	-5.7958870130733855	-5.7958870130733855	-5.7958870130733855	-5.7958870130733855	-5.7958870130733855	-5.7958870130733855	-0.24469678913352902	-5.7958870130733855
O14561	0.011914754983824147	-0.25982609162235687	-0.06555078899612939	-0.1207862294006058	-0.09695297826570101	-0.1125064927061523	0.11849874049777105	0.1236206399470056	-0.13551316483744333	-0.43641939934774604	0.031028093038801607	0.07660706910166941	-0.02795242264321254	-0.13473217693586198	-0.17176210215654034	-0.4787297892176411	0.0896324435825026	-0.031403404364289116	-0.08652427460626835	-0.05227375697818351	-5.7958870130733855	-5.7958870130733855	-5.7958870130733855	-5.7958870130733855	-5.7958870130733855	-5.7958870130733855	-5.7958870130733855	-5.7958870130733855	-5.7958870130733855	-5.7958870130733855	-5.7958870130733855	-5.7958870130733855	-5.7958870130733855	-5.7958870130733855	-5.7958870130733855	-5.7958870130733855	-5.7958870130733855	-5.7958870130733855	-5.7958870130733855	-5.7958870130733855	-5.7958870130733855	-5.7958870130733855	-5.7958870130733855	-5.7958870130733855	-5.7958870130733855	-5.7958870130733855	-5.7958870130733855	-5.7958870130733855	-5.7958870130733855
O14562	1.6459489791327802	1.6335160685717733	1.2972269321068322	1.0483437200843062	1.7140141601079317	1.3933069634885353	1.5252835875574153	1.4633791221706915	1.8497126951359522	1.0477001046638537	1.434920357781009	1.4514519267572064	1.8192697960495967	1.4387644434107982	1.6383628403622486	1.4148287783193416	1.2437556828536596	1.598678060639786	2.0301657280911822	2.1249813819913115	-5.7958870130733855	-5.7958870130733855	-5.7958870130733855	-5.7958870130733855	-5.7958870130733855	-5.7958870130733855	-5.7958870130733855	-5.7958870130733855	-5.7958870130733855	-5.7958870130733855	-5.7958870130733855	0.11362772139619336	1.480205042888556	-5.7958870130733855	0.3300041321650037	-5.7958870130733855	-5.7958870130733855	1.7954644177622796	1.3261481200899692	-5.7958870130733855	2.3253721345181524	-0.2079631321681597	-5.7958870130733855	0.8436765168444168	1.5717394079682383	0.03745036610800735	0.9597872060977071	-5.7958870130733855	-5.7958870130733855
O14578	-0.04683356763158214	-0.7011255131233279	-0.579193769359414	-0.5118747507461354	-0.9127194341800308	-0.4539836994372081	-1.0741834822646643	-0.21535285727139347	-0.5541255883163347	-0.6793525145648545	-0.3300759658111176	-1.2075217182895153	-0.5033922267422453	-0.3753358007775153	-0.3412328476402486	-0.46212741849658084	-0.711861595171973	-0.35429478263438524	-1.1952810765697992	-0.8002303909364127	-5.7958870130733855	-5.7958870130733855	-5.7958870130733855	-5.7958870130733855	-5.7958870130733855	-5.7958870130733855	-5.7958870130733855	-5.7958870130733855	-5.7958870130733855	-5.7958870130733855	-5.7958870130733855	-5.7958870130733855	-5.7958870130733855	-5.7958870130733855	-5.7958870130733855	-5.7958870130733855	-5.7958870130733855	-5.7958870130733855	-5.7958870130733855	-5.7958870130733855	-1.9781014795739358	-5.7958870130733855	-5.7958870130733855	-5.7958870130733855	-5.7958870130733855	-5.7958870130733855	-1.2362796888660912	-5.7958870130733855	-5.7958870130733855
O14579	0.6450844419536037	0.47980616465057413	0.508431523923013	0.1480869309685821	0.1556974824889295	0.39793894699124255	0.3985550429627153	0.5985094263533021	0.5702542290685348	0.4862715017963727	0.4491728811368296	0.6338297603396376	0.5366197834628375	0.6345681126854401	0.5083170669185285	0.6407776616055332	0.49155850408780083	0.4830575926293464	0.4974451164442518	0.3491785088264696	-5.7958870130733855	-5.7958870130733855	-5.7958870130733855	-5.7958870130733855	-5.7958870130733855	-5.7958870130733855	-5.7958870130733855	-5.7958870130733855	-5.7958870130733855	-5.7958870130733855	-0.10443495811437263	-0.4617384479310122	0.22028766993783777	-0.4156037110946167	0.06852875463572901	-0.4852645171056404	-5.7958870130733855	0.09382469758972507	-0.3066793095653513	0.03435237989136677	0.4610041545266925	-0.3892233327407202	0.08162290167399859	0.6514784157229762	0.6603350260170369	-0.3817243936349704	0.3879250676625673	0.12017848891767255	-0.24271382703384015
O14602;P47813	0.7018654739677732	0.5818116194401431	0.6352882808680662	0.5540047579404561	0.6261297260290454	0.8421617326240112	0.5300917424678501	0.9307126578468526	0.5309118857508324	1.1346966684898145	0.6954301764188172	0.7810980734104971	0.6332064091387394	0.9564567039834126	0.7005470020635016	1.1053804255678743	0.32551954596989374	0.8528755723012297	0.6870334450095316	0.8298003366375926	-5.7958870130733855	-5.7958870130733855	-5.7958870130733855	-5.7958870130733855	-5.7958870130733855	-5.7958870130733855	-5.7958870130733855	-5.7958870130733855	-5.7958870130733855	-5.7958870130733855	-0.09621235861568721	-0.6554444198970696	0.5216022294913016	0.2652241354005147	-0.030458745126720792	-5.7958870130733855	-0.39227813014414825	0.27049886690404573	-0.6063808579173439	-5.7958870130733855	0.8373502493385713	-0.8777767212990263	-0.5165326621335782	1.0796016015480214	0.9469789934950317	-0.8530403263897005	0.9986303652981195	0.5595974293819709	0.2136311154715757
O14617	0.5049569483238358	0.5675160614970041	0.3655800974168975	0.4122398801863853	0.35488618384162585	0.37844690175485185	0.1836729593440909	0.5307356413849749	0.33217701168748387	0.4891838567503144	0.6514705010613122	0.4328602526138687	0.6281258902111625	0.5587379807874098	0.5648287341168039	0.6009864997743332	0.5587481761307722	0.6589261500923485	0.523869313816982	0.3910293899614439	-5.7958870130733855	-5.7958870130733855	-5.7958870130733855	-5.7958870130733855	-5.7958870130733855	-5.7958870130733855	-5.7958870130733855	-5.7958870130733855	-5.7958870130733855	-5.7958870130733855	-1.2948002410664368	-0.9974659171215406	-0.21182421814402735	-0.5172722057396929	-0.19833432130865092	-5.7958870130733855	-0.6411451613435645	-0.0014421777131939028	-0.6219491496859725	-0.665582425759728	-0.05383726436594346	-0.8990532446917081	-0.5389244781421838	0.012378568070641933	0.011812071503222676	-1.1176003417363416	0.15701901883850858	-0.7686536127813391	-0.4988686965941443
O14618	-0.23091995774973437	-0.31389412628802493	0.6966840924079045	0.6563959774961515	0.23808882221399755	0.35019042811078993	0.21382006460459368	0.046596463684549845	-0.1390107418373761	0.1713847153547769	0.08712130318451006	-0.14032481807763025	-0.6406538388330026	0.19877186901157923	-0.46539602154481136	-0.3853412424239287	0.03750062544355704	-0.36509213308300437	-0.08746341306703304	0.4145560662275602	-5.7958870130733855	-5.7958870130733855	-5.7958870130733855	-5.7958870130733855	-5.7958870130733855	-5.7958870130733855	-5.7958870130733855	-5.7958870130733855	-5.7958870130733855	-5.7958870130733855	1.589823156807965	0.44221114217991947	0.6195740244053501	0.17146625427890383	0.3202878527780712	0.16411413251591309	0.13248899776236348	-5.7958870130733855	-5.7958870130733855	-5.7958870130733855	-5.7958870130733855	-5.7958870130733855	-5.7958870130733855	-0.6117348082691095	-0.7401355749357856	-0.7481070153080541	-0.34557273622552226	0.3406645445900058	0.47573983541711307
O14639	-1.5042085300636356	-5.7958870130733855	-1.3157335250309143	-5.7958870130733855	-0.9865864662045326	-1.478158788156584	-0.595925943137898	-1.3937202998313507	-1.2932144004028518	-1.1327059537767439	-1.6202100109541977	-1.6821643305766754	-1.0021251494472287	-1.5430183403194846	-1.363187261744458	-5.7958870130733855	-1.375786388711429	-1.0238280490011844	-1.489051520411916	-5.7958870130733855	-5.7958870130733855	-5.7958870130733855	-5.7958870130733855	-5.7958870130733855	-5.7958870130733855	-5.7958870130733855	-5.7958870130733855	-5.7958870130733855	-5.7958870130733855	-5.7958870130733855	-1.5872531567361428	-5.7958870130733855	-1.6285063735204754	-1.0391046413810754	-5.7958870130733855	-5.7958870130733855	-1.5842748662056425	-1.9683938053923549	-5.7958870130733855	-5.7958870130733855	-1.284068120644786	-5.7958870130733855	-5.7958870130733855	-1.361500782154752	-0.9495890973102861	-5.7958870130733855	-1.1817196588440435	-1.5109029658516697	-5.7958870130733855
O14641	-0.2770775941806296	-0.33213578683123646	-0.7520337387061289	-0.2487327313249093	-0.4750913509502259	-0.2893221156707666	-0.36402256221473167	-0.15649698537197837	-0.6686537196626468	-0.11020144734615782	-0.24805293404783652	-0.3247627517728533	-0.16774911291933645	-0.07092576394403431	-0.4764726966755993	-0.383018342133152	-0.4787476245785617	-0.27202183260146784	-0.5054351676207802	-0.5688614198359447	-5.7958870130733855	-5.7958870130733855	-5.7958870130733855	-5.7958870130733855	-5.7958870130733855	-5.7958870130733855	-5.7958870130733855	-5.7958870130733855	-5.7958870130733855	-5.7958870130733855	-5.7958870130733855	-5.7958870130733855	-5.7958870130733855	-5.7958870130733855	-5.7958870130733855	-5.7958870130733855	-5.7958870130733855	-5.7958870130733855	-5.7958870130733855	-5.7958870130733855	-5.7958870130733855	-5.7958870130733855	-5.7958870130733855	-5.7958870130733855	-5.7958870130733855	-5.7958870130733855	-5.7958870130733855	-5.7958870130733855	-5.7958870130733855
O14646	-0.33148742666768544	-0.4632337610097845	-1.325632038990382	-1.52887627872289	-0.6581181978203866	-0.3465083435123805	-0.6794182270364647	-0.27523948570123197	-0.7673756954487205	-0.46593618376806056	-0.4049590641957194	-0.737728777712273	-0.2458766508825389	-0.47730562656018033	-0.439824957198885	-0.7665132428903594	-0.3086683814794239	-0.33980880807901886	-0.5970642364817759	-0.3225085996858529	-5.7958870130733855	-5.7958870130733855	-5.7958870130733855	-5.7958870130733855	-5.7958870130733855	-5.7958870130733855	-5.7958870130733855	-5.7958870130733855	-5.7958870130733855	-5.7958870130733855	-1.5074542027096136	-1.0140119270136116	-5.7958870130733855	-5.7958870130733855	-5.7958870130733855	-5.7958870130733855	-5.7958870130733855	-0.6673917920480967	-0.4696025375337071	-0.6720121782293977	-0.2772296111576055	-0.9287558608106656	-0.9161764454556794	-0.8376900405980832	-0.9295148523492539	-0.9402423171839422	-0.5944375901696585	-5.7958870130733855	-5.7958870130733855
O14647	-2.154748217919828	-1.4631947597453518	-1.3994177773161613	-1.3013182099268354	-5.7958870130733855	-2.2144280133701244	-5.7958870130733855	-0.8263491401161652	-1.0615806314496266	-1.5875278960361934	-1.2540444630947625	-5.7958870130733855	-0.8386321721923272	-1.148256505403537	-1.038434218879111	-1.315893028387009	-0.9137947284105157	-1.5756407305465205	-5.7958870130733855	-5.7958870130733855	-5.7958870130733855	-5.7958870130733855	-5.7958870130733855	-5.7958870130733855	-5.7958870130733855	-5.7958870130733855	-5.7958870130733855	-5.7958870130733855	-5.7958870130733855	-5.7958870130733855	-5.7958870130733855	-5.7958870130733855	-5.7958870130733855	-5.7958870130733855	-5.7958870130733855	-5.7958870130733855	-5.7958870130733855	-5.7958870130733855	-5.7958870130733855	-5.7958870130733855	-0.05394324184895883	-5.7958870130733855	-5.7958870130733855	-5.7958870130733855	-5.7958870130733855	-5.7958870130733855	-5.7958870130733855	-5.7958870130733855	-5.7958870130733855
O14653	0.08086182639534033	-0.4363864754317491	-0.013355378614996083	-0.8171869093105009	-0.4737163602112286	0.14799506898301332	-0.2664280630859642	0.05769461204912119	-0.48983583906436334	0.16843674551967103	0.1614162755362456	0.07062053197291251	-0.11444511733534032	0.0740501357029413	0.0856940355116395	0.04182385097180517	-0.0997978355557377	-0.49960980541534417	-0.4306052800432297	-0.1872857553547675	-5.7958870130733855	-5.7958870130733855	-5.7958870130733855	-5.7958870130733855	-5.7958870130733855	-5.7958870130733855	-5.7958870130733855	-5.7958870130733855	-5.7958870130733855	-5.7958870130733855	-0.8605087290544726	-5.7958870130733855	-1.2152742493506234	-5.7958870130733855	-5.7958870130733855	-0.8376367489404023	-5.7958870130733855	-0.08445205944084633	0.3881554442375727	-0.3048931361768202	-0.3131396886103884	-0.44471094683147633	-0.2553549059211688	-0.7518140680279872	-0.4852481132620257	0.1993020646386909	-0.48636314316294843	-5.7958870130733855	-0.7603712118292363
O14656	-0.32059435937085484	-0.8307946879664361	-0.12152248783507846	-0.6761079716137758	-5.7958870130733855	-0.45283250965960664	-0.4380875746961207	-0.5247016323542781	-0.27239527113150047	-0.37410579265455546	-0.3283287337235608	-0.0633282918111126	-0.15707134689222493	-0.4490262311953557	-0.3045842087456368	-0.2785017682809323	-0.44731629555760594	-0.99958835225523	-0.49368928855788197	-0.33167856401616447	-5.7958870130733855	-5.7958870130733855	-5.7958870130733855	-5.7958870130733855	-5.7958870130733855	-5.7958870130733855	-5.7958870130733855	-5.7958870130733855	-5.7958870130733855	-5.7958870130733855	-5.7958870130733855	-1.205212937827188	-1.0475157806570157	-1.11807367134144	-5.7958870130733855	-5.7958870130733855	-5.7958870130733855	-0.19654108270472254	0.14539482069275048	-0.0872196869732621	0.02772049590767208	-0.3814627204436373	0.08952279652535497	-0.3699674278845928	-0.7250639157701043	-5.7958870130733855	-0.5223320350237839	-0.46323959091632977	-0.8076233895319144
O14657	-0.7532485502772516	-1.4535585536684161	-5.7958870130733855	-1.4809376820173055	-5.7958870130733855	-1.3585781238185735	-0.8034409032203603	-0.8294031850879168	-5.7958870130733855	-0.9183907796562915	-0.6466265583155432	-0.7083267566174365	-0.7825261449018655	-0.4284942883791353	-1.3092276878121565	-0.7523197503784222	-0.47764319821371015	-1.2857923132741529	-1.0050722234197218	-5.7958870130733855	-5.7958870130733855	-5.7958870130733855	-5.7958870130733855	-5.7958870130733855	-5.7958870130733855	-5.7958870130733855	-5.7958870130733855	-5.7958870130733855	-5.7958870130733855	-5.7958870130733855	-5.7958870130733855	-5.7958870130733855	-5.7958870130733855	-5.7958870130733855	-5.7958870130733855	-5.7958870130733855	-5.7958870130733855	-5.7958870130733855	-5.7958870130733855	-5.7958870130733855	-5.7958870130733855	-5.7958870130733855	-5.7958870130733855	-5.7958870130733855	-5.7958870130733855	-5.7958870130733855	-5.7958870130733855	-5.7958870130733855	-5.7958870130733855
O14662	0.29583500680697167	0.13659586854401515	0.1732513017019518	0.046103121857517845	-5.7958870130733855	-5.7958870130733855	0.03425835606427737	0.2796450295257133	0.49282759387882574	-0.01636836232608044	0.6865576809252668	0.22623761415329327	-5.7958870130733855	-5.7958870130733855	0.4075644323604361	0.35700659848471183	0.48504471655443276	0.43324264257143097	0.5809590479463363	-5.7958870130733855	-5.7958870130733855	-5.7958870130733855	-5.7958870130733855	-5.7958870130733855	-5.7958870130733855	-5.7958870130733855	-5.7958870130733855	-5.7958870130733855	-5.7958870130733855	-5.7958870130733855	-5.7958870130733855	-5.7958870130733855	-5.7958870130733855	-5.7958870130733855	-5.7958870130733855	-5.7958870130733855	-5.7958870130733855	-5.7958870130733855	-5.7958870130733855	-5.7958870130733855	-5.7958870130733855	-5.7958870130733855	-5.7958870130733855	-5.7958870130733855	-5.7958870130733855	-5.7958870130733855	-5.7958870130733855	-5.7958870130733855	-5.7958870130733855
O14672	0.024999656895283662	-0.09984971230433154	-0.035699622463629996	-0.10254548199163481	0.13884529267383156	0.17294123371638678	0.027948488517242347	-0.14919441305890932	0.18526100997137468	-0.4335641696972679	0.11521868643420666	-0.16726765837141389	-0.1528440691332512	0.11718543790156927	0.301905570884407	-0.13218753284857737	0.03475358125448721	0.1254594212724881	0.15964881216571591	-0.032869832820110516	-5.7958870130733855	-5.7958870130733855	-5.7958870130733855	-5.7958870130733855	-5.7958870130733855	-5.7958870130733855	-5.7958870130733855	-5.7958870130733855	-5.7958870130733855	-5.7958870130733855	-0.9734720678692496	-0.5268265079827791	-0.7313815638779468	-0.5978630105754538	-0.7837440816191578	-5.7958870130733855	-5.7958870130733855	-0.3763689591822644	-0.2958897540124399	-0.43316778124142363	-0.5288903914819779	-1.1683308396975765	-0.28376064759536684	-0.4205402773144777	-0.644008248889658	-0.2940187889950896	-0.6766517801689167	-2.586684538595195	-0.6735520656220831
O14681	-5.7958870130733855	-1.1362476703662752	-0.719061014254412	-5.7958870130733855	-5.7958870130733855	-5.7958870130733855	-5.7958870130733855	-5.7958870130733855	-0.9411707823428049	-0.8249802011085836	-0.8107031346439193	-5.7958870130733855	-0.7643082028445349	-0.3980083462357599	-0.5653254432426645	-5.7958870130733855	-0.8516438139036198	-0.43200698316298736	-0.9732793254035853	-0.2416322539994466	-5.7958870130733855	-5.7958870130733855	-5.7958870130733855	-5.7958870130733855	-5.7958870130733855	-5.7958870130733855	-5.7958870130733855	-5.7958870130733855	-5.7958870130733855	-5.7958870130733855	-5.7958870130733855	-5.7958870130733855	-5.7958870130733855	-5.7958870130733855	-5.7958870130733855	-5.7958870130733855	-5.7958870130733855	-5.7958870130733855	-5.7958870130733855	-5.7958870130733855	-5.7958870130733855	-5.7958870130733855	-5.7958870130733855	-5.7958870130733855	-5.7958870130733855	-5.7958870130733855	-5.7958870130733855	-5.7958870130733855	-5.7958870130733855
O14683	-0.2794889171763645	-5.7958870130733855	-0.16562156911224482	-5.7958870130733855	-5.7958870130733855	-1.3932749483037195	-1.065783271068644	-0.008867185881494379	-5.7958870130733855	-1.3136194020900809	-0.659418348537557	-0.40371996875448535	-0.47120865756182934	-1.2049072009425983	-1.1827120922112249	-0.2858947207988636	-0.1054087980058323	-0.9427137942361785	-1.0071356554662556	-5.7958870130733855	-5.7958870130733855	-5.7958870130733855	-5.7958870130733855	-5.7958870130733855	-5.7958870130733855	-5.7958870130733855	-5.7958870130733855	-5.7958870130733855	-5.7958870130733855	-5.7958870130733855	-5.7958870130733855	-5.7958870130733855	-5.7958870130733855	-5.7958870130733855	-5.7958870130733855	-5.7958870130733855	-5.7958870130733855	-5.7958870130733855	-5.7958870130733855	-5.7958870130733855	-5.7958870130733855	-5.7958870130733855	-5.7958870130733855	-5.7958870130733855	-5.7958870130733855	-5.7958870130733855	-5.7958870130733855	-5.7958870130733855	-5.7958870130733855
O14684	0.4298487192599578	-0.06934277679720058	0.5850694054789404	-0.0011476990622057094	-0.2215257451969218	-0.5352183726753361	0.2814558321282727	-0.3075087645193847	0.5911103732705472	-0.2815986289154056	0.42240412699251323	-0.03396763437429039	0.5192823181584041	-0.09874557641839542	-0.3699594148033373	0.09845917543725285	0.5709256549793065	-0.6253614822144522	0.36589502109013106	0.513055787223485	-5.7958870130733855	-5.7958870130733855	-5.7958870130733855	-5.7958870130733855	-5.7958870130733855	-5.7958870130733855	-5.7958870130733855	-5.7958870130733855	-5.7958870130733855	-5.7958870130733855	-5.7958870130733855	0.26925764258412893	0.2954746460983928	0.34938070614260297	-0.11237458049203974	0.19800434806849387	-0.012593263513739532	-0.1442732176442848	0.5733754614321824	0.3569276819036893	0.24952330872129994	-0.18478469073281897	0.434724265974696	-0.35649386480276296	-0.5462892481649805	-0.17280348981152993	0.08315331035727375	-0.1022944137833204	0.15105916894254248
O14715	-5.7958870130733855	-5.7958870130733855	1.4507382153574104	1.6109395224731993	-5.7958870130733855	1.0894934167029828	1.4468774048311626	-0.5201010425377978	-5.7958870130733855	0.16523162261126847	-5.7958870130733855	-5.7958870130733855	-1.1004390500887975	-0.8426033718229519	-0.4540505547827577	-0.7247939327514787	-5.7958870130733855	-5.7958870130733855	-0.39495761489482745	1.4054914194264045	-5.7958870130733855	-5.7958870130733855	-5.7958870130733855	-5.7958870130733855	-5.7958870130733855	-5.7958870130733855	-5.7958870130733855	-5.7958870130733855	-5.7958870130733855	-5.7958870130733855	-5.7958870130733855	-5.7958870130733855	-5.7958870130733855	-5.7958870130733855	-5.7958870130733855	-5.7958870130733855	-5.7958870130733855	-5.7958870130733855	-5.7958870130733855	-5.7958870130733855	-5.7958870130733855	-5.7958870130733855	-5.7958870130733855	-5.7958870130733855	-5.7958870130733855	-5.7958870130733855	-5.7958870130733855	-5.7958870130733855	-5.7958870130733855
O14727	-1.3355534992726592	-5.7958870130733855	-5.7958870130733855	-1.7628704151611916	-5.7958870130733855	-2.117156256860172	-5.7958870130733855	-2.0053751784074847	-5.7958870130733855	-1.623239383706802	-2.1599907334469415	-1.6393641734907647	-1.48632097035619	-5.7958870130733855	-2.084616261471141	-2.120656075360837	-1.962857541335523	-1.2289769532202177	-5.7958870130733855	-5.7958870130733855	-5.7958870130733855	-5.7958870130733855	-5.7958870130733855	-5.7958870130733855	-5.7958870130733855	-5.7958870130733855	-5.7958870130733855	-5.7958870130733855	-5.7958870130733855	-5.7958870130733855	-5.7958870130733855	-5.7958870130733855	-5.7958870130733855	-5.7958870130733855	-5.7958870130733855	-5.7958870130733855	-5.7958870130733855	-5.7958870130733855	-5.7958870130733855	-5.7958870130733855	-5.7958870130733855	-5.7958870130733855	-5.7958870130733855	-5.7958870130733855	-5.7958870130733855	-5.7958870130733855	-5.7958870130733855	-5.7958870130733855	-5.7958870130733855
O14732	-0.44727154995272184	0.07382988905613222	0.7528602537264932	1.031799472571534	0.5790060283457902	0.3886973923151123	1.0841766026537383	-0.47752715733359585	0.8132783356618154	0.0017925953857371789	-0.10700241108375598	-0.49887993455654384	-0.1274115566503754	-0.670335902042706	-0.28096544744509555	-0.44514488933705826	-0.18251473420681502	-0.35430265045116976	-0.06801441974497632	0.9229155992207709	-5.7958870130733855	-5.7958870130733855	-5.7958870130733855	-0.3924531624016339	-5.7958870130733855	-5.7958870130733855	-5.7958870130733855	-0.872054397388368	0.15395462552923067	-0.27157907374632434	1.911414233391802	1.7015206738329622	1.2662170148446925	1.3398945694665925	1.3165558778508004	1.274433224843935	1.2131719138371857	-0.8796464260059185	-0.10095143789294725	0.9490129123156328	-1.1017579542359028	-0.2674553483867739	-0.07765863445440079	0.3410106411697272	-0.6144584310923725	-0.23135453358235553	0.46483009480693793	1.177478288514063	1.368324483285119
O14735	-0.24264951530401563	-0.7453326941120509	-0.2938490281935078	0.05203576173079749	-0.3302578119040715	-1.1686065440686255	-0.4729539105288357	0.0278632788640482	-0.12711388648134442	-0.15991405089312097	-0.2844731632162612	-0.22394820852582148	-0.26695189845869116	0.044256350907272826	-0.2163305208678456	-0.4876157969950994	-0.31837859312372796	-0.328840516284904	-0.2001712465294602	-0.513072722351755	-5.7958870130733855	-5.7958870130733855	-5.7958870130733855	-5.7958870130733855	-5.7958870130733855	-5.7958870130733855	-5.7958870130733855	-5.7958870130733855	-5.7958870130733855	-5.7958870130733855	-0.4052067606042504	-1.1188141100977564	-1.4260872677403968	-1.61074450824137	-1.5749248674108407	-0.9019615878621215	-5.7958870130733855	-0.9043349008520608	-0.45728523705673	-0.29642987944274884	-0.9022448738103066	-5.7958870130733855	0.029473544453953573	-0.6274356552010535	-1.196455263219447	-1.086555148180401	-5.7958870130733855	-5.7958870130733855	-5.7958870130733855
O14737	1.4180284917169066	1.3217278335149527	1.1686044171383443	1.017476768754328	1.1093390675858243	1.2720917211336082	1.2913122046457242	1.3420106622987866	1.2948442347195332	1.3609435648082804	1.5066559965138715	1.209960949814805	1.372758929573883	1.4756163073956154	1.4437196607939957	1.4649574877954987	1.29786747647197	1.4567829626939501	1.3298859233488953	0.9952986858323514	-5.7958870130733855	-5.7958870130733855	-5.7958870130733855	-5.7958870130733855	-5.7958870130733855	-5.7958870130733855	-5.7958870130733855	-5.7958870130733855	-5.7958870130733855	-5.7958870130733855	-0.8750383577182678	-5.7958870130733855	-0.1895285434226356	-0.4266564663322058	-5.7958870130733855	-5.7958870130733855	-0.24506001158609944	-0.4442217130789586	-0.5546211558000854	-0.5380914431156503	-0.5788547320613601	-0.5968413154777751	-0.4203341965635144	0.6340166582514842	0.5391825018664257	-0.46065335075193925	-0.7969276240283418	-0.9527950693239445	-1.3112385074406736
O14744	0.4674640284240513	0.6883239231498903	0.42981826288500385	0.3680983942712	0.18685858286842025	0.4172742422471746	0.3816850560705275	0.4161309511046858	0.5093284580998306	0.4312392816211924	0.6229525486460659	0.24802967617174523	0.7463751809637257	0.5023100995510246	0.5652401785506482	0.5330134776741504	0.5962534436796927	0.6757140115827072	0.578952889608635	0.4070242553082677	-5.7958870130733855	-5.7958870130733855	-5.7958870130733855	-5.7958870130733855	-5.7958870130733855	-5.7958870130733855	-5.7958870130733855	-5.7958870130733855	-5.7958870130733855	-5.7958870130733855	0.3858909496279236	-0.2081374982714785	0.18544317348042721	-0.03224972725466792	-0.07582006797238257	0.10022248334501976	-0.27762186075691886	0.00608773795723907	-0.7135641329969554	0.3985698081827319	0.0008200479981302744	-0.7267529015754769	-0.46246484520043835	0.34772016351997065	0.5622869618754404	-0.7483641313024555	0.6548669208426444	-0.06447962659967428	0.07911704344684845
O14745	0.7422162209760582	0.6852776297441436	0.3003449069232323	0.09302905188081914	0.07220727672781764	0.7915748326728306	0.36985861810936305	0.40835929709364444	0.18063576520446817	0.4365556638604078	0.3990722075256646	0.3570405015014539	0.351617440873778	0.5359276861707648	0.37410835552920396	0.27107454206119447	0.34247299274094173	0.3651663563502346	0.3906179132169603	-0.13529887100383986	-5.7958870130733855	-5.7958870130733855	-5.7958870130733855	-5.7958870130733855	-5.7958870130733855	-5.7958870130733855	-5.7958870130733855	-5.7958870130733855	-5.7958870130733855	-5.7958870130733855	-5.7958870130733855	-0.4065841033152325	0.2325986050507449	-0.3058892052342544	-1.4108408033037552	-0.515796362481065	-0.23188029422862452	0.26391187657407766	-0.577674402863767	-1.0104443198016884	-0.9042278812620578	-0.6133077205192811	0.03822055189660475	0.9344542355636394	0.4849441521358277	-0.3922128749705192	-0.2237688262817042	-0.6865976545844716	-0.5556348771975383
O14757	-1.2204669171857034	-1.3980864965519766	-1.256871708574335	-1.281219674673056	-1.543605133509802	-1.1438719636935828	-1.293729109179579	-1.0077730349136607	-1.408290564971122	-0.8049006943693063	-0.7565197934996246	-1.1266895417675034	-0.7389318033091227	-0.8977645844708296	-1.0084903992496097	-0.8310387235553396	-1.0540137477001796	-1.4864013652854482	-1.163070585943596	-5.7958870130733855	-5.7958870130733855	-5.7958870130733855	-5.7958870130733855	-5.7958870130733855	-5.7958870130733855	-5.7958870130733855	-5.7958870130733855	-5.7958870130733855	-5.7958870130733855	-5.7958870130733855	-5.7958870130733855	-5.7958870130733855	-5.7958870130733855	-5.7958870130733855	-5.7958870130733855	-5.7958870130733855	-5.7958870130733855	-5.7958870130733855	-5.7958870130733855	-5.7958870130733855	-5.7958870130733855	-5.7958870130733855	-5.7958870130733855	-5.7958870130733855	-5.7958870130733855	-5.7958870130733855	-5.7958870130733855	-5.7958870130733855	-5.7958870130733855
O14772	-1.005451726618296	-5.7958870130733855	-5.7958870130733855	-5.7958870130733855	-5.7958870130733855	-5.7958870130733855	-5.7958870130733855	-0.8772946190221328	-0.9623488709518314	-1.3463174812904888	-0.3920643381344792	-5.7958870130733855	-5.7958870130733855	-0.7908342519030829	-0.3301407166885798	-5.7958870130733855	-0.7493230265115634	-0.8357861178841787	-5.7958870130733855	-5.7958870130733855	-5.7958870130733855	-5.7958870130733855	-5.7958870130733855	-5.7958870130733855	-5.7958870130733855	-5.7958870130733855	-5.7958870130733855	-5.7958870130733855	-5.7958870130733855	-5.7958870130733855	-5.7958870130733855	-5.7958870130733855	-5.7958870130733855	-5.7958870130733855	-5.7958870130733855	-5.7958870130733855	-5.7958870130733855	-5.7958870130733855	-5.7958870130733855	-5.7958870130733855	-5.7958870130733855	-5.7958870130733855	-5.7958870130733855	-5.7958870130733855	-5.7958870130733855	-5.7958870130733855	-5.7958870130733855	-5.7958870130733855	-5.7958870130733855
O14773	-5.7958870130733855	-5.7958870130733855	-0.5802512449840587	-0.77215914043564	-5.7958870130733855	-5.7958870130733855	-0.8044347904721362	-5.7958870130733855	-5.7958870130733855	-5.7958870130733855	-5.7958870130733855	-0.7722380584815783	-5.7958870130733855	-5.7958870130733855	-5.7958870130733855	-5.7958870130733855	-5.7958870130733855	-5.7958870130733855	-5.7958870130733855	-5.7958870130733855	-5.7958870130733855	-5.7958870130733855	-5.7958870130733855	-5.7958870130733855	-5.7958870130733855	-5.7958870130733855	-5.7958870130733855	-5.7958870130733855	-5.7958870130733855	-5.7958870130733855	-5.7958870130733855	-0.28564474462720896	0.31667826141421523	0.00593356130223662	-0.35183163767040554	-5.7958870130733855	-5.7958870130733855	-5.7958870130733855	-5.7958870130733855	-0.47068174467692914	-5.7958870130733855	-1.4195249324876587	-5.7958870130733855	-5.7958870130733855	-5.7958870130733855	-1.328381250339356	-5.7958870130733855	-5.7958870130733855	0.09505212097105904
O14776	0.580425142516991	0.48041799419999887	0.2785335451145309	0.19978544915517685	0.20472775650386676	0.5454933983291644	0.204932469279682	0.48995784956600275	0.3745200637843882	0.5369954877165609	0.5973281947826921	0.6474532066057604	0.6546176855268044	0.4819665604036201	0.6001289991889219	0.5565647900668055	0.5565031524666595	0.646617344188411	0.4714518468869491	0.0838657550554566	-5.7958870130733855	-5.7958870130733855	-5.7958870130733855	-5.7958870130733855	-5.7958870130733855	-5.7958870130733855	-5.7958870130733855	-5.7958870130733855	-5.7958870130733855	-5.7958870130733855	0.2716786527393272	0.17774063977507884	-0.22464528057998973	-0.20633713820460964	-0.2192775835687164	-0.7075258181146254	-0.24475729402866295	0.5111063839347476	0.7329050906270408	0.40792410847953825	0.7122370542124669	0.3000034858096866	0.6150140212827288	0.40233303697647305	0.4125459361110276	0.34744956492713613	0.4364410269620748	-0.02820140797774141	-0.5969863271135574
O14777	-1.3399331545151525	-1.5365831777130892	-5.7958870130733855	-1.0626600373747122	-5.7958870130733855	-1.7698759667466817	-1.8449333015555522	-1.3121861180134842	-5.7958870130733855	-5.7958870130733855	-0.9644579137105911	-5.7958870130733855	-1.8774612965255004	-1.7968164960402087	-1.4903105057409454	-1.8946327337441766	-2.202426273767369	-0.8624363011655882	-1.2513536630745405	-5.7958870130733855	-5.7958870130733855	-5.7958870130733855	-5.7958870130733855	-5.7958870130733855	-5.7958870130733855	-5.7958870130733855	-5.7958870130733855	-5.7958870130733855	-5.7958870130733855	-5.7958870130733855	-5.7958870130733855	-5.7958870130733855	-5.7958870130733855	-5.7958870130733855	-5.7958870130733855	-5.7958870130733855	-5.7958870130733855	-5.7958870130733855	-5.7958870130733855	-5.7958870130733855	-5.7958870130733855	-5.7958870130733855	-5.7958870130733855	-5.7958870130733855	-5.7958870130733855	-5.7958870130733855	-3.4859070526055245	-5.7958870130733855	-5.7958870130733855
O14786	0.30581378223804456	-0.705087561014198	-0.495570463102877	-0.5958713432476488	-0.21433277774330184	-0.06043371609579034	-0.2993310874092003	0.27898055235108576	-0.17908565593400763	-0.48513538132390877	-0.14954762435521254	-0.40077093968891797	-0.5024424350363259	0.16339823770728298	-0.378884583515507	-0.058346498273110385	-0.11696825724605556	-0.18113421362803667	0.03246582910389356	0.02331583711434821	-5.7958870130733855	-5.7958870130733855	-5.7958870130733855	-5.7958870130733855	-5.7958870130733855	-5.7958870130733855	-5.7958870130733855	-5.7958870130733855	-5.7958870130733855	-5.7958870130733855	-5.7958870130733855	-5.7958870130733855	-5.7958870130733855	-5.7958870130733855	-5.7958870130733855	-5.7958870130733855	-5.7958870130733855	-5.7958870130733855	-5.7958870130733855	-5.7958870130733855	-5.7958870130733855	-5.7958870130733855	-5.7958870130733855	-5.7958870130733855	-5.7958870130733855	-5.7958870130733855	-5.7958870130733855	-5.7958870130733855	-5.7958870130733855
O14787	0.37838627998362484	0.612295894272038	0.1418396491980616	0.042484380266739036	0.21691208362104394	0.3840158679603601	0.07633694696323923	0.47087704593806434	0.24646721754853024	0.3492439007127731	0.5763512131651564	0.14696620958634452	0.659698762670967	0.3677781913821222	0.4746545885179758	0.4321676046839901	0.5800976104100735	0.3119429987751934	0.3452927536672262	-0.03974029124274776	-5.7958870130733855	-5.7958870130733855	-5.7958870130733855	-5.7958870130733855	-5.7958870130733855	-5.7958870130733855	-5.7958870130733855	-5.7958870130733855	-5.7958870130733855	-5.7958870130733855	-5.7958870130733855	-5.7958870130733855	-0.6669700494131984	-5.7958870130733855	-0.7685199955508241	-5.7958870130733855	-5.7958870130733855	-5.7958870130733855	-0.9683244085326373	0.10238009209784911	-0.5050801518884066	-1.2106737762400817	-0.7193030656930973	0.22693771781568967	0.019770411963577525	-5.7958870130733855	0.12625122794687033	-5.7958870130733855	-0.7724380015269955
O14802	-2.9237480328462833	-2.721719753241739	-5.7958870130733855	-0.24007763510332675	-5.7958870130733855	-5.7958870130733855	-0.2193015533618158	-1.726290507250263	-1.9579833922076753	-1.187132344775245	-1.6598423281097054	-1.71599464164207	-1.6485128058423666	-2.176684852366961	-1.84440439145597	-1.3305820402511135	-5.7958870130733855	-2.1741722208285217	-5.7958870130733855	0.9712636698902807	-5.7958870130733855	-5.7958870130733855	-5.7958870130733855	-5.7958870130733855	-5.7958870130733855	-5.7958870130733855	-5.7958870130733855	-5.7958870130733855	-5.7958870130733855	-5.7958870130733855	-5.7958870130733855	-0.8835855265724889	-5.7958870130733855	-5.7958870130733855	-5.7958870130733855	-0.9752303826118317	-5.7958870130733855	-0.5013359760005424	-0.3378766561774113	-0.4755136242732553	-0.3664059943204361	-0.39275705466395305	-0.33897161851294005	-0.6127067679002537	-0.6557634039831965	-0.6956293075357112	-0.6878096166026098	-1.3251396010885983	-0.989456477654603
O14817	0.06813606827442427	0.0021344631855115394	0.05069561936026565	-0.15567195232777106	-0.09069057674687508	-0.2859918341665506	-0.24800230174174065	0.4097316096487714	0.030046606361760847	0.03282834475446761	0.22182712099065338	0.07357224962118375	-0.06664560464667456	0.14685705921002812	-5.7958870130733855	0.16386314439845223	0.060636560899676215	0.20384153744458552	0.3306530450256315	-0.6140550369662499	-5.7958870130733855	-5.7958870130733855	-5.7958870130733855	-5.7958870130733855	-5.7958870130733855	-5.7958870130733855	-5.7958870130733855	-5.7958870130733855	-5.7958870130733855	-5.7958870130733855	-5.7958870130733855	-5.7958870130733855	-5.7958870130733855	-5.7958870130733855	-5.7958870130733855	-5.7958870130733855	-5.7958870130733855	-5.7958870130733855	-5.7958870130733855	-5.7958870130733855	-5.7958870130733855	-5.7958870130733855	-5.7958870130733855	-5.7958870130733855	-5.7958870130733855	-5.7958870130733855	-5.7958870130733855	-5.7958870130733855	-5.7958870130733855
O14818	1.915196897228766	1.751515377519092	1.8115638613956357	1.9427127650650784	1.7314991703280336	1.8449386210520644	1.832726983412419	1.7369569683157264	1.8706966183762668	1.7608731873743486	1.8014358859912456	1.687464078100175	1.8853845764534674	1.8642575940894692	1.8549541735147326	1.7644876364863806	1.8983902556258287	1.6709453121495972	1.817331680516302	1.9447725089576822	-5.7958870130733855	-5.7958870130733855	-5.7958870130733855	-5.7958870130733855	-5.7958870130733855	-5.7958870130733855	-5.7958870130733855	0.03603856832269531	0.7191361094912693	0.11483143243028882	1.3821544500507277	1.7439880876244263	1.7266634999851875	1.642630876059322	1.638020633873728	1.7499909320571563	1.7615385949225257	1.3918497410724386	1.4034820506699945	1.6695837410130911	1.2592941900420973	1.0719066636086756	1.2769680835561217	1.3989614942078588	1.5594394302592198	1.3325330507575996	1.6439563709588818	1.6660914044677226	1.8219507593472528
O14828	0.2721180513470875	-0.025694557367850375	0.11984214826195479	0.057544679380447425	0.05001760875820008	0.14946976020708733	0.1817741332090732	0.4210319315931142	0.04710790863889336	0.20948078236805134	0.2323338820921526	0.3578461092650346	0.07098743377760612	0.23913040386609674	0.031633236119733725	0.4165938028127234	0.05335173415067043	0.38897095252319747	0.13249683095963657	0.09695339114249799	-5.7958870130733855	-5.7958870130733855	-5.7958870130733855	-5.7958870130733855	-5.7958870130733855	-5.7958870130733855	-5.7958870130733855	-5.7958870130733855	-5.7958870130733855	-5.7958870130733855	0.1556504613452184	0.1405810023934808	0.04952961200775362	-0.39099282890923137	-0.4932853465545865	-0.45014454485514194	-0.7409432422359005	0.7126646982026619	0.6983909237452055	0.4275778337041988	0.5948269026301085	0.6236038577570505	0.6544721565594711	0.19440654288929368	0.34846453062582144	0.42890362751962097	0.3614556290277626	-0.12635349863355982	-0.17274705815676028
O14832	-0.9012374613280777	-5.7958870130733855	-5.7958870130733855	-1.9978385760558566	-5.7958870130733855	-1.7999619124526425	-5.7958870130733855	-0.8424702503674971	-5.7958870130733855	-1.1407807075206662	-5.7958870130733855	-1.0243204261384402	-1.885463168219598	-0.6864368426845486	-5.7958870130733855	-5.7958870130733855	-0.9238490664697988	-2.1953968776452104	-1.4564038468258005	-1.480202052952659	-5.7958870130733855	-5.7958870130733855	-5.7958870130733855	-5.7958870130733855	-5.7958870130733855	-5.7958870130733855	-5.7958870130733855	-5.7958870130733855	-5.7958870130733855	-5.7958870130733855	-5.7958870130733855	-5.7958870130733855	-5.7958870130733855	-5.7958870130733855	-5.7958870130733855	-5.7958870130733855	-5.7958870130733855	-5.7958870130733855	-5.7958870130733855	-5.7958870130733855	-5.7958870130733855	-5.7958870130733855	-5.7958870130733855	-5.7958870130733855	-5.7958870130733855	-5.7958870130733855	-5.7958870130733855	-5.7958870130733855	-5.7958870130733855
O14841	-0.8433058948115125	-5.7958870130733855	-0.5386318482550811	-5.7958870130733855	-0.2721817775073811	-0.9782640721445586	-0.7523190748401279	-1.51789591078304	-0.4334399534314556	-0.8003241339280907	-5.7958870130733855	-5.7958870130733855	-5.7958870130733855	-1.1213815938729457	-5.7958870130733855	-1.2618720036727025	-2.1780216585254246	-0.08013844247125128	-1.7505220810803	-0.06035250779198371	-5.7958870130733855	-5.7958870130733855	-5.7958870130733855	-5.7958870130733855	-5.7958870130733855	-5.7958870130733855	-5.7958870130733855	-5.7958870130733855	-5.7958870130733855	-5.7958870130733855	-0.7052018583526428	-0.36431983736745116	-0.14672965891101875	-5.7958870130733855	-0.06636456923258817	0.09424174811826963	-0.13549144286620524	-5.7958870130733855	-5.7958870130733855	-0.27251620036914836	-5.7958870130733855	-5.7958870130733855	-5.7958870130733855	-1.2757245896722564	-1.5299238729350664	-5.7958870130733855	-0.7524712900302737	-0.5952942845943491	-0.25398435936906205
O14874	0.20250935587039562	-0.7729967278960146	-5.7958870130733855	-1.1509602760245348	-5.7958870130733855	-0.5457816538457628	-0.9699700566155037	-0.5049813143563533	-0.3139255174577575	-0.6071934398340435	-0.28177666212878666	-0.533975351263783	-0.32933891081744116	-0.47902346728003176	-0.287632510448608	-0.10737655337611732	-0.4478825930203516	-0.9009571651874073	-0.3147194931255508	-5.7958870130733855	-5.7958870130733855	-5.7958870130733855	-5.7958870130733855	-5.7958870130733855	-5.7958870130733855	-5.7958870130733855	-5.7958870130733855	-5.7958870130733855	-5.7958870130733855	-5.7958870130733855	-5.7958870130733855	-1.3331089017132027	-5.7958870130733855	-5.7958870130733855	-5.7958870130733855	-5.7958870130733855	-5.7958870130733855	-0.658839380755372	-0.7667775296469669	-5.7958870130733855	-0.2887838056649409	-0.2831787381399189	-0.9247993961702953	-0.743931483302635	-0.8672943721979898	-1.5714708972616924	-0.8069538910842132	-5.7958870130733855	-5.7958870130733855
O14880	0.5314874144145769	0.4950640915463933	0.5183552038318089	0.18878768737830579	0.18751797158185118	0.7253022537062118	0.30973359902732056	0.5994787505863766	0.4328010865466954	1.0465838254560156	0.24356298120526632	0.5724790514845891	0.32579616069682854	0.6921371097868504	0.6811483751356683	0.6150543568503999	0.3646197345832761	1.1307664354536497	0.16864218677826184	0.49337511768037795	-5.7958870130733855	-5.7958870130733855	-5.7958870130733855	-5.7958870130733855	-5.7958870130733855	-5.7958870130733855	-5.7958870130733855	-5.7958870130733855	-5.7958870130733855	-5.7958870130733855	0.2621816214951326	0.20752369927471884	0.2916487690065574	-5.7958870130733855	-0.3992907415049628	-0.05969618802783675	-0.6596894940639357	0.8942141347473198	0.20947372771483036	1.2218379862783513	0.1813805919023864	1.4236820557099794	0.25746231123555097	0.5839109535310177	-0.13059736745039852	0.9402963028969472	-0.46694765913931446	0.4896305983957689	-0.3139209055633042
O14893	0.2184940716314211	-0.5671008451912989	-0.11067851055682851	-5.7958870130733855	-5.7958870130733855	-0.4466682458138739	-1.1328090708471075	0.05702183663771626	-0.05678436560285234	0.19633937225265521	0.293154775661099	-0.906098214198162	-0.1418610713935568	0.3334301054628652	0.15545486360887245	-0.10250038018768223	-0.2790551611292579	0.2848005829361596	-5.7958870130733855	-5.7958870130733855	-5.7958870130733855	-5.7958870130733855	-5.7958870130733855	-5.7958870130733855	-5.7958870130733855	-5.7958870130733855	-5.7958870130733855	-5.7958870130733855	-5.7958870130733855	-5.7958870130733855	-5.7958870130733855	-5.7958870130733855	-5.7958870130733855	-5.7958870130733855	-5.7958870130733855	-5.7958870130733855	-5.7958870130733855	-5.7958870130733855	-5.7958870130733855	-5.7958870130733855	-5.7958870130733855	-5.7958870130733855	-5.7958870130733855	-5.7958870130733855	-5.7958870130733855	-5.7958870130733855	-5.7958870130733855	-5.7958870130733855	-5.7958870130733855
O14908	0.7843847155381689	0.7154092208373575	0.4393004449120338	0.17112556042380278	0.10715299201501585	0.6488534718511877	0.5184793080444324	0.5621285633537417	0.5264129587579945	0.24161209036011336	0.7628098543768908	0.1994608683788546	0.6708417495307151	0.4256949764174281	0.287135552709414	-0.0793181983741815	0.6748208259879057	0.40044954929379234	0.39894181224384223	0.03778060399317223	-5.7958870130733855	-5.7958870130733855	-5.7958870130733855	-5.7958870130733855	-5.7958870130733855	-5.7958870130733855	-5.7958870130733855	-5.7958870130733855	-5.7958870130733855	-5.7958870130733855	-5.7958870130733855	-5.7958870130733855	-1.268144501008946	-5.7958870130733855	-5.7958870130733855	-5.7958870130733855	-5.7958870130733855	-5.7958870130733855	-5.7958870130733855	-5.7958870130733855	-5.7958870130733855	-5.7958870130733855	-5.7958870130733855	-0.3022434830370699	-0.32992917717649217	-5.7958870130733855	-5.7958870130733855	-5.7958870130733855	-5.7958870130733855
O14910	0.1094206570124495	0.07589911817562942	-0.09120655436500559	-0.37109465147562604	-0.16248895605316863	-0.16251738396650353	-0.2547428305583367	-0.03647039331741323	-0.2593302159434302	-0.07477040389831617	-0.028481623906639036	0.016832523040032188	-0.16365757978739567	-0.0248449430995631	-0.30744048968113663	-0.004254863579717625	-0.12160737094870544	0.1075078189324125	0.05109105608941911	-0.4158443247192166	-5.7958870130733855	-5.7958870130733855	-5.7958870130733855	-5.7958870130733855	-5.7958870130733855	-5.7958870130733855	-5.7958870130733855	-5.7958870130733855	-5.7958870130733855	-5.7958870130733855	-0.640253636926297	-0.5350512376380758	-0.5327105130575709	-0.82984540058312	-1.260354499391128	-5.7958870130733855	-5.7958870130733855	-0.3163792171624043	-0.47067009316916475	-0.5375563833496907	-0.7832651426251973	-0.802197185168111	-0.33478091251731973	-0.07656152899314526	-0.051063762346616	-0.5391238413093482	-0.009521348357997039	-0.5623939705987573	-0.8242627209003973
O14920	-1.0914634339919371	-5.7958870130733855	-5.7958870130733855	-5.7958870130733855	-5.7958870130733855	-2.037085564511562	-1.8299074966229305	-1.3619544863734392	-5.7958870130733855	-1.1453694818578843	-1.2808868739205204	-1.582804320807703	-1.3411060079162678	-1.443314318361526	-1.5335997630543696	-2.003412545085315	-5.7958870130733855	-1.165395811089712	-1.4199588127297755	-5.7958870130733855	-5.7958870130733855	-5.7958870130733855	-5.7958870130733855	-5.7958870130733855	-5.7958870130733855	-5.7958870130733855	-5.7958870130733855	-5.7958870130733855	-5.7958870130733855	-5.7958870130733855	-5.7958870130733855	-5.7958870130733855	-5.7958870130733855	-5.7958870130733855	-5.7958870130733855	-5.7958870130733855	-5.7958870130733855	-5.7958870130733855	-5.7958870130733855	-5.7958870130733855	-5.7958870130733855	-5.7958870130733855	-5.7958870130733855	-5.7958870130733855	-5.7958870130733855	-5.7958870130733855	-5.7958870130733855	-5.7958870130733855	-5.7958870130733855
O14925	0.0010053020995353032	-0.23942808183106667	-0.5264217477728339	-0.4350839142138665	-0.18512470876617046	-0.23749762964372761	0.05106273641874554	-0.019289784790413232	-0.12763100337774738	0.04662105538929348	-0.17281025232308697	-0.09837274931325063	0.07236728171108836	-0.2171995406111355	-0.42908394180129594	-0.1896949130990153	-0.060411001510387176	-0.05540843468578946	-0.09790492648879252	-0.5688939298023452	-5.7958870130733855	-5.7958870130733855	-5.7958870130733855	-5.7958870130733855	-5.7958870130733855	-5.7958870130733855	-5.7958870130733855	-5.7958870130733855	-5.7958870130733855	-5.7958870130733855	-5.7958870130733855	-0.20827741141770012	-5.7958870130733855	-5.7958870130733855	-5.7958870130733855	-5.7958870130733855	-5.7958870130733855	-0.5031886807591895	0.04419210779414945	-0.6378304886561872	-0.40835928123544585	0.057840000390229976	0.3513116630458454	-0.6519920229725734	-0.3412084398582313	-5.7958870130733855	-0.37181649032485636	-5.7958870130733855	-1.0226651811015726
O14929	0.011762551294344298	0.3405870218672247	-0.5003173740125862	0.13966902607764065	0.2517630273121491	0.4129209304505662	0.2808492321789066	0.2238300665502234	0.25430912842793524	-0.14450977361108874	0.2390066007028972	0.0045450983066044545	0.5634410686188105	-0.1415561392899077	0.0883152670418361	-0.32321014612554555	0.14481778718317537	-0.2855481312503291	-0.05899384879427433	-0.012672035757665161	-5.7958870130733855	-5.7958870130733855	-5.7958870130733855	-5.7958870130733855	-5.7958870130733855	-5.7958870130733855	-5.7958870130733855	-5.7958870130733855	-5.7958870130733855	-5.7958870130733855	-5.7958870130733855	-5.7958870130733855	-5.7958870130733855	-5.7958870130733855	-5.7958870130733855	-5.7958870130733855	-5.7958870130733855	0.017799925511622194	-1.1845314165480418	-0.45317059569675083	-5.7958870130733855	-5.7958870130733855	-5.7958870130733855	-0.6285461686094383	-0.42592519123688344	-5.7958870130733855	-0.35931547771746586	-5.7958870130733855	-5.7958870130733855
O14936	-0.27572544746251154	-0.6780811393404272	-0.22181274175699578	-0.40031636132375464	-0.4127972502478981	-0.4901986971065388	-0.4954053207213753	-0.3691679777123179	-0.2623100731307968	-0.20206266080413654	-0.43922271238418453	-0.6698728610485218	-0.9718032689468953	-0.4284076509955719	-0.620479757768941	-0.6273163513693222	-0.5709902216522404	-1.036066357245369	-0.5704419074062081	-0.5236949996356083	-5.7958870130733855	-5.7958870130733855	-5.7958870130733855	-5.7958870130733855	-5.7958870130733855	-5.7958870130733855	-5.7958870130733855	-5.7958870130733855	-5.7958870130733855	-5.7958870130733855	-0.6256074895757523	-0.9012432086683378	-0.6266252492101445	-5.7958870130733855	-5.7958870130733855	-5.7958870130733855	-5.7958870130733855	-1.127015704008375	-1.5549455978264894	-0.48828330413944215	-1.0087025104602172	-1.5438665131416727	-0.8936382676229332	-0.5765695195860618	-1.0438470669197328	-0.752864609048745	-0.754759044065059	-0.4230277514445272	-5.7958870130733855
O14949	0.39419787887485985	0.01289544934663643	0.1982742459090204	-0.16663699519888825	0.12495760008339186	0.2232244743759921	-0.13736533285216992	0.2605195263975177	0.13357221825437735	0.34062028640770803	0.01987462751993154	0.4978950096304275	-0.11186379418734504	0.31047588710505014	0.053928204979583304	0.18991056616544919	0.1847275188385777	0.3518838867852914	-0.2939833621596479	0.1836397353606923	-5.7958870130733855	-5.7958870130733855	-5.7958870130733855	-5.7958870130733855	-5.7958870130733855	-5.7958870130733855	-5.7958870130733855	-5.7958870130733855	-5.7958870130733855	-5.7958870130733855	-0.08447004985707843	0.12108212111853801	-0.2162007225881035	-5.7958870130733855	-5.7958870130733855	-0.342004347527737	-0.6355352132066476	0.4049688089120641	0.46979258939472496	0.5693692098579993	0.37580162528971467	0.7911788070695287	0.3875456106959235	0.33465075336953604	0.2947245422151687	0.3149454293506491	0.24480500029280666	-0.5597401014708121	-0.12242008741638896
O14950;P19105	2.162300040862704	2.068457696648443	1.887549325829279	1.7389753984659584	1.9911465249259537	2.0868349700928603	1.984062762124915	2.2456246789834826	2.1277310968708423	2.011712107076663	2.12508171411938	2.192581016045357	2.109469642287036	2.1953312070358497	2.0736910624489555	2.1491452563347764	2.2886701907827347	2.0231554452554548	2.2643295854412884	1.771734433373267	-5.7958870130733855	-5.7958870130733855	-5.7958870130733855	-5.7958870130733855	-5.7958870130733855	-5.7958870130733855	-5.7958870130733855	-0.3688882622509633	-5.7958870130733855	-5.7958870130733855	0.7743595035664718	0.8662564234862336	1.331051968768707	1.026687540079118	1.0023222299820604	0.9674266664402377	0.9351580550071802	1.5475036348942055	1.4772487532790763	1.100942484434957	1.6091135773110148	0.5512669224382036	1.3962862405630767	1.2647041412872406	1.4809656210830837	1.0194624732006734	1.3303618165629298	1.0990742067027608	0.7965032958626417
O14957	0.07683094775317154	-0.8416456483635819	-1.1440955223470006	-5.7958870130733855	-0.5573277745481063	-1.4775835665882033	-0.8468064006943604	-0.32893652392805967	-5.7958870130733855	-0.6613364472337664	-1.1030625679441235	0.10146717862055707	-5.7958870130733855	-0.6737898767387335	-1.0346421051930084	-0.6807514912207422	-1.1929363777689028	-0.7972997639004276	-5.7958870130733855	-5.7958870130733855	-5.7958870130733855	-5.7958870130733855	-5.7958870130733855	-5.7958870130733855	-5.7958870130733855	-5.7958870130733855	-5.7958870130733855	-5.7958870130733855	-5.7958870130733855	-5.7958870130733855	-5.7958870130733855	-5.7958870130733855	-5.7958870130733855	-5.7958870130733855	-5.7958870130733855	-5.7958870130733855	-5.7958870130733855	-0.7210221786156805	-0.6244579811362785	-1.3854229908145594	-0.5765084419766922	-0.7210596931891965	-0.823805766087315	-1.2767237494419115	-1.1815903182997796	-5.7958870130733855	-5.7958870130733855	-5.7958870130733855	-5.7958870130733855
O14964	0.29663412076911394	0.17255958139090682	0.14416206433301912	-0.02110739624350339	-0.06084612914845869	0.1048943470830845	0.2811891975475962	0.307016185245988	0.2019392013426341	0.14994755455066439	0.271284265191547	-0.002452216486622724	0.25825564870684803	0.24728010189111657	0.18502727753435705	0.3176490521451642	0.28018399483579803	0.1993180712802774	0.20092239226749842	-0.3009333276859431	-5.7958870130733855	-5.7958870130733855	-5.7958870130733855	-5.7958870130733855	-5.7958870130733855	-5.7958870130733855	-5.7958870130733855	-5.7958870130733855	-5.7958870130733855	-5.7958870130733855	-1.1104925536793446	-0.8585500079119721	-0.7488500700995679	-0.21466426857993157	-5.7958870130733855	-5.7958870130733855	-5.7958870130733855	-2.0167107560542723	-1.465334395464955	-5.7958870130733855	-1.7658340697142203	-5.7958870130733855	-1.650387908010032	-0.8364839777799088	-0.9143133300887077	-5.7958870130733855	-0.6120276702611281	-5.7958870130733855	-5.7958870130733855
O14965	0.1252424009295361	0.8643496154470459	-0.4052758050367073	-0.1384337595240241	0.6703333890222916	1.3050764368477272	-1.2587534089182892	-0.8008481403367658	-0.522325790615984	0.16333978575403177	0.08174304919885761	-0.41723754558499965	-0.7174694543964374	-0.5067048983588799	0.11318841490872608	0.3273558082916523	-0.24272335916498922	-0.25756096633164255	-5.7958870130733855	0.40166563537576333	-5.7958870130733855	-5.7958870130733855	-5.7958870130733855	-5.7958870130733855	-5.7958870130733855	-5.7958870130733855	-5.7958870130733855	-5.7958870130733855	-5.7958870130733855	-5.7958870130733855	-5.7958870130733855	-5.7958870130733855	-5.7958870130733855	-5.7958870130733855	-5.7958870130733855	-5.7958870130733855	-5.7958870130733855	-5.7958870130733855	-5.7958870130733855	-5.7958870130733855	-1.4945262692241537	-5.7958870130733855	-0.45291378002630983	-5.7958870130733855	-5.7958870130733855	-1.7007201820895148	-0.03409032570474237	-5.7958870130733855	-0.7749605151386676
O14966	-0.997070452811153	-1.1284745655780086	-5.7958870130733855	-1.7411980964474787	-5.7958870130733855	-1.3841406543234716	-1.6908300628521225	-0.9770063571813372	-1.1511384774986242	-1.3055175332043634	-1.5433370881960906	-5.7958870130733855	-0.7456663476593324	-0.7559369284736934	-0.7138162607299223	-2.1768685566446053	-0.5233139832884672	-0.8668093733623177	-1.62855510354389	-1.0211507049868895	-5.7958870130733855	-5.7958870130733855	-5.7958870130733855	-5.7958870130733855	-5.7958870130733855	-5.7958870130733855	-5.7958870130733855	-5.7958870130733855	-5.7958870130733855	-5.7958870130733855	-5.7958870130733855	-5.7958870130733855	-5.7958870130733855	-5.7958870130733855	-5.7958870130733855	-5.7958870130733855	-5.7958870130733855	-0.8871262237458813	-0.9925940018159899	-5.7958870130733855	-5.7958870130733855	-0.8399199031785618	-0.7570176108908676	-1.185119607275965	-5.7958870130733855	-1.219163532892546	-5.7958870130733855	-5.7958870130733855	-5.7958870130733855
O14972	-0.767398348022728	-5.7958870130733855	-5.7958870130733855	-1.437945533263425	-0.3261574200794593	-1.3818470353864072	-1.0144074761543704	-2.114363825042585	-1.6825191223650335	-1.0074636591337207	-1.505180626161591	-1.26599736063006	-1.739959341955989	-0.910569531569561	-1.1850598735683369	-0.8346517794595748	-0.8090668407976868	-1.383101802232577	-0.7621413789124472	-1.539926879798685	-5.7958870130733855	-5.7958870130733855	-5.7958870130733855	-5.7958870130733855	-5.7958870130733855	-5.7958870130733855	-5.7958870130733855	-5.7958870130733855	-5.7958870130733855	-5.7958870130733855	-5.7958870130733855	-5.7958870130733855	-5.7958870130733855	-5.7958870130733855	-5.7958870130733855	-5.7958870130733855	-5.7958870130733855	-5.7958870130733855	-5.7958870130733855	-5.7958870130733855	-5.7958870130733855	-5.7958870130733855	-5.7958870130733855	-5.7958870130733855	-5.7958870130733855	-5.7958870130733855	-5.7958870130733855	-5.7958870130733855	-5.7958870130733855
O14974	0.0283404851569381	-0.12869380298464528	-0.14856803412046612	-0.2829133823003151	-0.3021940662497316	-0.11639736427306352	-0.1532135289539816	0.08132354491849166	0.04304092285596335	0.07196988073356334	0.056801981753756454	-0.39094919927125654	-0.008062386923179739	0.16710925427262355	0.033035434642552715	-0.0664031994686235	0.22202919589855866	0.1710484251546684	0.07266432387028146	-0.08227595995479775	-5.7958870130733855	-5.7958870130733855	-5.7958870130733855	-5.7958870130733855	-5.7958870130733855	-5.7958870130733855	-5.7958870130733855	-5.7958870130733855	-5.7958870130733855	-5.7958870130733855	-1.218630359803129	-5.7958870130733855	-0.41713712517119167	-1.4972026164014243	-5.7958870130733855	-5.7958870130733855	-0.823272395410112	0.20949098913783412	-0.6253940709434427	-0.30093746087160983	0.24953519169356833	-0.8579736437117773	-0.6235705804811162	0.03053497416124357	-0.14996285206257468	-0.4726014371422475	0.07168443832394533	-0.7211538937393914	-0.5389633388209953
O14975	-0.13464832347643413	0.5421680722786073	0.4707649629340486	0.7489714057739985	-0.5746272056372045	0.01292575054241662	0.5736045437525963	0.5243780585794119	0.04562925734395601	0.2196523363859844	-0.35719956539154163	0.6935809262704005	0.6031354375160656	0.23967815732220724	-0.1082780407590604	-0.05204517715662352	0.10755711131925715	0.4701831737194728	-0.4393279589643016	0.4330653249291234	-5.7958870130733855	-5.7958870130733855	-5.7958870130733855	-5.7958870130733855	-5.7958870130733855	-5.7958870130733855	-5.7958870130733855	-5.7958870130733855	-5.7958870130733855	-5.7958870130733855	-0.6164835500905086	-0.40936120877888577	-1.170452352233808	-1.5941498450127978	-1.2498120373278365	-0.9057434505950581	-5.7958870130733855	-0.4900494080098669	-0.05419893865871813	0.34681760106940346	-0.11040779810059687	0.4003818935466259	0.2742518074457276	-0.09550011804302601	-0.3586299663916298	-0.4561719983376608	-0.026306663818035002	0.3517493929314394	-0.9137295345476144
O14976	-1.1815220053437567	-0.6432996098028152	-0.6407882826540353	-1.3693434933677848	-1.2225678633017905	-0.7115349273920685	-0.8199912349213718	-0.8668224478167622	-1.7203925140523366	-1.1363543839426982	-0.8091687551580558	-1.1900411700638023	-0.9575639092927732	-1.0557460689339115	-0.5176733197855594	-0.7214362737196738	-0.8133548497527987	-0.6506087714930299	-0.6337465536819398	-0.43493115936493726	-5.7958870130733855	-5.7958870130733855	-5.7958870130733855	-5.7958870130733855	-5.7958870130733855	-5.7958870130733855	-5.7958870130733855	-5.7958870130733855	-5.7958870130733855	-5.7958870130733855	-5.7958870130733855	-5.7958870130733855	-5.7958870130733855	-5.7958870130733855	-5.7958870130733855	-5.7958870130733855	-5.7958870130733855	-5.7958870130733855	-5.7958870130733855	-5.7958870130733855	-5.7958870130733855	-5.7958870130733855	-5.7958870130733855	-5.7958870130733855	-0.5450939085552995	-5.7958870130733855	-0.8091684202801054	-5.7958870130733855	-5.7958870130733855
O14979	1.1140342476279839	0.9808081221397099	0.6970771968716929	0.7963366629230229	0.9268257048086107	1.085987148793404	0.7942670797221361	1.225117292516829	0.9916975559794605	1.1872829239474776	1.0836060498047393	1.326989163556928	1.14532091202927	1.2652538480857314	1.3083217399206268	1.1541081239444264	1.0267867130371247	1.2024208012651474	1.0927373631151913	0.807579983932845	-5.7958870130733855	-5.7958870130733855	-5.7958870130733855	-5.7958870130733855	-5.7958870130733855	-5.7958870130733855	-5.7958870130733855	-5.7958870130733855	-5.7958870130733855	-5.7958870130733855	0.8160514406669489	0.7248113453812971	0.5337909412706279	0.2698002293627329	0.02874838285314826	-0.4652896548103389	-0.17709425255761443	1.3168263814322336	1.5156110726917909	1.113858518580734	1.6055759769789724	1.0782216909517608	1.5877844244007377	1.2419017658100904	1.1722651823307577	1.4021074804933218	1.0290841072776495	0.6548311498988608	0.2997355551372123
O14980	1.0225324230102633	0.869231331590049	0.6917011036632794	0.586958115801453	0.6477145598481187	0.8614326964547134	0.6555023588880782	1.0134385099757712	0.8135091976176797	0.9269649177653758	1.0905915400231072	0.8824826624840099	1.0798715599877777	0.9578545365889138	1.0417012821935103	0.9137131587303579	0.9510598654506796	0.8843135817671186	0.9320313839901221	0.7079130130338603	-5.7958870130733855	-5.7958870130733855	-5.7958870130733855	-5.7958870130733855	-5.7958870130733855	-5.7958870130733855	-5.7958870130733855	-5.7958870130733855	-5.7958870130733855	-5.7958870130733855	-0.7599490418045219	-0.6269528722034432	-0.13619346227364287	-0.7291336830340487	-0.6806800953775566	0.162013167447954	-0.5417745940340438	-0.5197139675802781	-0.6405767157710945	-0.23870251475751347	-0.18678913582388604	-0.3520201062235281	-0.3902362868039778	0.40305024011707	0.6326387343562075	-0.6725454695636748	0.48916853156607987	-0.25104521608246605	-0.4861315604547593
O14981	-0.7776937318562407	-1.001211135758603	-0.4123808331722474	-1.269478904349107	-1.620508714209776	-0.7919930392902298	-1.1157175756662137	-0.8774884966369485	-0.9604601352491201	-1.039050627666725	-0.7315572322881689	-0.4300582998701731	-0.6648999747630839	-0.7679730252295801	-0.8460862117839216	-0.6303962367320455	-0.67086155184666	-0.8090510025303811	-0.5057212956164819	-1.1931394188525206	-5.7958870130733855	-5.7958870130733855	-5.7958870130733855	-5.7958870130733855	-5.7958870130733855	-5.7958870130733855	-5.7958870130733855	-5.7958870130733855	-5.7958870130733855	-5.7958870130733855	-0.9832800428998109	-0.7314549799723211	-0.5338447846506383	-1.5180093432590864	-5.7958870130733855	-1.5061356543260058	-5.7958870130733855	-0.4486363554663495	-0.31286152827151115	-0.8660884816907441	-0.39460171134208494	-0.9791909768643933	-1.068939079169907	-0.7735554160052445	-0.5779387223601511	-1.1183847169746417	-0.706720024705097	-1.1574588993774384	-1.3672352428244015
O14983	1.2551522034233198	1.1816551945065796	0.9722783796604166	0.847345991045807	1.0438952862906978	1.1225219360375338	1.0576717537299272	1.266849359505085	1.2678728038796896	1.05026581741378	1.0826883023431886	1.3007113998426947	1.4679657351060325	1.174293394667505	1.4640542967217773	1.2128492546865657	1.4111495676889791	1.6065340007847504	1.4007812099167667	1.096944145327008	-5.7958870130733855	-5.7958870130733855	-5.7958870130733855	-5.7958870130733855	-5.7958870130733855	-5.7958870130733855	-5.7958870130733855	-5.7958870130733855	-5.7958870130733855	-5.7958870130733855	0.7429972547289342	0.7749535308894822	0.5400021404994286	0.21654395223393377	0.11543687659458036	0.4455205683814437	0.18002846697360195	1.1444061790232039	1.3902306652606564	1.0231224641903014	1.3889629303908528	1.0591178740952996	1.2275578369901652	0.8511077236775275	0.9430075378734172	0.9818896871048515	0.9986495338495512	0.5725199078039179	0.6013333965620405
O14986	-5.7958870130733855	-1.6755304102840878	-5.7958870130733855	-5.7958870130733855	-5.7958870130733855	-5.7958870130733855	-5.7958870130733855	-5.7958870130733855	-5.7958870130733855	-5.7958870130733855	-2.0220458674754815	-1.7183996798817072	-5.7958870130733855	-1.5193868150123246	-1.9770797033462038	-1.2978579981096798	-5.7958870130733855	-1.6879176989137896	-5.7958870130733855	-5.7958870130733855	-5.7958870130733855	-5.7958870130733855	-5.7958870130733855	-5.7958870130733855	-5.7958870130733855	-5.7958870130733855	-5.7958870130733855	-5.7958870130733855	-5.7958870130733855	-5.7958870130733855	-5.7958870130733855	-5.7958870130733855	-5.7958870130733855	-5.7958870130733855	-5.7958870130733855	-5.7958870130733855	-5.7958870130733855	-5.7958870130733855	-5.7958870130733855	-5.7958870130733855	-5.7958870130733855	-5.7958870130733855	-5.7958870130733855	-5.7958870130733855	-5.7958870130733855	-5.7958870130733855	-5.7958870130733855	-5.7958870130733855	-5.7958870130733855
O15013	-3.7356695837787743	-5.7958870130733855	-5.7958870130733855	-5.7958870130733855	-5.7958870130733855	-5.7958870130733855	-5.7958870130733855	-5.7958870130733855	-5.7958870130733855	-5.7958870130733855	-2.8250651258342794	-5.7958870130733855	-5.7958870130733855	-3.3720899230824983	-3.439421756393262	-5.7958870130733855	-5.7958870130733855	-2.8481296156316036	-5.7958870130733855	-5.7958870130733855	-5.7958870130733855	-5.7958870130733855	-5.7958870130733855	-5.7958870130733855	-5.7958870130733855	-5.7958870130733855	-5.7958870130733855	-5.7958870130733855	-5.7958870130733855	-5.7958870130733855	-5.7958870130733855	-5.7958870130733855	-5.7958870130733855	-5.7958870130733855	-5.7958870130733855	-5.7958870130733855	-5.7958870130733855	-5.7958870130733855	-5.7958870130733855	-5.7958870130733855	-5.7958870130733855	-5.7958870130733855	-5.7958870130733855	-5.7958870130733855	-5.7958870130733855	-5.7958870130733855	-5.7958870130733855	-5.7958870130733855	-5.7958870130733855
O15014	-0.5353746058567959	-5.7958870130733855	-5.7958870130733855	-5.7958870130733855	-5.7958870130733855	-1.2117618771937022	-5.7958870130733855	-1.5891747055470755	-1.7176112465569109	-5.7958870130733855	-2.483060587637343	-5.7958870130733855	-1.8168701034375065	-0.9902266810655553	-5.7958870130733855	-1.3676765064187424	-5.7958870130733855	-1.3213711310204808	-5.7958870130733855	-5.7958870130733855	-5.7958870130733855	-5.7958870130733855	-5.7958870130733855	-5.7958870130733855	-5.7958870130733855	-5.7958870130733855	-5.7958870130733855	-5.7958870130733855	-5.7958870130733855	-5.7958870130733855	-5.7958870130733855	-5.7958870130733855	-5.7958870130733855	-5.7958870130733855	-5.7958870130733855	-5.7958870130733855	-5.7958870130733855	-5.7958870130733855	-5.7958870130733855	-5.7958870130733855	-5.7958870130733855	-5.7958870130733855	-5.7958870130733855	-5.7958870130733855	-5.7958870130733855	-5.7958870130733855	-5.7958870130733855	-5.7958870130733855	-5.7958870130733855
O15020	0.7402524511259022	0.7707721695709914	0.707084049470053	0.265485408943601	0.7686908113719515	0.7592295688293949	0.750462810575427	0.8450756825260642	0.45490068207009443	0.886905002256245	0.8193731253872218	1.0981102000996736	0.538506506128924	1.0299216742856951	0.6829081055672875	0.9568455084220631	0.4808397736023835	1.1104375681805456	0.7158210453868848	0.33444173139670846	-5.7958870130733855	-5.7958870130733855	-5.7958870130733855	-5.7958870130733855	-5.7958870130733855	-5.7958870130733855	-5.7958870130733855	-5.7958870130733855	-0.14543170375187509	-5.7958870130733855	-0.058836613732484874	-0.617849918422572	-0.03334930903410171	-0.2157693490376535	-0.5681833318820304	-0.7691139619896872	-0.5979804172105869	0.5561864991114919	0.016910899920175193	-0.19215907946381292	0.5228111669178395	-0.40272330586971733	-0.008345322402615957	0.200409358206996	0.19883973354569504	-0.2711556580859519	0.24143922995352346	-0.03275963626350223	-0.39270705164029884
O15027	-0.03286984229754615	-0.3635212044700954	-0.2980455106212865	-0.19353644927077604	-0.25768974588328314	0.036340720691274836	-0.09183407542648077	0.09438589421940549	-0.22546791339009684	-0.04546786772716328	0.17492016216151976	0.11637912642415024	0.11852231630878035	0.1509247310889624	-0.08859841334235766	0.14421939968973596	-0.12776778546629503	-0.020521845820976912	-0.14103273436983924	-0.3318751884617983	-5.7958870130733855	-5.7958870130733855	-5.7958870130733855	-5.7958870130733855	-5.7958870130733855	-5.7958870130733855	-5.7958870130733855	-5.7958870130733855	-5.7958870130733855	-5.7958870130733855	-0.9275297877933205	-0.8719243278366677	-1.0800784520916247	-0.9700365493794999	-1.2172218195090603	-5.7958870130733855	-5.7958870130733855	-0.18844350506389063	0.03155009227182607	-0.4503832367215413	-0.2979529487159116	-0.4121643992407718	-0.41583114043797864	-0.36987719608044983	-0.3200743224139904	-0.9194812670288061	-0.35089201516529045	-0.8862147867222927	-1.6925240584185144
O15031	-0.19389412804580053	-0.6782790808479549	-0.5116081016228483	-0.09748325220284261	-0.5362488852510476	-0.5737115748437246	-0.05485894438336578	-0.46071857182056	-0.22706358137972335	-0.6812608754865465	-0.05328702071997355	-0.6217315079365108	-0.7291655108531863	0.03383265770311206	-0.5928364676168055	-0.20460948184676525	-0.39776367848146	-0.05454351463236122	-0.3692370911868085	-0.4271591702254263	-5.7958870130733855	-5.7958870130733855	-5.7958870130733855	-5.7958870130733855	-5.7958870130733855	-5.7958870130733855	-5.7958870130733855	-5.7958870130733855	-5.7958870130733855	-5.7958870130733855	-1.3836630948075082	-0.4279012834786298	-0.7124718915247157	-1.3059885674702465	-1.1277243702872475	-1.0682334226155812	-1.2422468599323384	-0.3910066824739985	-1.4151492947045508	-0.9590970253099323	-5.7958870130733855	-1.2092854534520159	-0.8485441069237413	-1.043221030582849	-1.5066613979548602	-0.6427783343465022	-5.7958870130733855	-5.7958870130733855	-0.9765598974351768
O15042	0.14987493557235612	0.015436432874785988	-0.2417931763511733	-0.15063668520140988	-0.17086176010159687	-0.07647008900418004	-0.2767060347672487	0.0958961452830644	-0.10974856167818196	-0.025009820178283213	0.07454690924086124	0.14320288523583194	0.3198358156678399	-0.11133247822725557	0.05930502259327687	-0.04112796347227705	0.10698597491199828	0.13144659153256835	-0.15994503409645083	-0.3443339272982062	-5.7958870130733855	-5.7958870130733855	-5.7958870130733855	-5.7958870130733855	-5.7958870130733855	-5.7958870130733855	-5.7958870130733855	-5.7958870130733855	-5.7958870130733855	-5.7958870130733855	-0.0721153751218201	0.17381182282850655	-0.13292869171971608	-0.2922515115164355	-0.6048411627814382	-0.2519813264966822	-0.37822171056981385	0.17666008809863748	0.5839029105414517	0.17022146565278778	0.5899117674272086	0.565426959344259	0.5613697146554288	-0.04857042637458705	-0.030126414393192903	0.09036210393139854	0.15233903194146767	-0.05419309430769237	0.09944191933433716
O15047	-5.7958870130733855	-1.930526317530917	-5.7958870130733855	-5.7958870130733855	-2.2910494353226336	-1.9361923881508107	-2.155201042253721	-1.755901201588573	-5.7958870130733855	-1.4139487771354582	-5.7958870130733855	-5.7958870130733855	-1.7100624979081693	-1.4925894280521583	-5.7958870130733855	-2.1189654872813595	-5.7958870130733855	-2.1867591961985213	-5.7958870130733855	-5.7958870130733855	-5.7958870130733855	-5.7958870130733855	-5.7958870130733855	-5.7958870130733855	-5.7958870130733855	-5.7958870130733855	-5.7958870130733855	-5.7958870130733855	-5.7958870130733855	-5.7958870130733855	-5.7958870130733855	-5.7958870130733855	-5.7958870130733855	-5.7958870130733855	-5.7958870130733855	-5.7958870130733855	-5.7958870130733855	-5.7958870130733855	-5.7958870130733855	-5.7958870130733855	-5.7958870130733855	-5.7958870130733855	-5.7958870130733855	-5.7958870130733855	-5.7958870130733855	-5.7958870130733855	-5.7958870130733855	-5.7958870130733855	-5.7958870130733855
O15056	-0.9493924706748386	-0.9705076091898396	-0.6071903692838991	-5.7958870130733855	-5.7958870130733855	-0.8198572543306755	-0.5748338009135436	-0.6081109751247672	-0.7199043282925383	-1.59729826573808	-1.0746400386700217	-1.1054807266691793	-1.0705600144909166	-0.8504222424614876	-1.0326374437978223	-0.6365378717268965	-0.5808326966302431	-0.9662695103274713	-0.41860209286320893	-0.9519612496291923	-5.7958870130733855	-5.7958870130733855	-5.7958870130733855	-5.7958870130733855	-5.7958870130733855	-5.7958870130733855	-5.7958870130733855	-5.7958870130733855	-5.7958870130733855	-5.7958870130733855	-5.7958870130733855	-5.7958870130733855	-5.7958870130733855	-5.7958870130733855	-5.7958870130733855	-5.7958870130733855	-5.7958870130733855	-5.7958870130733855	-5.7958870130733855	-5.7958870130733855	-5.7958870130733855	-5.7958870130733855	-5.7958870130733855	-5.7958870130733855	-5.7958870130733855	-5.7958870130733855	-5.7958870130733855	-5.7958870130733855	-5.7958870130733855
O15061	-0.07831337386379227	-0.4924219236354161	-1.1301853232106682	-0.6909550837235612	-0.8024483386648454	-0.5460977225495531	-0.48169127455474203	-0.20194618180353477	-0.351628843975891	-0.6424015006953364	-0.4164084081173241	-0.45342594184881685	-0.5037011743434292	-0.021738153406402092	-0.38677256456408765	-0.46482816573679014	-0.48584353079006687	-0.6867082630511359	-0.5471700578362437	-0.5937098836954952	-5.7958870130733855	-5.7958870130733855	-5.7958870130733855	-5.7958870130733855	-5.7958870130733855	-5.7958870130733855	-5.7958870130733855	-5.7958870130733855	-5.7958870130733855	-5.7958870130733855	-0.8120032071186096	-0.567241338712213	-0.5578013222336304	-1.8308431107942515	-0.3276425175230607	-5.7958870130733855	-5.7958870130733855	-0.013414279892856262	-0.41992655449022004	0.061074063827684294	-0.183969267392807	-0.668883222079123	-0.4879036702735432	-0.2202061877222061	-0.4026764099368669	-0.06283592355891182	-0.6202649168823157	-5.7958870130733855	-5.7958870130733855
O15067	1.3569531717117447	1.2593964782225782	1.0382388145688308	0.9650967591054272	0.9930140071079486	1.315050014627038	1.0311517772806422	1.285249851183382	1.1797263770796032	1.3050999108438224	1.353683392401242	1.0805080977426764	1.163116838230626	1.3171485746614613	1.3010390451765295	1.2621840327436211	1.2306002623492371	1.11364354527834	1.2683222520834923	1.0242416419572047	-5.7958870130733855	-5.7958870130733855	-5.7958870130733855	-5.7958870130733855	-5.7958870130733855	-5.7958870130733855	-5.7958870130733855	-5.7958870130733855	-5.7958870130733855	-5.7958870130733855	0.044937236504957304	-0.5360063876798138	0.4737776535661934	-0.09529968556518573	-0.5441557021129274	-0.7006456032012779	-0.3502076619002456	0.750823239094266	0.042126217932971916	0.3689851178258683	0.11240626123675994	-0.1464093541224146	0.1534422813187434	1.0041602237295275	1.0288450981274335	-0.4078993121886177	0.7477924918003546	0.04989417228237066	-0.27602219425913055
O15084	-0.6302147432364389	-0.6415309025947191	-0.24346727934558135	-0.6431296826949732	-0.7002228270670171	-0.9035141313597689	-0.8223953493216464	-0.6216201828468614	-0.3504265554779067	-0.8625236666037089	-0.40735620196503625	-1.248133539902578	-0.586916855822185	-0.20878088778001724	-0.5992055444241927	-0.4633355198947052	-0.4945601948369572	-0.48988340727014484	-0.6372340836827206	-0.2676829833432313	-5.7958870130733855	-5.7958870130733855	-5.7958870130733855	-5.7958870130733855	-5.7958870130733855	-5.7958870130733855	-5.7958870130733855	-5.7958870130733855	-5.7958870130733855	-5.7958870130733855	-5.7958870130733855	-5.7958870130733855	-5.7958870130733855	-5.7958870130733855	-5.7958870130733855	-5.7958870130733855	-5.7958870130733855	-5.7958870130733855	-5.7958870130733855	-5.7958870130733855	-5.7958870130733855	-5.7958870130733855	-5.7958870130733855	-5.7958870130733855	-5.7958870130733855	-5.7958870130733855	-5.7958870130733855	-5.7958870130733855	-5.7958870130733855
O15085	-5.7958870130733855	-5.7958870130733855	-5.7958870130733855	-5.7958870130733855	-5.7958870130733855	-5.7958870130733855	-5.7958870130733855	-1.5678192250867724	-5.7958870130733855	-5.7958870130733855	-2.14908191431332	0.0018963541074572187	-5.7958870130733855	-2.0580201028398073	-1.9477808139918635	-2.1807350864357966	-2.456162289591439	-1.3942598629184977	-1.0437221741698266	-5.7958870130733855	-5.7958870130733855	-5.7958870130733855	-5.7958870130733855	-5.7958870130733855	-5.7958870130733855	-5.7958870130733855	-5.7958870130733855	-5.7958870130733855	-5.7958870130733855	-5.7958870130733855	-5.7958870130733855	-5.7958870130733855	-2.0252143819416086	-5.7958870130733855	-5.7958870130733855	-5.7958870130733855	-5.7958870130733855	-2.1005134451854706	-5.7958870130733855	-5.7958870130733855	-5.7958870130733855	-5.7958870130733855	-5.7958870130733855	-5.7958870130733855	-5.7958870130733855	-5.7958870130733855	-5.7958870130733855	-5.7958870130733855	-5.7958870130733855
O15091	-0.934988177470526	-0.6712256408013212	-1.2366226625470225	-0.6173404164375297	-1.7940481847971452	-0.8839603050711519	-0.9632675207392754	-1.252793823540639	-0.6091327179369194	-1.1043304383967052	-0.5645347475581938	-0.7564142741646438	-0.7465922962006405	-0.5278167848534254	-0.8900951071453858	-1.290973256257711	-0.4532618882597679	-0.996416275923168	-5.7958870130733855	-5.7958870130733855	-5.7958870130733855	-5.7958870130733855	-5.7958870130733855	-5.7958870130733855	-5.7958870130733855	-5.7958870130733855	-5.7958870130733855	-5.7958870130733855	-5.7958870130733855	-5.7958870130733855	-5.7958870130733855	-5.7958870130733855	-5.7958870130733855	-5.7958870130733855	-5.7958870130733855	-5.7958870130733855	-5.7958870130733855	0.19875598790105597	-0.03448956357549322	-0.7428219893807297	-0.7585507829640814	0.2308808289789037	-0.4753617629159113	-0.645160422832961	-0.6446802686908332	-5.7958870130733855	-0.5819544546984998	-5.7958870130733855	-5.7958870130733855
O15111	-5.7958870130733855	-0.9627057953414045	-1.037262633954583	-1.1655792660078919	-5.7958870130733855	-5.7958870130733855	-1.6706718878206976	-1.1260097812123624	-5.7958870130733855	-1.2916143344127915	-1.3048777989445017	-5.7958870130733855	-1.526111787860496	-1.446171116208355	-1.1201809469175819	-1.4856650956353845	-1.14460325173074	-1.17443855434815	-1.3099829196189705	-0.369891692138976	-5.7958870130733855	-5.7958870130733855	-5.7958870130733855	-5.7958870130733855	-5.7958870130733855	-5.7958870130733855	-5.7958870130733855	-5.7958870130733855	-5.7958870130733855	-5.7958870130733855	-5.7958870130733855	-5.7958870130733855	-1.7058698565740331	-1.8837718115967708	-5.7958870130733855	-5.7958870130733855	-5.7958870130733855	-2.1181149010256584	-5.7958870130733855	-5.7958870130733855	-5.7958870130733855	-5.7958870130733855	-5.7958870130733855	-1.5456885353288927	-5.7958870130733855	-5.7958870130733855	-5.7958870130733855	-1.8374393897318984	-5.7958870130733855
O15116	0.07926323249601676	0.2689085807977503	-0.020414664931713997	-5.7958870130733855	-0.041097907614586135	0.002918181961878298	0.20197877940994954	-0.08398929513579584	-5.7958870130733855	-0.062012800619769784	0.3763917725336677	-0.1883252012068958	0.1563297986021332	0.06967103976225064	0.37648869590750145	0.055177160547577785	0.0899971316680174	0.13679457695694344	0.1630874094785817	-0.03783070218290564	-5.7958870130733855	-5.7958870130733855	-5.7958870130733855	-5.7958870130733855	-5.7958870130733855	-5.7958870130733855	-5.7958870130733855	-5.7958870130733855	-5.7958870130733855	-5.7958870130733855	-5.7958870130733855	-5.7958870130733855	-0.6736775075881487	-5.7958870130733855	-5.7958870130733855	-5.7958870130733855	-5.7958870130733855	-5.7958870130733855	-5.7958870130733855	-5.7958870130733855	-5.7958870130733855	-5.7958870130733855	-5.7958870130733855	-1.6864233304146017	-1.0756088152710295	-5.7958870130733855	-0.950271666054997	-5.7958870130733855	-5.7958870130733855
O15118	0.21779824052177454	-0.01724186645653888	-0.018399541778824715	0.495315781236687	0.3438929812058183	-0.062071621325429954	0.6990776287305792	0.144324651830668	0.6333605994433049	0.18295899257408552	1.0933314104288603	0.49288613451030455	0.5023759770009386	0.4965360730958824	0.008538929028281985	0.553336469904084	0.388852707347915	-0.3136144046996312	-0.14533655151343464	0.20476956172740304	-5.7958870130733855	-5.7958870130733855	-5.7958870130733855	-5.7958870130733855	-5.7958870130733855	-5.7958870130733855	-5.7958870130733855	-5.7958870130733855	-0.25083687473394767	-5.7958870130733855	0.560403020341703	0.3850305975681476	0.36561795708484124	0.2823428585045557	0.4275210653645507	0.2145153986379067	0.28804382677494905	-0.7574857321153343	-0.2343481360966422	-0.20974902569200002	-0.6083328996257165	-0.08237727261605593	-0.5200212707909501	-0.5814218190399447	-0.5431616618470398	-0.03423025169330101	-0.0012544915816177053	-0.11626071616559164	0.4979811947165061
O15126	0.05091561843717891	-0.7112351250216292	-0.46311414177697524	-0.09314697704942565	-0.24969824893082035	0.05069403559597221	-0.13890865375211955	0.17421678561598147	-0.07141245065742018	0.10164996278139762	-0.2006113180414502	-0.0678753595711875	-0.05028214617687814	0.055081036995779376	0.006508259592195607	-0.0717682597862329	-0.16106161761962426	-0.023266612515128262	-0.4688016007046075	-0.51114424354337	-5.7958870130733855	-5.7958870130733855	-5.7958870130733855	-5.7958870130733855	-5.7958870130733855	-5.7958870130733855	-5.7958870130733855	-5.7958870130733855	-5.7958870130733855	-5.7958870130733855	-5.7958870130733855	-1.1450830015387752	-5.7958870130733855	-5.7958870130733855	-5.7958870130733855	-5.7958870130733855	-5.7958870130733855	-0.4741443783915963	-0.7832293622012126	-1.150247596725119	-0.9973179563177371	-0.5893867980405296	-0.6488371433931026	-1.0054054027581407	-1.084689901708711	-0.4662795572048753	-0.7336412937822429	-5.7958870130733855	-0.7647324341113525
O15127	0.31467381335417494	0.3074042226504792	0.2797671521304439	0.304420280001884	0.38389754562648093	0.2748431429054833	0.6843619940317015	0.39393897411303935	0.3815694988439695	0.3117752327337792	0.3353792095359573	0.3850947370526353	0.2940074864661094	0.32464052429499174	0.3015062588648789	0.27864218385716893	0.343022534998775	0.2649717686734817	0.18924814765832057	0.2941784459595082	-5.7958870130733855	-5.7958870130733855	-5.7958870130733855	-5.7958870130733855	-5.7958870130733855	-5.7958870130733855	-5.7958870130733855	-5.7958870130733855	-5.7958870130733855	-5.7958870130733855	-5.7958870130733855	0.21436870796499916	0.5553396484708916	-0.7705152132388046	-0.020620571264341147	0.09059946895710339	-5.7958870130733855	0.30974155036735374	0.5408752440463226	0.22679226768637012	0.17101577027397008	0.4316933120962377	0.42347307255435074	0.2209382296738703	0.22387150345568652	0.43836274105622314	0.16704199209267498	-0.12368343326701166	-0.012787945943484919
O15143	1.3177374229878411	1.187533863225632	0.884816831307759	0.8576380547374745	0.934566354296356	1.100065359800107	0.9467386024777034	1.3256375359568338	0.5658947084425664	1.3570133688843538	0.834369503240631	1.2154333342234542	0.19847097066733538	1.3984042081278978	1.1622755665032212	1.2340821009733334	1.1511259879987858	1.4042633541629683	1.1977036050531935	1.1557484174668353	-5.7958870130733855	-5.7958870130733855	-5.7958870130733855	-5.7958870130733855	-5.7958870130733855	-5.7958870130733855	-5.7958870130733855	-5.7958870130733855	-5.7958870130733855	-5.7958870130733855	-0.03534147440006889	-0.09392552111162557	0.6351711982704284	0.12274865761064813	-0.23670356075017593	-0.27647560912579033	0.026183530088302966	0.2454850283207783	-0.054211915855279943	0.10487208221806328	-0.07063964129555353	-0.09675203805235294	0.06099413858042086	0.8424535515939887	0.904122490267715	0.1357827633482572	0.6369966515511374	-0.14257663448402555	0.021105131368226362
O15144	1.3399334124214464	1.1793452689431068	0.944497741933643	1.0004813332399007	0.9949377740741169	1.28273386264201	1.0990947703305831	1.300684306887273	1.2149251817911506	1.1529034353077374	1.3872777873424391	1.1335837587502906	1.20967271638711	1.303583181555694	1.3901129855231473	1.2411273059859769	1.3809285808627068	1.234020582752069	1.2987549608479765	1.0161310213005115	-5.7958870130733855	-5.7958870130733855	-5.7958870130733855	-5.7958870130733855	-5.7958870130733855	-5.7958870130733855	-5.7958870130733855	-1.3467152000264675	-5.7958870130733855	-5.7958870130733855	-0.09376824881551231	0.5765438706928988	0.8526382128877085	0.2879842293744004	0.1845630222089966	0.29415069199403016	0.3202704396142958	-0.032133842351174884	0.18698974472182564	0.03234300769652947	0.01871941022265085	0.021678095645442715	0.16255338678862696	0.8368706590894931	1.0117008109968058	0.006175295955993002	0.8497922925416046	0.1193964720665408	0.2747491728849091
O15145	1.1639734523608363	1.116244065502766	0.9943965929954389	0.9927500555007516	0.8774784437025326	1.0641555912185021	0.9360690438672208	1.0966474687234204	0.9115127479296475	1.2383471400279442	1.0928434191896732	1.1011111938171814	1.099839787674609	1.2348151413859418	1.2100750743400794	1.1485172779884638	1.2142347846347104	1.2211085180853807	1.2863732615527663	1.0994773217315938	-5.7958870130733855	-5.7958870130733855	-5.7958870130733855	-5.7958870130733855	-5.7958870130733855	-5.7958870130733855	-5.7958870130733855	-5.7958870130733855	-5.7958870130733855	-1.6142533640876042	-0.1338475300004175	0.5129853267355864	0.7772613673354474	0.5982013329217121	0.3439894453652761	0.6697961716286492	0.5158833228456333	0.11014784477030552	0.127977535072334	0.3930638965937584	-0.07066922478777421	0.17801886124895547	0.29837338517312056	0.8445062953410861	1.0138593941036198	0.119435204795484	0.8497406584625126	0.34014514176576616	0.5542821346046033
O15160	0.21866417858657267	0.06089865070687022	-0.054754113487588595	-0.2129097543263464	-0.11201973038546843	0.009578150610619451	-0.2898757618198349	0.18239459036017536	0.09949963756534824	0.035788625690801615	0.2245176925697834	0.22281937742975952	0.2699628317598284	0.127994936418173	0.18231359441819864	0.2361592941864543	0.22347025588549818	0.23937132355792848	0.08713652350515975	-0.31456484259206696	-5.7958870130733855	-5.7958870130733855	-5.7958870130733855	-5.7958870130733855	-5.7958870130733855	-5.7958870130733855	-5.7958870130733855	-5.7958870130733855	-5.7958870130733855	-5.7958870130733855	-0.29557517602735145	-0.21930059901120366	-0.279668054371262	-0.29430527513755744	-0.6068404639281441	-0.8831279860873424	-5.7958870130733855	0.16474120500120928	0.31736684358429923	-0.08003708964288125	0.40917379824938344	0.4236467936431047	0.07944803747375556	-0.166920737068544	0.10921263746101112	0.11086000194490606	-0.0075609491791582455	-0.8008407799795674	-0.4038034108557814
O15162	-5.7958870130733855	-0.9180556402624078	-0.39203602854207853	-5.7958870130733855	-1.0691442506986935	-0.70877420464164	-5.7958870130733855	-0.4170976094264282	-0.4668200338100372	-1.0083928143004122	-0.6627910330905634	-0.16685943792433558	-0.8729464212950013	-0.6408427278576444	-1.0212340489996181	-0.6346287265098893	-0.854020541633022	-0.5543455870442032	-1.1471666443771933	-0.39599108102343056	-5.7958870130733855	-5.7958870130733855	-5.7958870130733855	-5.7958870130733855	-5.7958870130733855	-5.7958870130733855	-5.7958870130733855	-5.7958870130733855	-5.7958870130733855	-5.7958870130733855	-5.7958870130733855	-5.7958870130733855	-5.7958870130733855	-5.7958870130733855	-5.7958870130733855	-5.7958870130733855	-5.7958870130733855	-5.7958870130733855	-5.7958870130733855	-5.7958870130733855	-5.7958870130733855	-5.7958870130733855	-5.7958870130733855	-5.7958870130733855	-5.7958870130733855	-5.7958870130733855	-5.7958870130733855	-5.7958870130733855	-5.7958870130733855
O15164	-1.4134807139396868	-1.0623315372755666	-5.7958870130733855	-5.7958870130733855	-5.7958870130733855	-5.7958870130733855	-2.0578158528988535	-1.0349686403106633	-2.1613883286907294	-1.19366225766734	-1.6355104520316583	-5.7958870130733855	-1.2724853683204627	-1.1319925218476696	-1.723103827108205	-5.7958870130733855	-1.8283810752019392	-1.3054753941841062	-5.7958870130733855	-5.7958870130733855	-5.7958870130733855	-5.7958870130733855	-5.7958870130733855	-5.7958870130733855	-5.7958870130733855	-5.7958870130733855	-5.7958870130733855	-5.7958870130733855	-5.7958870130733855	-5.7958870130733855	-5.7958870130733855	-5.7958870130733855	-5.7958870130733855	-5.7958870130733855	-5.7958870130733855	-5.7958870130733855	-5.7958870130733855	-5.7958870130733855	-5.7958870130733855	-5.7958870130733855	-5.7958870130733855	-5.7958870130733855	-5.7958870130733855	-5.7958870130733855	-5.7958870130733855	-5.7958870130733855	-5.7958870130733855	-5.7958870130733855	-5.7958870130733855
O15173	0.8369810317783849	0.4178728339859654	0.3777009699800112	0.6283581744884089	0.4942789613481724	1.1372898502845505	0.5738070397313301	0.7285413766182405	0.5667563283340042	0.8308640985816903	0.7500754964523482	0.8168471060390294	0.9854356579554229	0.9117323662719814	0.781521823957979	0.8744191510886751	0.734814017488241	0.8194496657704325	0.9749402820681393	0.5538478759969134	-5.7958870130733855	-5.7958870130733855	-5.7958870130733855	-5.7958870130733855	-5.7958870130733855	-5.7958870130733855	-5.7958870130733855	-5.7958870130733855	-5.7958870130733855	-5.7958870130733855	-0.07141400604222112	0.23993991369958617	0.07809554658134196	-0.1579385830384271	-0.3511027636796901	0.10203776576941291	-0.17789393403848616	0.6191377335495442	0.6830515422568865	0.4915769829651222	0.6335343082458619	0.3838777016399397	0.5841826189343667	0.15387907481445162	0.29788280241804366	0.4017475876924935	0.4022699338864256	-0.05423578665451901	-0.14192595704691488
O15182	-5.7958870130733855	-1.34480375088163	-5.7958870130733855	-5.7958870130733855	-5.7958870130733855	-1.3219821710101245	-5.7958870130733855	-1.151884926271735	-5.7958870130733855	-5.7958870130733855	-0.6243514813691402	-5.7958870130733855	-0.7522436318331477	-5.7958870130733855	-0.6299184716255575	-5.7958870130733855	-1.0944637791388476	-5.7958870130733855	-5.7958870130733855	-5.7958870130733855	-5.7958870130733855	-5.7958870130733855	-5.7958870130733855	-5.7958870130733855	-5.7958870130733855	-5.7958870130733855	-5.7958870130733855	-5.7958870130733855	-5.7958870130733855	-5.7958870130733855	-5.7958870130733855	-5.7958870130733855	-5.7958870130733855	-5.7958870130733855	-5.7958870130733855	-5.7958870130733855	-5.7958870130733855	-5.7958870130733855	-5.7958870130733855	-5.7958870130733855	-5.7958870130733855	-5.7958870130733855	-5.7958870130733855	-5.7958870130733855	-5.7958870130733855	-5.7958870130733855	-5.7958870130733855	-5.7958870130733855	-5.7958870130733855
O15212	1.106252473407114	1.1873626614732642	0.6815101246361226	0.6356230233441379	0.943163601634242	1.01061245836562	0.8036358085314783	1.049630772998266	0.9921160445953121	0.8973242754841142	1.1584246430965737	0.6963396004545009	1.0811413330988415	1.0197682112819741	1.1799246190029873	0.9346553199266446	1.0526193272801747	0.8096280235212872	1.0857283827089494	0.5508213691566641	-5.7958870130733855	-5.7958870130733855	-5.7958870130733855	-5.7958870130733855	-5.7958870130733855	-5.7958870130733855	-5.7958870130733855	-5.7958870130733855	-5.7958870130733855	-5.7958870130733855	-1.421977267777181	-0.7416251700661928	0.18370457118165215	-0.5350924757798515	-5.7958870130733855	-1.0146569134540246	-1.1305343493775977	0.08263383261094544	-0.34864148011120866	-1.0332808009369747	0.026920640377075533	-1.0289481744326912	-0.1852687343113544	0.5092549861057857	0.759387496441202	-5.7958870130733855	0.6809403095560392	-0.3678746862635598	-0.626957920888346
O15213	-0.2093139235727714	-0.22357700536825048	-0.48032265752567993	-0.631740763177065	-0.7665583628439785	-0.3490278061903897	-0.8356807547842564	0.08705267018494496	-0.35997787526996095	-0.4001637522961519	0.08758950687541617	0.0015611711493720268	0.002505727882697081	-0.4243172084046237	-0.124643979079131	-0.160520824453328	-0.17887003093190515	-0.18226967340089045	0.12482530653690471	-0.40147625042615853	-5.7958870130733855	-5.7958870130733855	-5.7958870130733855	-5.7958870130733855	-5.7958870130733855	-5.7958870130733855	-5.7958870130733855	-5.7958870130733855	-5.7958870130733855	-5.7958870130733855	-5.7958870130733855	-0.5313605793461859	-0.8985046059677502	0.5956514785906412	-5.7958870130733855	-5.7958870130733855	-5.7958870130733855	-0.2657803399582152	0.2760320321757917	-0.315405958744977	0.012596601231286106	0.42476471906986035	0.18515035617652437	-0.45389622062201984	-0.3450816559597503	-0.2899645276844344	-0.1595407684701804	-1.4001374262176105	-1.086606703161682
O15226	-0.30478404297844314	-0.22765451955644264	-0.5285267761455659	-0.42654356917156344	-0.42048500845418657	-0.17471184693287992	-0.6162232213585271	-0.09515748597334293	-0.22435152918556453	-0.2130060931101304	-0.11428815850561833	-0.15935071040938592	-0.26496540225494625	-0.17782033507157835	-0.23416262980054045	-0.2672284222224384	-0.19170925168447409	-0.5893277735282227	-0.37510989399601447	-0.7834265159527568	-5.7958870130733855	-5.7958870130733855	-5.7958870130733855	-5.7958870130733855	-5.7958870130733855	-5.7958870130733855	-5.7958870130733855	-5.7958870130733855	-5.7958870130733855	-5.7958870130733855	-0.25451092368495015	-0.0908153490634397	-0.6528144575189042	-5.7958870130733855	-5.7958870130733855	-5.7958870130733855	-5.7958870130733855	0.12149344987352756	0.47502371047957825	-0.1399268757677693	0.3945932698409824	0.4220217842381672	0.3819552865182243	-0.22798581769047216	-0.1145449202491119	0.14602459875570054	0.13555824542442016	-0.44262370723301064	-0.9760240656855181
O15228	-1.0549916253717881	-1.8419526309365724	-2.044722824297844	-1.3653307395823848	-5.7958870130733855	-1.2561988900334007	-2.1833197523262107	-1.3799918945259058	-1.4418378313911209	-5.7958870130733855	-0.9903135749113122	-0.7942282883825937	-1.0900896770880917	-0.9190795670234942	-0.8073888299671206	-0.6001403534313524	-1.2054823439560627	-0.7266685003181387	-1.7445622313333833	-1.4346054592650967	-5.7958870130733855	-5.7958870130733855	-5.7958870130733855	-5.7958870130733855	-5.7958870130733855	-5.7958870130733855	-5.7958870130733855	-5.7958870130733855	-5.7958870130733855	-5.7958870130733855	-5.7958870130733855	-5.7958870130733855	-5.7958870130733855	-5.7958870130733855	-5.7958870130733855	-5.7958870130733855	-5.7958870130733855	-0.8226781345606127	-0.6788264297420348	-0.7686282885711583	-1.1378784510011757	-0.6613480222729352	-0.853842277077447	-5.7958870130733855	-1.1280451567188514	-5.7958870130733855	-1.458665616796162	-5.7958870130733855	-5.7958870130733855
O15230	-0.6484603285676181	-0.3009313075836253	-0.7159770754566249	-0.7247930250435087	-0.5463489481640871	-0.5224390008789518	-0.4922402488680644	-0.7202240051188873	-0.532014667557607	-0.7612979722980666	-0.6341947037811624	-0.5632403019223697	-0.7263201825572244	-0.023174590090870677	-0.670947348934979	-0.37216338251059045	-0.5748878723728074	-0.32874136372338036	-0.6538228468770774	-0.9271931454487857	-5.7958870130733855	-5.7958870130733855	-5.7958870130733855	-5.7958870130733855	-5.7958870130733855	-5.7958870130733855	-5.7958870130733855	-5.7958870130733855	-5.7958870130733855	-5.7958870130733855	-5.7958870130733855	-0.5166871150700114	-0.763019203421532	-0.8829949445806732	-0.8165665929100152	-0.3370798577849241	-0.6326532644596854	-0.40692028649204487	-1.520248539903864	-0.9164387517625974	-1.9156792397454332	-5.7958870130733855	-0.6876396820896108	-1.015622574537483	-0.9417188289528323	-1.4576787783619085	0.4618126262687333	-0.460740202529296	-0.5748036026038827
O15231	-0.73879352600213	0.11361721856947947	1.002203966841275	-5.7958870130733855	0.499627830185878	0.05100437457704084	-0.055496390953506315	-0.8511691732428264	0.18854365470696471	-0.17431367836733574	-5.7958870130733855	-0.5498991809128068	-0.01932509119446675	-0.39776081045073447	-5.7958870130733855	-0.3616679641219958	-0.5836263107562017	-0.5699026657104448	-5.7958870130733855	-0.5140676402582937	-5.7958870130733855	-5.7958870130733855	-5.7958870130733855	-5.7958870130733855	-5.7958870130733855	-5.7958870130733855	-5.7958870130733855	-5.7958870130733855	-5.7958870130733855	-5.7958870130733855	-5.7958870130733855	-1.4390161371432328	-1.2828019999983609	-1.2044399263853394	-1.0443273558909238	-0.8840098215428467	-1.2328340274453273	-5.7958870130733855	-5.7958870130733855	-5.7958870130733855	-5.7958870130733855	-5.7958870130733855	-5.7958870130733855	-5.7958870130733855	-5.7958870130733855	-5.7958870130733855	-1.622876877588115	-5.7958870130733855	-5.7958870130733855
O15234	-0.6313199208381055	-1.0155441425065774	-0.8740274511258573	-1.2470795306364777	-1.075558811661946	-0.4959430263991784	-0.8669556247591333	-0.5202855681920953	-0.9138747074862835	-0.3836361960074003	-0.28578098288107445	-0.38459032119788805	-0.6074354106431807	-0.902793741622944	-0.7569034253770395	-0.6425241437683725	-1.1689743172154257	-0.6131821388882757	-0.8131221696370275	-5.7958870130733855	-5.7958870130733855	-5.7958870130733855	-5.7958870130733855	-5.7958870130733855	-5.7958870130733855	-5.7958870130733855	-5.7958870130733855	-5.7958870130733855	-5.7958870130733855	-5.7958870130733855	-5.7958870130733855	-5.7958870130733855	-5.7958870130733855	-5.7958870130733855	-5.7958870130733855	-5.7958870130733855	-5.7958870130733855	-0.9174904034675088	-5.7958870130733855	-5.7958870130733855	-5.7958870130733855	-5.7958870130733855	-5.7958870130733855	-0.5813753669383876	-0.8359578755880526	-5.7958870130733855	-0.8498605443234593	-5.7958870130733855	-5.7958870130733855
O15254	-1.3271062605485224	-5.7958870130733855	-0.9068717368804392	-5.7958870130733855	-5.7958870130733855	-5.7958870130733855	-0.49870343369445475	-1.299453765133808	-0.3451752605946836	-5.7958870130733855	-5.7958870130733855	-0.9137029850930799	-5.7958870130733855	-5.7958870130733855	-0.760461931502186	-5.7958870130733855	-1.486841423584917	-0.9694706674442228	-1.4837947795176634	-0.17173544116882544	-5.7958870130733855	-5.7958870130733855	-5.7958870130733855	-5.7958870130733855	-5.7958870130733855	-5.7958870130733855	-5.7958870130733855	-5.7958870130733855	-5.7958870130733855	-5.7958870130733855	-5.7958870130733855	-5.7958870130733855	-5.7958870130733855	-5.7958870130733855	-5.7958870130733855	-5.7958870130733855	-5.7958870130733855	-5.7958870130733855	-5.7958870130733855	-5.7958870130733855	-5.7958870130733855	-5.7958870130733855	-5.7958870130733855	-5.7958870130733855	-5.7958870130733855	-5.7958870130733855	-5.7958870130733855	-5.7958870130733855	-5.7958870130733855
O15258	0.33374984683462544	0.22111922995519048	-0.02459631133657613	-0.07921909322453607	0.020462647394506272	-0.10109410817837057	-0.03780803256409197	0.3654088954209224	0.18435589624656792	0.04199348097861191	0.30256683609393725	0.2529698048266816	0.35668373563621564	-0.2159810349421072	0.23989909668548545	0.19142790453044847	0.35390558799199223	0.31987893099809334	0.27093016615216814	0.1524968060125356	-5.7958870130733855	-5.7958870130733855	-5.7958870130733855	-5.7958870130733855	-5.7958870130733855	-5.7958870130733855	-5.7958870130733855	-5.7958870130733855	-5.7958870130733855	-5.7958870130733855	0.26280655109313317	0.3433511242888166	0.09531039842416836	-0.2611545812033264	-0.4107675242032821	0.08337530614023353	0.0904668541139288	0.5352671731270826	0.9522577811052035	0.6006769616894505	0.8164478233685803	0.8078863229078279	0.8182757822575168	0.30844558775202235	0.5040509503613416	0.4817774546131887	0.4193671846260665	-0.28739429811986655	-0.3072386683005271
O15260	0.051581763782090916	-0.04986544974658255	-0.12670849158141828	0.31171484319112586	0.024754604913529456	0.10929809702373665	0.22769722986155816	0.1593236358915245	-0.14100463677928451	0.0886962828927755	-0.017135119532642323	0.13293809629131084	-0.22750002797942162	0.16820634625581957	0.2562950179873969	0.19445736981278902	0.21511497351638392	-0.037919385868292556	0.1862231685579787	0.12552629219664332	-5.7958870130733855	-5.7958870130733855	-5.7958870130733855	-5.7958870130733855	-5.7958870130733855	-5.7958870130733855	-5.7958870130733855	-5.7958870130733855	-5.7958870130733855	-5.7958870130733855	0.233445722785686	0.17894280636047374	-0.08185879377265902	-0.38318051969996936	-0.42607979704319227	-0.1017364754228275	-0.4699334156754252	0.38851055815913954	0.8681761291645033	0.35572866025748706	0.5079221111769023	0.09300316326160271	0.40474116758404155	0.08376600101300538	-0.00744702992495707	0.253594029162673	0.318030051287538	-0.13407478206519166	0.2554474748863253
O15269	0.09636336581826363	0.07143759414042261	-0.5699676438795843	-0.18005963180121642	-0.027578752022480443	0.04454978982586403	-0.06589036014507757	-0.11700819306258561	-0.03861152658661558	0.03018341319789153	0.18155672275534834	0.16900005325597844	0.02680363269279276	0.11762911982913792	0.2155539385391967	0.2939457950092978	0.04640934347315056	0.20558751505194606	0.05594343442274825	-0.06283725289250748	-5.7958870130733855	-5.7958870130733855	-5.7958870130733855	-5.7958870130733855	-5.7958870130733855	-5.7958870130733855	-5.7958870130733855	-5.7958870130733855	-5.7958870130733855	-5.7958870130733855	-0.49101614419819956	-0.28359524727629015	-0.6793435040651165	-1.1540632509983555	-0.7889340267550161	-0.5927752206595891	-5.7958870130733855	-0.04186848452446538	0.12965195702359783	0.03338618182476669	0.2438435619977567	-0.03352983622377668	0.34867779049729414	-0.11535748466699453	-0.13171359801862148	-0.2739100167555869	0.013167291428933409	-0.5733187883543257	-0.7692561632732337
O15270	-1.4553908454451379	-1.4523115460939142	-1.5511304896625255	-1.3937320883321278	-1.2021455601903195	-1.0223358754341525	-1.3151677517670959	-1.263045444680893	-1.1871087294208564	-1.4281972323160144	-0.8025840485492547	-1.030819696221969	-0.9766363103418948	-1.0773115242482467	-0.6838158921332426	-0.994497077040725	-0.904215203187304	-0.9146900740341947	-1.0509960187722323	-0.6910468251828533	-5.7958870130733855	-5.7958870130733855	-5.7958870130733855	-5.7958870130733855	-5.7958870130733855	-5.7958870130733855	-5.7958870130733855	-5.7958870130733855	-5.7958870130733855	-5.7958870130733855	-5.7958870130733855	-5.7958870130733855	-5.7958870130733855	-5.7958870130733855	-5.7958870130733855	-5.7958870130733855	-5.7958870130733855	-1.2599996891264964	-0.9259197822968086	-1.1731732599384692	-0.3597328551802174	-1.0211627958376706	-0.5353447206517867	-0.8917149022456563	-0.9399638090063608	-5.7958870130733855	-0.9725962323889348	-5.7958870130733855	-5.7958870130733855
O15294	0.17734637089052135	-0.0926532675730909	-0.5429767096300427	-0.256156280514706	-0.10207086012109277	0.11107452047141383	-0.40355784547826795	-0.041079902978324825	0.03266783708148822	-0.02713739569895375	-0.03297195447165019	-0.1210662262615117	0.08574701905811184	0.18172366951722702	-0.030530586033295785	0.11069685134571523	-0.11421666748292035	-0.43189046333571124	-0.09718132306138227	-0.474648636861961	-5.7958870130733855	-5.7958870130733855	-5.7958870130733855	-5.7958870130733855	-5.7958870130733855	-5.7958870130733855	-5.7958870130733855	-5.7958870130733855	-5.7958870130733855	-5.7958870130733855	-0.8729892036709598	-5.7958870130733855	-0.3087466736536143	0.14097055518427096	-5.7958870130733855	-0.8258113193313021	-5.7958870130733855	-0.6761737250035177	-0.6661894321635388	0.12102696633339322	-0.25846129955345437	-0.5794390258453079	-1.070437934354879	-0.00811118505673453	-0.06825227406559642	-1.0645211820048543	-0.15312510956246836	0.0722934042708148	0.16764401383009178
O15296	-5.7958870130733855	-5.7958870130733855	-0.8965274623466583	-0.9782592481304716	-1.719067241392386	-5.7958870130733855	-0.8559373957488167	-5.7958870130733855	-5.7958870130733855	-5.7958870130733855	-5.7958870130733855	-5.7958870130733855	-5.7958870130733855	-5.7958870130733855	-5.7958870130733855	-5.7958870130733855	-5.7958870130733855	-5.7958870130733855	-5.7958870130733855	-1.771305011998311	-5.7958870130733855	-5.7958870130733855	-5.7958870130733855	-5.7958870130733855	-5.7958870130733855	-5.7958870130733855	-5.7958870130733855	-5.7958870130733855	-5.7958870130733855	-5.7958870130733855	-0.8364841473161049	-0.5910081631907786	-0.3258855138717321	-0.018404276381092956	-0.2895414191422906	-0.086025896347755	-0.022801269283942972	-5.7958870130733855	-5.7958870130733855	-5.7958870130733855	-5.7958870130733855	-5.7958870130733855	-5.7958870130733855	-5.7958870130733855	-5.7958870130733855	-5.7958870130733855	-1.2168920302290274	-0.5268768239499572	-0.4856177708231968
O15305	0.6287438592394742	0.6163725457290873	0.5008720325281883	0.3521893654139159	0.5063663767446352	0.48749028930168764	0.5968753821922697	0.7452488384355725	0.6874405173717467	0.6213090314319613	0.6957658539203879	0.2951431743881366	0.572547027499238	0.5944825790472817	0.565640153570149	0.6829900828813759	0.6004866691126816	0.6984164144481206	0.6497040274941556	0.5006963980288524	-5.7958870130733855	-5.7958870130733855	-5.7958870130733855	-5.7958870130733855	-5.7958870130733855	-5.7958870130733855	-5.7958870130733855	-5.7958870130733855	-5.7958870130733855	-5.7958870130733855	-5.7958870130733855	-1.6024269154564819	-0.16901788998903922	-0.9490512986699474	-0.07246762758113463	-0.16056699378161327	-0.5576579219092398	-0.8984865040436771	-1.391197668919529	-5.7958870130733855	-1.88996702889716	-5.7958870130733855	-2.780495798218738	0.2674027539630354	-0.09286434779069165	-1.037023665768785	-1.0296035780362414	-0.2377306301291512	-0.8517843915674191
O15321	-0.21795302696797	-0.3541478513535427	-0.004799431848300175	-0.6777621410430725	-1.5079659959942284	-0.3630012239744918	-0.11849971789197919	-0.3116128892892916	-5.7958870130733855	0.04882025914478725	-0.13318783842986415	-0.11722714765626527	-0.20977470256751335	-0.20448317708851946	-0.5841711530937121	-0.11392674084009131	-0.08547499976344652	-0.1813586812695677	-0.4018716159357667	-0.48298585395134064	-5.7958870130733855	-5.7958870130733855	-5.7958870130733855	-5.7958870130733855	-5.7958870130733855	-5.7958870130733855	-5.7958870130733855	-5.7958870130733855	-5.7958870130733855	-5.7958870130733855	-0.7190462635513155	-1.06234713582635	-1.6793990083685657	-5.7958870130733855	-5.7958870130733855	-0.4741287818016907	-5.7958870130733855	-0.48524634547840884	-0.26213464246839174	-0.47232512087469836	-0.5286442734673563	-0.7888942127650989	-1.0718639688027365	-0.6000776292767125	-0.2608591796787165	-5.7958870130733855	-0.07958849337354836	-5.7958870130733855	-5.7958870130733855
O15344	0.08963268638830599	0.36368825537628	-0.2724743673561062	-0.07411469910055399	-0.23457498210284883	-0.0970683845641134	-0.29936184771400176	0.16231080511498122	-0.07518202887985904	0.06417826545641167	0.0024341948872882223	-0.004773621743215661	0.30701962308577985	-0.20345863302745737	-0.09339332396023554	-0.21007012044566392	0.47313810466459105	-0.3526020933231537	0.2445576120390856	-0.35699084588534946	-5.7958870130733855	-5.7958870130733855	-5.7958870130733855	-5.7958870130733855	-5.7958870130733855	-5.7958870130733855	-5.7958870130733855	-5.7958870130733855	-5.7958870130733855	-5.7958870130733855	-5.7958870130733855	-5.7958870130733855	-5.7958870130733855	-5.7958870130733855	-5.7958870130733855	-5.7958870130733855	-5.7958870130733855	-5.7958870130733855	-5.7958870130733855	-5.7958870130733855	-5.7958870130733855	-5.7958870130733855	-5.7958870130733855	-5.7958870130733855	-5.7958870130733855	-5.7958870130733855	-5.7958870130733855	-5.7958870130733855	-5.7958870130733855
O15347	0.9972649011391822	0.7953742249860412	0.7425536833762834	0.47463923571406524	1.0810331750404398	0.7716295590528423	0.8110330259906197	1.4247473886269582	0.9031254575863578	1.121902276505155	1.0524642756052336	1.0188907191395855	1.1996734955164148	0.9757877476987323	0.6691955400668398	1.0526486869203775	0.8064511751298051	0.8494924764279158	0.7417178911264742	0.8217162383100927	-5.7958870130733855	-5.7958870130733855	-5.7958870130733855	-5.7958870130733855	-5.7958870130733855	-5.7958870130733855	-5.7958870130733855	-5.7958870130733855	-5.7958870130733855	-5.7958870130733855	-0.7029429031127973	-5.7958870130733855	-0.2514381317260504	-0.7729653494663111	-5.7958870130733855	-5.7958870130733855	-0.7115347518585069	0.3220142438033504	-0.9681463275710449	-5.7958870130733855	-0.20867279506328007	-5.7958870130733855	-5.7958870130733855	0.28164824895619744	0.46895667726618456	-5.7958870130733855	0.22777554516602486	0.16206984139045627	-0.3516118804914703
O15355	1.1063599409435436	1.0205872347677252	0.5813708091931669	0.5769270668131209	0.8018199337196302	0.8688795783419787	0.7882675691652239	0.9700603579776224	0.7732198494345088	1.0213144683315765	1.0476588590661018	1.1441299052327774	1.3040636089657096	1.0733958471109004	1.0563311629183965	0.9692465453269968	0.9387700439101578	1.0333498568570132	0.983536054728811	0.6339918974873169	-5.7958870130733855	-5.7958870130733855	-5.7958870130733855	-5.7958870130733855	-5.7958870130733855	-5.7958870130733855	-5.7958870130733855	-5.7958870130733855	-5.7958870130733855	-5.7958870130733855	0.307622162692959	-0.5615261891183612	-0.14851475454493226	-0.6044408038976232	-0.612089051632783	-0.9985992212519388	-5.7958870130733855	0.7420548198212732	0.19557587365560736	0.859841573581494	0.036712103757021344	-0.31396416169180213	-0.12533553993827215	0.8586587821906979	0.8439705943455269	-0.4409315481654648	0.6041631278974161	0.1679808597488027	-0.5258588393306165
O15357	-1.3206436449227368	-5.7958870130733855	-5.7958870130733855	-5.7958870130733855	-5.7958870130733855	-5.7958870130733855	-5.7958870130733855	-0.8920783444510983	-1.6923251489845774	-1.5856358637465213	-1.1587300127142504	-5.7958870130733855	-1.1519712250714498	-1.433637019740194	-0.8925653126340872	-5.7958870130733855	-1.6832727801318694	-1.9070791733748258	-1.4575050784676042	-5.7958870130733855	-5.7958870130733855	-5.7958870130733855	-5.7958870130733855	-5.7958870130733855	-5.7958870130733855	-5.7958870130733855	-5.7958870130733855	-5.7958870130733855	-5.7958870130733855	-5.7958870130733855	-5.7958870130733855	-5.7958870130733855	-5.7958870130733855	-5.7958870130733855	-5.7958870130733855	-5.7958870130733855	-5.7958870130733855	-5.7958870130733855	-5.7958870130733855	-5.7958870130733855	-5.7958870130733855	-5.7958870130733855	-5.7958870130733855	-5.7958870130733855	-5.7958870130733855	-5.7958870130733855	-5.7958870130733855	-5.7958870130733855	-5.7958870130733855
O15371	0.9534070659469172	0.8771650799088458	0.7888966055848197	0.5881605402642222	0.5557357806518888	0.7744191101814113	0.6897795880807435	1.0188197470728972	0.6062396187734019	1.0441854142986176	0.7302693585643373	0.8792095799282564	0.40817791696278544	1.0260223189704802	0.8137968139894826	1.0539840288779234	0.7245215115118129	0.9937078308589556	0.7447232663652069	0.459241091588107	-5.7958870130733855	-5.7958870130733855	-5.7958870130733855	-5.7958870130733855	-5.7958870130733855	-5.7958870130733855	-5.7958870130733855	-5.7958870130733855	-5.7958870130733855	-5.7958870130733855	-0.8123945092570597	-0.992869064493143	-0.22320950449090507	-0.39090582297553694	-0.47680535425974024	0.29773778704763965	-5.7958870130733855	0.37442584504554843	-1.0457495469565525	-0.2848511926385221	0.2273385883433274	-0.9205847243993943	-0.9917430708713519	0.46461033003982904	0.5299290174593846	-1.4724740983792348	0.30367942375945184	0.06265227160291627	-0.324363935129573
O15372	0.5357962465177134	0.6233416466456299	0.4034189041335947	0.18006053956320936	0.3267942758160878	0.5202974238519213	0.3990492038203958	0.500671531905037	0.4267228294952917	0.508969080599284	0.6476348523722255	0.4513620074305212	0.6023733268040741	0.6118121419882299	0.5801773838744054	0.6642915173396007	0.5441269956417112	0.4942242931955137	0.47051850511532556	-0.13409325415042364	-5.7958870130733855	-5.7958870130733855	-5.7958870130733855	-5.7958870130733855	-5.7958870130733855	-5.7958870130733855	-5.7958870130733855	-5.7958870130733855	-5.7958870130733855	-5.7958870130733855	-0.15481930618196058	-1.1230253126849363	-0.03852609746291252	-0.1996976594202937	-0.263607136199172	-0.24820169408592752	-0.5463342233870317	0.597161581651308	-1.1066961761949103	-0.94074483462392	0.08667261047588685	-0.5470289705387928	-0.9689073673959002	0.5848221885330818	0.5504524115508752	-1.414353719915916	0.548559594086048	0.2601505446766444	-0.17301628398016272
O15382	0.007948032627800942	-0.06940998024788513	-0.043951979513391595	-0.13420805875778016	-0.2174183759462682	-0.18818010777394917	-0.08849027613148433	0.27905682249429636	-0.5733742030897232	0.26663246878193997	-0.28226246376365355	0.5391267664199073	-0.5023623198190454	0.6812925733369438	-0.6730500710619671	0.35736396660952063	-0.2932321751331002	0.2819903500111504	-0.3719202589396142	-0.08356478438307932	-5.7958870130733855	-5.7958870130733855	-5.7958870130733855	-5.7958870130733855	-5.7958870130733855	-5.7958870130733855	-5.7958870130733855	-5.7958870130733855	-5.7958870130733855	-5.7958870130733855	-5.7958870130733855	-5.7958870130733855	-0.8920116927507026	-0.9255741460783087	-0.8699828845330079	-5.7958870130733855	-5.7958870130733855	-0.3442517181730546	-0.7489373116548835	-5.7958870130733855	-1.5926190672555245	-0.5812860358177134	-5.7958870130733855	-0.5358211768504263	-0.5832692955097136	-1.2808833595221871	-1.0099294972226738	-0.52292269674411	-5.7958870130733855
O15397	-2.1208690627490063	-5.7958870130733855	-1.1573337588153902	-1.3967454958626482	-2.3630761717294546	-1.4558240636327098	-1.5177830977005802	-2.023880779486101	-5.7958870130733855	-1.4690740716960637	-1.4618956684961315	-5.7958870130733855	-1.7964458429245318	-1.7640859708579708	-1.8251937199646338	-1.3259939204412523	-1.8495772336808258	-1.2989785655289998	-5.7958870130733855	-5.7958870130733855	-5.7958870130733855	-5.7958870130733855	-5.7958870130733855	-5.7958870130733855	-5.7958870130733855	-5.7958870130733855	-5.7958870130733855	-5.7958870130733855	-5.7958870130733855	-5.7958870130733855	-5.7958870130733855	-5.7958870130733855	-5.7958870130733855	-5.7958870130733855	-5.7958870130733855	-5.7958870130733855	-5.7958870130733855	-5.7958870130733855	-5.7958870130733855	-5.7958870130733855	-5.7958870130733855	-5.7958870130733855	-5.7958870130733855	-5.7958870130733855	-5.7958870130733855	-5.7958870130733855	-5.7958870130733855	-5.7958870130733855	-5.7958870130733855
O15400	-0.7146581457307197	-1.1703794243089973	-0.9631958741114591	-1.631133579721217	-5.7958870130733855	-0.7585679454595529	-0.8810793575647925	-0.47010886034830374	-0.7345188483416919	-0.3773727384405499	-0.41474740102183766	-0.8395725448139563	-0.8767862206563146	-0.326705274014701	-0.5089635474941576	-0.7028602417874679	-0.7545976354751356	-0.67251410015258	-0.7643408277252166	-1.0843267998424466	-5.7958870130733855	-5.7958870130733855	-5.7958870130733855	-5.7958870130733855	-5.7958870130733855	-5.7958870130733855	-5.7958870130733855	-5.7958870130733855	-5.7958870130733855	-5.7958870130733855	-5.7958870130733855	-5.7958870130733855	-5.7958870130733855	-5.7958870130733855	-5.7958870130733855	-5.7958870130733855	-5.7958870130733855	-5.7958870130733855	-5.7958870130733855	-5.7958870130733855	-5.7958870130733855	-5.7958870130733855	-5.7958870130733855	-5.7958870130733855	-5.7958870130733855	-5.7958870130733855	-5.7958870130733855	-5.7958870130733855	-5.7958870130733855
O15427	-0.11336084545176209	-2.1635572665064204	-1.5343653857742212	-0.030893196230410928	-0.0775482837749604	-0.31367751404316285	-0.5641933369934649	0.5138832750947634	-0.22252020917007956	-0.11707489991113446	-0.12830345515646657	0.05397712926047417	-2.254100005999277	-1.409242859937331	-1.4229592643682416	-0.891324661480938	0.429238324750438	-0.7592220686527692	-0.1697809505170953	-0.36977672061268296	-5.7958870130733855	-5.7958870130733855	-5.7958870130733855	-5.7958870130733855	-5.7958870130733855	-5.7958870130733855	-5.7958870130733855	-5.7958870130733855	-5.7958870130733855	-5.7958870130733855	0.4564701137866134	0.23395888467170675	0.309085405916725	-0.7801437365443042	-1.0027117845970173	-5.7958870130733855	-0.8263613912057616	0.874809910931051	1.137155336740455	0.5779695072664633	0.8308345674132407	0.02156519792341341	0.8476108011125119	0.6866462838501176	0.8348058128771979	0.7931581576562404	0.41669008622232906	0.4285645492831661	-0.2341001583662733
O15438	-0.07987276653345826	-0.33608852885508184	-0.2814584402385773	-0.5701184698824985	-0.6509571210974773	-0.28675808397793817	-0.35691889463009674	0.013487087036572235	0.02293376093293605	-0.0717639431095904	-0.6831270030297054	-0.14655222555885067	-0.27607570892977346	-0.05173797945804599	-0.29618899706496177	-0.2645980069001118	-0.07784820503229299	-0.26102175261940735	0.06952255425466247	-0.4390824206500089	-5.7958870130733855	-5.7958870130733855	-5.7958870130733855	-5.7958870130733855	-5.7958870130733855	-5.7958870130733855	-5.7958870130733855	-5.7958870130733855	-5.7958870130733855	-5.7958870130733855	-5.7958870130733855	-5.7958870130733855	-5.7958870130733855	-5.7958870130733855	-5.7958870130733855	-5.7958870130733855	-5.7958870130733855	-0.6945156086710599	-0.9236295013395773	-0.20497431331277646	-1.4143913995754325	-5.7958870130733855	-0.9161661848839594	-1.2493657008633956	-5.7958870130733855	-5.7958870130733855	-1.7093560988485719	-5.7958870130733855	-5.7958870130733855
O15439	-0.3025286275260933	-0.5251661773826315	-0.5180542594230039	-0.3969168465625466	-0.5780182305115326	-0.5650875303759234	-0.723975382511873	-0.2777998533997717	-0.49962765051353186	-0.38538028947149167	-0.2241339958108089	-0.09752059214854016	-0.22537627611737196	-0.310849620792135	-0.3496427984168066	-0.25867788522138724	-0.059631688182437	0.19931731354390378	0.09383218292451861	-0.6107576951709397	-5.7958870130733855	-5.7958870130733855	-5.7958870130733855	-5.7958870130733855	-5.7958870130733855	-5.7958870130733855	-5.7958870130733855	-5.7958870130733855	-5.7958870130733855	-5.7958870130733855	-5.7958870130733855	-0.40409855178069465	-5.7958870130733855	-5.7958870130733855	-5.7958870130733855	-5.7958870130733855	-5.7958870130733855	-0.7501979084634807	-1.0864735995797912	0.1451966801111949	-0.8420333570029851	-0.48688281120718835	-0.747028864545968	-0.6167982353861793	-1.3471087360842808	-0.5682703048151426	-5.7958870130733855	-5.7958870130733855	-5.7958870130733855
O15446	-0.24427370863989076	-0.39267536056770236	-0.48250626785121337	-0.3163133496368525	-0.19336534166568692	-0.3913291707754586	-0.3884843986151972	-0.14488057637727006	-0.2651260898376783	-0.07896144034802857	0.009714595177840166	-0.13113655174975694	0.18671476398942724	-0.18906189012214608	-0.3856061366862357	-0.16413294107163992	-0.6028658589094824	-0.16595842804204586	-0.297528299953502	-0.8377728688258316	-5.7958870130733855	-5.7958870130733855	-5.7958870130733855	-5.7958870130733855	-5.7958870130733855	-5.7958870130733855	-5.7958870130733855	-5.7958870130733855	-5.7958870130733855	-5.7958870130733855	-5.7958870130733855	-0.21479997080914018	-5.7958870130733855	-5.7958870130733855	-5.7958870130733855	-5.7958870130733855	-5.7958870130733855	-0.11283749801575946	0.21608995388533173	-0.6068187272350358	0.5360395785489382	0.2075293078107062	0.4092599799398695	-0.9418155117970689	-0.14549317299048692	0.1413638332608231	-0.009603967136638426	-5.7958870130733855	-0.7510040171688798
O15460	-0.5438903258687158	-1.1186934480994641	-0.8055453836612192	-1.2075615068238397	-1.7012950646910747	-1.0132543818094457	-0.5869279579823077	-0.7981228375737821	-0.5559672356576421	-1.2353658441971385	-0.4697054609845345	-0.4804736305075919	-0.9738199286480197	-0.2889648467545842	-0.8751124220283674	-0.5152473105543998	-0.5944363031592947	-0.1947452252071998	-0.44060066156510463	-1.872863870390164	-5.7958870130733855	-5.7958870130733855	-5.7958870130733855	-5.7958870130733855	-5.7958870130733855	-5.7958870130733855	-5.7958870130733855	-5.7958870130733855	-5.7958870130733855	-5.7958870130733855	-5.7958870130733855	-5.7958870130733855	-1.60678373774291	-5.7958870130733855	-5.7958870130733855	-5.7958870130733855	-5.7958870130733855	-0.5528018071358441	-2.025796895480272	-5.7958870130733855	-1.2277034374480045	-5.7958870130733855	-0.6759297374226452	-0.950091197517507	-2.2393482105483575	-5.7958870130733855	-1.2231824355944876	-1.5751902870602685	-5.7958870130733855
O15498	0.23170593882521773	0.21680026786953477	0.02632177518231311	-0.18608517487825202	-0.1739631044003363	0.026562623543129892	0.09183376177947601	-0.01895847345441297	0.1785188326762109	-0.06685671417032024	0.3698184111343531	-0.14807204774132707	0.3241540143983656	0.12631006745292306	0.10554011439924123	0.17114715097673136	0.3140134623179078	0.3103323978331792	0.2553635608202029	-0.007609580999412378	-5.7958870130733855	-5.7958870130733855	-5.7958870130733855	-5.7958870130733855	-5.7958870130733855	-5.7958870130733855	-5.7958870130733855	-5.7958870130733855	-5.7958870130733855	-5.7958870130733855	-5.7958870130733855	-0.48429643967273717	-0.35340113359300046	-5.7958870130733855	-5.7958870130733855	-1.108265545777236	-5.7958870130733855	-5.7958870130733855	-0.7683170345264421	-0.1543921630742684	-0.7988912573048269	-0.9774374089904827	-0.8901966925026645	-0.12593813109524413	-0.14816563228666466	-5.7958870130733855	-0.8557227272225933	-0.8050983550381542	-0.9709417947385667
O15511	1.1543214680345277	1.1030473433832315	0.7984498014281143	0.7514276866014912	0.8026614748288342	1.0317047277747124	0.8907346539098929	1.06132386223977	0.9894730501294169	0.8127104010981433	1.0833956882429758	0.5673400429930802	1.0044714271056707	0.9418374099040777	1.0638105140708078	0.9535933854947202	1.053753013982023	1.0423967174537758	1.1316385037386982	0.7927394824073676	-5.7958870130733855	-5.7958870130733855	-5.7958870130733855	-5.7958870130733855	-5.7958870130733855	-5.7958870130733855	-5.7958870130733855	-0.7360949414279894	-5.7958870130733855	-5.7958870130733855	-0.10531164716626425	0.13596859598122743	0.9944148028521943	0.2235259709481836	0.22758058864197556	0.6215442703622295	0.3002155207856339	-0.04928710692108734	-0.04696163521699447	0.044346463779800824	-0.050589592846539126	0.05917075057044499	0.002555837515806401	0.7799036877215856	0.9571423820243178	-0.29652970699938136	0.6287772607061061	0.2717502726925141	0.22583154826627397
O15514	-1.1570788906385738	-1.3071303268169085	-5.7958870130733855	-5.7958870130733855	-5.7958870130733855	-1.6156861299792895	-1.5994787680234641	-0.7101721983285333	-5.7958870130733855	-5.7958870130733855	-0.4516025867098577	-0.5321342142481763	-0.28897933426843214	-0.6587069456644733	-5.7958870130733855	-0.9883896261890773	-0.48275711664954096	-0.895304694671723	-0.6662618993717396	-5.7958870130733855	-5.7958870130733855	-5.7958870130733855	-5.7958870130733855	-5.7958870130733855	-5.7958870130733855	-5.7958870130733855	-5.7958870130733855	-5.7958870130733855	-5.7958870130733855	-5.7958870130733855	-5.7958870130733855	-5.7958870130733855	-5.7958870130733855	-5.7958870130733855	-5.7958870130733855	-5.7958870130733855	-5.7958870130733855	-5.7958870130733855	-5.7958870130733855	-5.7958870130733855	-5.7958870130733855	-5.7958870130733855	-5.7958870130733855	-5.7958870130733855	-5.7958870130733855	-5.7958870130733855	-5.7958870130733855	-5.7958870130733855	-5.7958870130733855
O15523	-0.0008244608371990636	-0.28056386433330727	-5.7958870130733855	-5.7958870130733855	-5.7958870130733855	0.04125943235884761	-0.3365010181303381	-0.1310973781759935	-1.2594131676072697	0.05307304434881623	-5.7958870130733855	0.1459304549918636	-0.3021169298460701	0.032864663371422596	-0.016020762693025537	0.1600421144669587	-0.02237001504998227	0.31392074935448927	-0.1811658305774364	-0.0767919564756205	-5.7958870130733855	-5.7958870130733855	-5.7958870130733855	-5.7958870130733855	-5.7958870130733855	-5.7958870130733855	-5.7958870130733855	-5.7958870130733855	-5.7958870130733855	-5.7958870130733855	-0.24232558698605894	-5.7958870130733855	0.8891478318746104	-0.5036616722261817	-5.7958870130733855	-5.7958870130733855	-5.7958870130733855	1.1985606598491692	0.586829463686821	-5.7958870130733855	0.9737184258660418	0.41358214019886985	-5.7958870130733855	0.9315137868835482	0.8722756818205314	0.3474502244117195	0.5088773441057202	1.2851831781148275	-5.7958870130733855
O15525	-1.2011607860715692	-0.29019650691114546	-5.7958870130733855	0.33938344575835877	-0.5206470839200475	-0.2443747467508266	-0.2775656620291298	-0.11901575677530668	-0.7062653952222375	-5.7958870130733855	-0.5094091202510518	-0.892976255697936	-0.28899577442026575	-1.1224956257729715	-0.6799376233041237	-1.1599371405566021	-0.9667806169764571	-0.567852805273231	-0.49949912167995203	-0.661200319923737	-5.7958870130733855	-5.7958870130733855	-5.7958870130733855	-5.7958870130733855	-5.7958870130733855	-5.7958870130733855	-5.7958870130733855	-5.7958870130733855	-5.7958870130733855	-5.7958870130733855	-0.8788015813012194	-0.3817869810959666	-0.5894356156847518	-1.5665525012233357	-5.7958870130733855	-5.7958870130733855	-5.7958870130733855	-0.5330373667326709	-0.36752113511247136	-1.148843773278055	-0.4843099480897861	-0.8017148658503375	0.05650800021439957	-0.3724213888471339	-1.2004651143001281	-0.19183592518862508	-0.28613397060063733	-0.38178363215918404	-5.7958870130733855
O15530	-1.2836920286600997	-0.7981083628845549	-1.0004911386819795	-5.7958870130733855	-5.7958870130733855	-0.9862746383637457	-0.7716831072132047	-0.9676267576483031	-1.1432710385851017	-5.7958870130733855	-0.9550284516428493	-5.7958870130733855	-1.1917340223279795	-1.866388299258682	-1.3756782769592582	-1.4302148037312599	-0.8639267573226472	-0.9685315786855941	-0.8618096912349332	-2.238766702003416	-5.7958870130733855	-5.7958870130733855	-5.7958870130733855	-5.7958870130733855	-5.7958870130733855	-5.7958870130733855	-5.7958870130733855	-5.7958870130733855	-5.7958870130733855	-5.7958870130733855	-5.7958870130733855	-5.7958870130733855	-5.7958870130733855	-5.7958870130733855	-5.7958870130733855	-5.7958870130733855	-5.7958870130733855	-5.7958870130733855	-5.7958870130733855	-5.7958870130733855	-5.7958870130733855	-5.7958870130733855	-5.7958870130733855	-5.7958870130733855	-5.7958870130733855	-5.7958870130733855	-5.7958870130733855	-5.7958870130733855	-5.7958870130733855
O15541	-0.27185675672708937	-1.7327064189292734	-1.2605304371678163	-5.7958870130733855	-5.7958870130733855	-0.38017936780635475	-0.42984029584069294	-0.3296740526746641	-5.7958870130733855	-0.7838216720214348	-0.4255816181795203	-0.2722710784325823	-0.1609610871090673	-0.42160637311340027	-0.2562824655407503	-0.4501253785167623	-0.2554818665623053	-1.034785191963253	-0.31332272054514504	-0.4931881226844167	-5.7958870130733855	-5.7958870130733855	-5.7958870130733855	-5.7958870130733855	-5.7958870130733855	-5.7958870130733855	-5.7958870130733855	-5.7958870130733855	-5.7958870130733855	-5.7958870130733855	-5.7958870130733855	-5.7958870130733855	-1.301304402548807	-1.0165832085019322	-5.7958870130733855	-5.7958870130733855	-5.7958870130733855	-0.5896148849414702	-5.7958870130733855	-1.3198778026762061	-1.482742541754792	-5.7958870130733855	-5.7958870130733855	-0.5485928337255539	-0.35712379832065344	-5.7958870130733855	-5.7958870130733855	-5.7958870130733855	-5.7958870130733855
O43143	1.2118457199373625	1.0967302932572154	0.8089188133193435	0.7949166568772749	0.9106503776210412	1.122378981721232	0.8578389131474445	1.1238707639722547	0.8823979886604449	1.1384475319703204	1.2671922745102242	1.316892878805019	1.3992788592593546	1.1372724809594992	1.2527208569550297	1.0984623612906232	1.1178324234071724	1.5084587645081409	1.0446814786159866	0.6531343319651016	-5.7958870130733855	-5.7958870130733855	-5.7958870130733855	-5.7958870130733855	-5.7958870130733855	-5.7958870130733855	-5.7958870130733855	-5.7958870130733855	-5.7958870130733855	-5.7958870130733855	0.11955346249694362	0.25328310990298064	-0.227009657224783	-0.4441496618568378	-0.4609904758235407	-0.47962589971835645	-0.6952799418763054	0.4562238597964832	0.9520755065789231	0.4685880603575359	0.79390184171797	0.8717984368410608	1.034214745166399	0.301075333844984	0.3956661731349749	0.6228703844499492	0.4927046823277368	-0.06026100597118924	-0.4337144849253555
O43148	-0.07925262979497498	-0.6301372821986438	-0.6960987209015005	-0.35758845362287317	-0.4999963440193074	-0.5330755778212866	-0.6422180026436616	-0.08510998711143869	-0.4605176945867273	-0.28483748493809324	-0.47683051851687125	-0.23837657446586302	-0.07735025576636809	-0.3919646351200429	-0.3173063195631169	-0.10964441574296371	-0.3592721400780165	-0.31362362774172714	-0.012408584945228002	-0.1516292383954324	-5.7958870130733855	-5.7958870130733855	-5.7958870130733855	-5.7958870130733855	-5.7958870130733855	-5.7958870130733855	-5.7958870130733855	-5.7958870130733855	-5.7958870130733855	-5.7958870130733855	-5.7958870130733855	-0.9190275829422458	-0.7364158243487818	-5.7958870130733855	-5.7958870130733855	-5.7958870130733855	-5.7958870130733855	-0.33478702181489906	-0.47283336517141433	-0.0988136783841592	-0.1610344868581099	-1.539385614509075	-0.8282896240424811	-0.6639444322448993	-0.4597008919476407	-5.7958870130733855	-0.4273670361290939	-0.9128676118571699	-5.7958870130733855
O43149	-1.0152096939457966	-1.3924996424564837	-1.1857028946469155	-1.4898307855270212	-5.7958870130733855	-1.2362503553444746	-1.1740802948644233	-0.9577438611808318	-0.8879499541447823	-1.298906746369387	-0.9365177869937661	-0.513292315552659	-0.8777066783703745	-1.0493361877676173	-0.9158046924902026	-1.0614354179775294	-1.1432922015934273	-1.0635886146963858	-1.6585197500267344	-5.7958870130733855	-5.7958870130733855	-5.7958870130733855	-5.7958870130733855	-5.7958870130733855	-5.7958870130733855	-5.7958870130733855	-5.7958870130733855	-5.7958870130733855	-5.7958870130733855	-5.7958870130733855	-5.7958870130733855	-0.9041858570044131	-0.3493806345448102	-0.6619772454409604	-0.5200622896238285	-1.0872315813189606	-0.6554445239006569	-5.7958870130733855	-5.7958870130733855	-5.7958870130733855	-5.7958870130733855	-5.7958870130733855	-5.7958870130733855	-5.7958870130733855	-5.7958870130733855	-5.7958870130733855	-5.7958870130733855	-0.5095113914029982	-0.5850950932591997
O43156	-0.10790079453114393	-0.42867903372146227	-0.43771327189425313	-1.1557284685737919	-0.5903535804144587	-0.2001362290461276	-1.1349378543341446	-0.13235792167635024	-0.5040421276600199	-0.8472819844283689	-0.31864191521197177	-1.6805736696201277	-0.3776849589264142	-0.17849908658401162	-0.37726587663644445	-0.11844121109418691	-0.5358718418180726	-0.33994306893136556	-0.9738108801610578	-5.7958870130733855	-5.7958870130733855	-5.7958870130733855	-5.7958870130733855	-5.7958870130733855	-5.7958870130733855	-5.7958870130733855	-5.7958870130733855	-5.7958870130733855	-5.7958870130733855	-5.7958870130733855	-5.7958870130733855	-5.7958870130733855	-5.7958870130733855	-5.7958870130733855	-5.7958870130733855	-5.7958870130733855	-5.7958870130733855	-1.7740662027423602	-5.7958870130733855	-5.7958870130733855	-5.7958870130733855	-5.7958870130733855	-5.7958870130733855	-1.6885046016487546	-1.441654983420075	-5.7958870130733855	-1.090322290711598	-5.7958870130733855	-5.7958870130733855
O43159	-0.27847841063836015	-0.3887311493488405	-0.264241069547919	-0.6312936191901112	-0.3810836510797086	-0.5229491636778412	-0.57336268260824	-0.211638484245361	-0.1771729470585659	-0.18387517836441516	-0.3378393378549305	-0.1336385563691229	0.10352437582216138	-0.1346388379025455	-0.3329668104598499	-0.34524959955944373	-0.17224505059825315	-0.6549640603030088	-0.3701602803720868	-0.3645531934768646	-5.7958870130733855	-5.7958870130733855	-5.7958870130733855	-5.7958870130733855	-5.7958870130733855	-5.7958870130733855	-5.7958870130733855	-5.7958870130733855	-5.7958870130733855	-5.7958870130733855	-1.5868621137719112	-1.41932368622487	-1.6539272837991308	-5.7958870130733855	-5.7958870130733855	-5.7958870130733855	-5.7958870130733855	-0.7516775624878668	-0.37769115225474814	-0.8134613781429412	-0.7154036191629589	-0.4895779979630393	-0.46580801692115603	-0.8663020176025442	-1.0865993392771336	-0.7633186188293123	-0.7419786970811802	-5.7958870130733855	-1.3506546595298012
O43169	0.9844843076504445	1.0105906752882985	1.1236412195003065	0.5880332363707346	0.747911011255796	1.0620226340050252	0.6686796302869941	1.1673684798782527	0.8121120752560965	0.9848570611201696	0.9017474595156834	1.5191312037264015	0.7646004640802028	1.048648008988376	1.1971964334770875	1.0212774127702373	1.0385946511371615	1.0321689070648066	1.0337092217893145	0.7474532179163433	-5.7958870130733855	-5.7958870130733855	-5.7958870130733855	-5.7958870130733855	-5.7958870130733855	-5.7958870130733855	-5.7958870130733855	-5.7958870130733855	-5.7958870130733855	-5.7958870130733855	-0.34418516836378676	-0.09402047650823149	-0.431367619440129	0.0277898985055101	-1.3275013079247362	-0.11082327971308453	-0.9072172323532309	0.16867850069279766	0.7487333200505257	0.02929954942794934	0.17321883380033407	0.2578642939464222	0.5360156588744923	0.1261859548026363	0.019434826382249536	0.283798702645497	-0.15690632747661262	-0.47231907967336234	-0.01947817562635777
O43172	0.012309129917745042	-0.2542589863083759	-0.5727737894316293	-0.01694361165520294	-0.4237454218679173	-0.021612276539709763	-0.16012445007000967	0.2811005379428544	-0.10819949507586904	0.12185517715215745	0.2833506664350507	0.3239460535336849	0.345236192471656	0.20227598332410443	0.15885178291771523	0.2058072267307036	0.023607431273617693	0.018464769902686813	0.16118006632674353	-0.16535977357042503	-5.7958870130733855	-5.7958870130733855	-5.7958870130733855	-5.7958870130733855	-5.7958870130733855	-5.7958870130733855	-5.7958870130733855	-5.7958870130733855	-5.7958870130733855	-5.7958870130733855	0.04893170291173184	0.04344742128031133	-0.285393930974588	-0.6455203096538287	-0.6312266069525156	-0.5677870811369231	-5.7958870130733855	0.37518363198925697	0.6704484255268641	-0.2077631519837699	0.5861346944864224	0.54854490163077	0.4778492350582968	0.038344288818094575	0.13031178308246139	0.2165187515048397	0.0446631749331011	-0.2784660965134811	-0.5131110125096092
O43175	0.6335730435099752	-0.040610039291813026	-0.5254848100928564	0.023142267424952456	-0.14485911255963432	0.7383433162180882	-0.05634625966891851	1.2738419417837268	0.8553283584111723	0.6920143473500964	0.44759302845967375	0.5122455437022055	0.8189250126422969	0.8799076001640388	-0.07608076419009552	0.6583991320450348	0.8615368642731144	0.8114853451407411	1.1336748661100058	0.47026422475359186	-5.7958870130733855	-5.7958870130733855	-5.7958870130733855	-5.7958870130733855	-5.7958870130733855	-5.7958870130733855	-5.7958870130733855	-5.7958870130733855	-5.7958870130733855	-5.7958870130733855	0.3121351910295995	0.271082245404256	1.1454056743918357	0.39945761405208674	-0.027833214199051506	0.3592843523058879	0.40105838773959923	0.9630856936244611	0.6712675099705494	0.7245273914129748	0.8032206915668909	0.45036897853151986	0.792767961931492	1.4084068703069874	1.5906562573543916	0.4548825108941398	1.5909889582151286	0.6923599172642904	0.4835823134695735
O43181	-0.07913238184577771	-0.329897338164712	-0.5691376629536778	-0.4951344164918445	-0.3026839444917083	-0.5350163710032086	-0.3821186621250843	-0.19158407649154413	-0.07626190481955619	-0.09458476612235199	0.023075929600687824	-0.307395488099643	-0.017399039765306205	-0.16091796505678993	0.007301299003303202	0.1207192030063661	-0.25327069557197196	-0.098769343228894	0.01971125376653334	-0.797299660425215	-5.7958870130733855	-5.7958870130733855	-5.7958870130733855	-5.7958870130733855	-5.7958870130733855	-5.7958870130733855	-5.7958870130733855	-5.7958870130733855	-5.7958870130733855	-5.7958870130733855	-5.7958870130733855	-0.339338973643133	-5.7958870130733855	-5.7958870130733855	-5.7958870130733855	-5.7958870130733855	-5.7958870130733855	-0.09350100688296048	0.22440825404362877	-0.1953478138134685	-0.024594805371756755	0.26329098730637035	0.16326515810295478	-0.2528850984873231	-0.2723105764184257	-0.285121576874269	-0.44716510325971026	0.07745134620868832	-5.7958870130733855
O43237	0.24287578651160013	0.32461026606669463	0.12181354613611722	-0.30284532371251494	0.26345221417291625	0.19770758233703972	0.11623465817861875	0.3647933726227908	0.03264574891313724	0.32419998031813807	0.3960441292549871	0.07271731232360915	0.26866932654170766	0.3869688651033384	0.15598874148673605	0.4382492808950562	0.3201610605816425	0.5009445750987589	0.19713165639981037	-0.09396488093801421	-5.7958870130733855	-5.7958870130733855	-5.7958870130733855	-5.7958870130733855	-5.7958870130733855	-5.7958870130733855	-5.7958870130733855	-5.7958870130733855	-5.7958870130733855	-5.7958870130733855	-5.7958870130733855	-1.4519566537667543	-0.3125810114183829	-5.7958870130733855	-5.7958870130733855	-5.7958870130733855	-0.6712388633665206	0.25827420349090763	-0.9550628243431412	-0.7662445895971325	-0.3297074829420424	-1.099111096416401	-0.9510795315624738	0.20574343420602317	-0.15497177187715752	-2.4333974581732423	-0.13184599348787898	-0.7507927333871174	-0.6319006906466844
O43240	-1.9757910170035633	-2.6049193619408295	0.3262177929170067	0.4723448158907476	-0.3214946870402353	-0.8719898327879207	0.9179009244349291	-1.697325100218443	-5.7958870130733855	-1.3144528723156554	-5.7958870130733855	-1.1525300187782639	-5.7958870130733855	-1.9747154996010265	-1.3657598543573217	-5.7958870130733855	-1.2267117624128223	-5.7958870130733855	-1.4888604228701054	0.38937876690222745	-5.7958870130733855	-5.7958870130733855	-5.7958870130733855	-5.7958870130733855	-5.7958870130733855	-5.7958870130733855	-5.7958870130733855	-0.42122158841429547	-0.25756814668342903	-5.7958870130733855	0.7404777166064831	0.9112051806766921	0.9809989355655419	1.0102141839939602	0.9397385141651277	1.1245299763501557	0.9633981634937578	-0.9513902926839402	-5.7958870130733855	0.23462214294152264	-0.9259456153578858	0.05999310119545754	-1.1007163642689133	-5.7958870130733855	-0.5422206684023647	-0.06631264016331977	0.17997087899946454	0.5708865424438402	1.0449761618051838
O43242	1.3012152221335664	1.3153548948239564	1.0466501120455853	0.9543510653028302	0.9433331733303678	1.0362110016390245	1.1108531187548059	1.2008191221312807	1.0542889847638715	1.1616852692429216	1.2456280688648775	1.1997654573209924	1.3416718181630403	1.154733460945073	1.22858947932992	1.2628333327601944	1.1979218704706605	1.3398753222200988	1.240871642310443	0.7752067979502455	-5.7958870130733855	-5.7958870130733855	-0.045499156305203896	-5.7958870130733855	-5.7958870130733855	2.0273007926089224	-5.7958870130733855	-5.7958870130733855	-5.7958870130733855	-5.7958870130733855	0.36149825266977126	0.35200154178664594	0.6807712351075156	0.2806400989557689	0.05403067257081732	0.13882141366926437	-0.07993471275023524	1.0714705162483675	0.9611202780430405	0.6642863561510035	1.0276109043141144	0.6460180469731235	0.9793543283103803	1.0108577537329797	1.0773119337944101	0.5488177890283463	1.0378589647901526	0.5102429135601612	0.2218290608400573
O43252	-0.12282039728803758	-0.2655566876799448	-0.34937941786127447	-0.48575923493835904	-0.47919646492236756	-0.24799150349811885	-0.09047460554797934	-0.028180080694635904	-0.07946289468974335	-0.23476493734332549	-0.041443238599051885	0.08710225225028768	0.01451850837835197	0.051193920782069045	-0.03307221149791684	-0.19443170528679635	0.04345985585277586	0.27701298291336224	-0.015504960733406745	-0.338785082168989	-5.7958870130733855	-5.7958870130733855	-5.7958870130733855	-5.7958870130733855	-5.7958870130733855	-5.7958870130733855	-5.7958870130733855	-5.7958870130733855	-5.7958870130733855	-5.7958870130733855	-0.5895432396341656	-5.7958870130733855	-0.7809958433430948	-5.7958870130733855	-5.7958870130733855	-5.7958870130733855	-5.7958870130733855	-0.3880408376836983	-5.7958870130733855	-0.4652306054737149	-5.7958870130733855	-1.6298574662349699	-5.7958870130733855	-0.0896571856484357	-0.3039632180851953	-5.7958870130733855	-0.642691823256614	-5.7958870130733855	-5.7958870130733855
O43264	-0.5840455213828425	-0.6473786506212544	-0.8620253629589054	-0.8854530053854386	-0.8458805237844879	-1.4144721835933673	-1.1615325131249958	-0.4710233021907926	-1.496215412482702	-0.8897075051410771	-0.4513663794797189	-0.6974188493461771	-0.6924164585230821	-0.6485144646282835	-0.6855215451482758	-0.49721002122474334	-1.0468457321659501	-0.6336025950311962	-0.9690886992339622	-0.5550738270699069	-5.7958870130733855	-5.7958870130733855	-5.7958870130733855	-5.7958870130733855	-5.7958870130733855	-5.7958870130733855	-5.7958870130733855	-5.7958870130733855	-5.7958870130733855	-5.7958870130733855	-5.7958870130733855	-5.7958870130733855	-5.7958870130733855	-5.7958870130733855	-5.7958870130733855	-5.7958870130733855	-5.7958870130733855	-1.3283303057552953	-5.7958870130733855	-5.7958870130733855	-1.2975599546356762	-1.24091041031616	-1.0129008482704744	-1.2004889146072297	-1.3713925287627955	-5.7958870130733855	-1.2192661863473133	-5.7958870130733855	-1.3910923321613309
O43278	-5.7958870130733855	-5.7958870130733855	-0.6405336431924336	-0.7425312870258888	-2.0054025639346285	-5.7958870130733855	-0.747877561166521	-5.7958870130733855	-5.7958870130733855	-5.7958870130733855	-5.7958870130733855	-5.7958870130733855	-5.7958870130733855	-5.7958870130733855	-5.7958870130733855	-5.7958870130733855	-5.7958870130733855	-5.7958870130733855	-5.7958870130733855	-1.2337236479131488	-5.7958870130733855	-5.7958870130733855	-5.7958870130733855	-5.7958870130733855	-5.7958870130733855	-5.7958870130733855	-5.7958870130733855	-5.7958870130733855	-5.7958870130733855	-5.7958870130733855	-5.7958870130733855	0.3975713147618208	0.5906947278252258	0.09295856773222914	0.17978268676969594	0.15100710005797835	0.24140875688368535	-5.7958870130733855	-5.7958870130733855	-5.7958870130733855	-5.7958870130733855	-5.7958870130733855	-5.7958870130733855	-5.7958870130733855	-5.7958870130733855	-5.7958870130733855	-0.6999880872188936	-1.002636655925325	0.3578369612036213
O43290	0.205304588044894	0.16803158965483897	-0.10395056194796866	-0.10821795677128941	0.05596571726174808	0.11166649929195128	-0.13336548210352325	0.18256814851333705	-0.08400008686473301	0.29157203902792994	0.42913148550247254	0.1930846476335361	0.4461040310069873	0.14734521290009853	0.2108710119922897	0.26671544747059184	0.18942509074386285	0.017080007515725793	0.09814461277322765	-0.041595753926625574	-5.7958870130733855	-5.7958870130733855	-5.7958870130733855	-5.7958870130733855	-5.7958870130733855	-5.7958870130733855	-5.7958870130733855	-5.7958870130733855	-5.7958870130733855	-5.7958870130733855	-0.3151532919391641	-0.3672688035714105	-0.7664155038344388	-0.9955169416965056	-1.0741110125933833	-1.0139530276939246	0.8836296944006241	-0.03653111818742797	0.1367086696120832	-0.5965073479635111	0.09430691797626702	0.41792050028065286	0.04034897072674749	-0.3979461575223913	-0.19784072604661757	-0.18854757852347334	-0.20816076903950725	-0.9885582945219742	-0.57026888912443
O43291	-1.1311614107612986	-1.654907997195605	-1.478358493126588	-5.7958870130733855	-5.7958870130733855	-5.7958870130733855	-0.4553242970462666	-1.5671530146373034	-5.7958870130733855	-0.07133522737809028	-5.7958870130733855	0.13517664274856872	-1.1337974417373804	-0.9232913538764727	0.20776596441634346	-0.43581959713547397	-5.7958870130733855	-1.028163756926594	-0.307682475181909	-5.7958870130733855	-5.7958870130733855	-5.7958870130733855	-5.7958870130733855	-5.7958870130733855	-5.7958870130733855	-5.7958870130733855	-5.7958870130733855	-5.7958870130733855	-5.7958870130733855	-5.7958870130733855	-5.7958870130733855	-5.7958870130733855	-5.7958870130733855	-5.7958870130733855	-5.7958870130733855	-5.7958870130733855	-5.7958870130733855	-5.7958870130733855	-5.7958870130733855	-5.7958870130733855	-5.7958870130733855	-5.7958870130733855	-5.7958870130733855	-5.7958870130733855	-5.7958870130733855	-5.7958870130733855	-5.7958870130733855	-5.7958870130733855	-5.7958870130733855
O43292	-0.9285617120263419	-0.48369863771279775	-0.3578660949154724	-0.2568396148162726	-0.04462695369815985	-5.7958870130733855	-0.3603568006134004	-0.38156755872343884	-0.9768831868025654	-0.838829744590817	-0.6268453392513871	-0.08031714608420117	-0.41492777815157095	-0.7212375004649196	-0.4628127346155686	-0.42507444497166436	-0.5938023683979086	-0.746852140176288	-0.45731110732227737	0.31344002818066113	-5.7958870130733855	-5.7958870130733855	-5.7958870130733855	-5.7958870130733855	-5.7958870130733855	-5.7958870130733855	-5.7958870130733855	-5.7958870130733855	-5.7958870130733855	-5.7958870130733855	0.4717869143115835	-1.3697034412845341	-5.7958870130733855	-5.7958870130733855	-5.7958870130733855	-5.7958870130733855	-5.7958870130733855	-0.3267883672936199	-0.2897392036208841	-0.7419734389424016	-0.8130861338252102	-0.28079278837557886	-0.31190366739970854	-1.1396978375261162	-0.49929291286981603	-0.7566035402244281	-0.6379825782167994	-5.7958870130733855	-5.7958870130733855
O43293	-0.9196569665523814	-5.7958870130733855	-5.7958870130733855	-5.7958870130733855	-1.3470635859449946	-1.0389685610837638	-5.7958870130733855	-0.8680315988734665	-5.7958870130733855	-0.710709622433485	-0.7827761271719194	-5.7958870130733855	-1.1670464442125206	-0.6720456253137094	-0.8285456910239835	-0.7704296055307124	-0.6321599699019851	-0.6314207182052853	-0.8326719756404967	-1.2090382481027198	-5.7958870130733855	-5.7958870130733855	-5.7958870130733855	-5.7958870130733855	-5.7958870130733855	-5.7958870130733855	-5.7958870130733855	-5.7958870130733855	-5.7958870130733855	-5.7958870130733855	-5.7958870130733855	-5.7958870130733855	-5.7958870130733855	-5.7958870130733855	-5.7958870130733855	-5.7958870130733855	-5.7958870130733855	-5.7958870130733855	-5.7958870130733855	-5.7958870130733855	-5.7958870130733855	-5.7958870130733855	-5.7958870130733855	-5.7958870130733855	-5.7958870130733855	-5.7958870130733855	-5.7958870130733855	-5.7958870130733855	-5.7958870130733855
O43301	-0.4517461721985421	-0.9795723161567427	-1.194464600974564	-5.7958870130733855	-5.7958870130733855	-5.7958870130733855	-1.217269943916352	-0.5610091377761093	-0.7490975930878588	-0.6558376794040046	-0.44286024643312416	-1.1141589493986404	-0.9569215344526208	-0.494093252499094	-0.9443189198301738	-0.5202559767774485	-1.204069287034755	-0.8835810496140325	-0.38040274488460657	-5.7958870130733855	-5.7958870130733855	-5.7958870130733855	-5.7958870130733855	-5.7958870130733855	-5.7958870130733855	-5.7958870130733855	-5.7958870130733855	-5.7958870130733855	-5.7958870130733855	-5.7958870130733855	-5.7958870130733855	-5.7958870130733855	-5.7958870130733855	-5.7958870130733855	-5.7958870130733855	-5.7958870130733855	-5.7958870130733855	-5.7958870130733855	-5.7958870130733855	-5.7958870130733855	-5.7958870130733855	-5.7958870130733855	-5.7958870130733855	-5.7958870130733855	-5.7958870130733855	-5.7958870130733855	-5.7958870130733855	-5.7958870130733855	-5.7958870130733855
O43314	-1.5759512691319393	-0.8563390434429392	-0.47819335231791027	-5.7958870130733855	-0.6588500756546556	-0.5443486724426646	-0.5447558417496371	-1.9043680597553079	-5.7958870130733855	-1.3681920180033638	-0.7799152477855885	-5.7958870130733855	-0.9393821784249325	-1.4674585399441167	-1.016205698376448	-5.7958870130733855	-1.09397362580148	-5.7958870130733855	-5.7958870130733855	-5.7958870130733855	-5.7958870130733855	-5.7958870130733855	-5.7958870130733855	-5.7958870130733855	-5.7958870130733855	-5.7958870130733855	-5.7958870130733855	-5.7958870130733855	-5.7958870130733855	-5.7958870130733855	-5.7958870130733855	-5.7958870130733855	-5.7958870130733855	-5.7958870130733855	-5.7958870130733855	-5.7958870130733855	-5.7958870130733855	-0.9076606095528152	-5.7958870130733855	-5.7958870130733855	-5.7958870130733855	-5.7958870130733855	-5.7958870130733855	-0.7159027681828162	-1.1722493745505456	-5.7958870130733855	-5.7958870130733855	-1.3092302619739822	-5.7958870130733855
O43324	0.5979829309277231	0.7264997105071892	0.42991095879226615	0.35820814753661684	0.4415669740724546	0.5420811885988331	0.5265377156960709	0.6239716801168266	0.6754829126748628	0.3816672641500769	0.6454187060863149	0.4069455222807016	0.496587596160732	0.6206331006744072	0.5972548274511287	0.5095382961543953	0.5592864307199706	0.5666372648846753	0.49532775954523073	-0.09862174356250841	-5.7958870130733855	-5.7958870130733855	-5.7958870130733855	-5.7958870130733855	-5.7958870130733855	-5.7958870130733855	-5.7958870130733855	-5.7958870130733855	-5.7958870130733855	-5.7958870130733855	-0.7047467617203319	-0.8084737778701732	-0.160836511465553	-0.7565350504341906	0.16388545572587065	-0.40331909701259094	-0.2234933911025002	0.6025427020325714	-0.6765480502246874	-0.9205440307653594	0.007785652820290467	-1.5542600422335464	-0.8510671933830087	0.2818632919310162	0.35662643573183067	-5.7958870130733855	0.10435018554134115	0.12969070526443294	-0.3233379660589587
O43379	-0.915480709881656	-0.9788339114934698	-1.135186473920794	-0.899256746905169	-0.7081139596498706	-0.7034886886801361	-0.5507752205850547	-0.7415886459821657	-0.9225123422937321	-0.9513039976398157	-0.6702924744110905	-0.9895734840304806	-0.780979756910167	-0.5253775999961989	-0.6668277502317488	-0.7374881445299605	-0.6429243538756644	-0.3909533590908121	-0.9235184700707175	-5.7958870130733855	-5.7958870130733855	-5.7958870130733855	-5.7958870130733855	-5.7958870130733855	-5.7958870130733855	-5.7958870130733855	-5.7958870130733855	-5.7958870130733855	-5.7958870130733855	-5.7958870130733855	-5.7958870130733855	-5.7958870130733855	-5.7958870130733855	-5.7958870130733855	-5.7958870130733855	-5.7958870130733855	-5.7958870130733855	-5.7958870130733855	-5.7958870130733855	-5.7958870130733855	-5.7958870130733855	-5.7958870130733855	-5.7958870130733855	-5.7958870130733855	-5.7958870130733855	-5.7958870130733855	-5.7958870130733855	-5.7958870130733855	-5.7958870130733855
O43390	1.9915809069296917	1.8753441625783875	1.4882403513488645	1.60965915618441	1.711066780898236	1.7702099512869716	1.5653713879883437	2.039708304265478	1.796254794442501	1.955357708156016	1.9419299955309945	2.0386868504652083	2.0243455712087033	1.9668753607759948	1.9996635810215035	1.958779779943116	2.015862814349424	2.0048572755664185	1.9999488320665366	1.5344089730234176	-5.7958870130733855	-5.7958870130733855	-5.7958870130733855	-5.7958870130733855	-5.7958870130733855	-5.7958870130733855	-5.7958870130733855	-5.7958870130733855	-5.7958870130733855	-5.7958870130733855	1.151823210276005	1.3425329802569925	1.025013087924984	0.5961110500398258	0.5713773998753021	0.3497762951210331	0.3200177062686239	1.7497498494607766	1.9202215550434094	1.518702109744744	1.958221308520931	1.7946689370631126	2.1279281654054447	1.5880363506405426	1.5697735968916444	1.7865867033039453	1.6168769720219054	1.0044964198818476	0.8483543026042276
O43395	0.23210098270733753	-0.10515267576920871	-0.41124157263236055	-0.23360746199180665	-0.1958352099078451	0.12469066036986405	-0.10377890370914325	0.03370050089491146	-0.1592278364883399	0.12475848984568838	0.295632220614076	0.12119903756649907	0.4813421633839898	0.17412604254007333	0.2573226032316071	0.0779366904601745	0.11375622688669314	-0.012840259038734418	0.12435327012231853	-0.3761746904671828	-5.7958870130733855	-5.7958870130733855	-5.7958870130733855	-5.7958870130733855	-5.7958870130733855	-5.7958870130733855	-5.7958870130733855	-5.7958870130733855	-5.7958870130733855	-5.7958870130733855	-0.39295990377403905	-0.14265649935989766	-0.5966398135467901	-1.3355271068744623	-1.9192525072150843	-1.7906626574279205	-0.984200613468593	0.17785839715961163	0.6078852457925248	-0.07629376161220137	0.6237830709420198	0.5137640834785209	0.7350613961513344	-0.03148366479392067	0.12408226541099752	0.15603821488769276	0.17012039889087152	-0.4730941841381591	-0.6531148941706303
O43396	0.9003753428010365	0.8914832835524105	0.5745574273001289	0.7353451369028519	0.6348982518786548	0.7213001835303962	0.6344259470718051	0.9491879594764226	0.8248953778542047	0.8253028769055494	0.8521626033135136	0.6493088148371022	0.8430701092549945	0.862164562211492	0.9249686842811751	0.9285249877477493	0.9235148739768654	0.9059623438864713	0.742631496678489	0.5366126412810873	-5.7958870130733855	-5.7958870130733855	-5.7958870130733855	-5.7958870130733855	-5.7958870130733855	-5.7958870130733855	-5.7958870130733855	-5.7958870130733855	-5.7958870130733855	-5.7958870130733855	-0.09812713989583688	0.40826298460896726	0.8864207694382717	0.5715990133000283	0.12561660234669733	0.4652398219014183	0.07042865926045419	0.7433907403701021	0.5992709004460277	0.5244828238220399	0.7195582868310081	0.14456709578294122	0.7266311830572262	1.0980056920958567	1.0770595228066713	0.29941875483051666	0.7771911597848956	0.5033315876474885	0.37600304750393493
O43399	0.4934540065020883	0.4193570814936006	0.38541318059103036	0.3506082191869548	0.35871595572359216	0.781258075165381	0.4764715535395415	0.8420671099393615	0.5729788845242538	0.7087504751362858	0.7777700992822265	0.434529948307338	0.6397055855342584	0.5575895034184094	0.5970906905778308	0.8010761759222014	0.5386352884159542	0.45778735966901696	0.6210688564307011	0.40312591963349276	-5.7958870130733855	-5.7958870130733855	-5.7958870130733855	-5.7958870130733855	-5.7958870130733855	-5.7958870130733855	-5.7958870130733855	-5.7958870130733855	-5.7958870130733855	-5.7958870130733855	-0.8042947117738594	-0.6642153007827055	-0.044916466176439435	-0.5966048396581289	-0.6073505191839832	-0.3503787207425234	-0.5620086839711422	0.6134492206615195	0.43764394871620976	-0.061092800285606215	0.21556725117501524	-0.14581485026264715	-0.14937581021030286	0.5320208438672818	0.6778073604398013	-0.269726416314878	0.41969858385238645	-0.14441652797784654	-0.3006760123734371
O43402	0.036766657671943544	-0.07634114245925	-0.3268588066295971	-0.40200429642555496	-0.3332013029506665	-0.22000353905951658	-0.08734498872371496	-0.11557619573779365	-0.10498123844535286	-0.13510048831461455	0.09260877151329368	0.023542886829877974	-0.0109882068123287	0.12540772631842212	-0.031713035333615955	-0.012937200113955882	0.09184611707775964	0.009896841049669107	-0.10761675631945626	-0.31513242756079957	-5.7958870130733855	-5.7958870130733855	-5.7958870130733855	-5.7958870130733855	-5.7958870130733855	-5.7958870130733855	-5.7958870130733855	-5.7958870130733855	-5.7958870130733855	-5.7958870130733855	-0.4557893245933131	-0.9685056477745131	-5.7958870130733855	-5.7958870130733855	-5.7958870130733855	-5.7958870130733855	-5.7958870130733855	-0.550661450451869	-0.13869904766094304	-0.29284081341052554	0.038977107868921924	-0.11919780064644027	-0.07952888251516205	-0.36443268101313203	-0.4879839327507504	-0.20119691913045448	-0.47507433873929716	-0.7817341809638209	-1.3337597775566221
O43414	-0.0917410861959455	-0.9908282808461584	0.10032669740410231	-0.4656488044033899	-0.15658428486292883	-0.38769463579412494	-0.11264322302685145	-0.29175786728964814	-0.07074748055076362	-0.5744698463913042	-0.43154981349162735	-0.414485530148958	-0.3518454231848796	-0.2914016536366639	-0.26766093129443913	-0.6289218349050568	-0.30856447557935873	-0.6854093991921225	-0.044447641852400195	-0.3056619626207672	-5.7958870130733855	-5.7958870130733855	-5.7958870130733855	-5.7958870130733855	-5.7958870130733855	-5.7958870130733855	-5.7958870130733855	-5.7958870130733855	-5.7958870130733855	-5.7958870130733855	-5.7958870130733855	-5.7958870130733855	-5.7958870130733855	-5.7958870130733855	-5.7958870130733855	-5.7958870130733855	-5.7958870130733855	-5.7958870130733855	-5.7958870130733855	-5.7958870130733855	-5.7958870130733855	-5.7958870130733855	-5.7958870130733855	-5.7958870130733855	-5.7958870130733855	-5.7958870130733855	-5.7958870130733855	-5.7958870130733855	-5.7958870130733855
O43427	-1.0617437800910645	-1.3516176674875726	-0.887253457779617	-5.7958870130733855	-5.7958870130733855	-5.7958870130733855	-1.1996773554318043	-0.7694260663928124	-0.4744695748295168	-1.447779009691616	-0.8488477518603951	-1.1092706965552095	-1.1102003336462674	-1.3589238551646332	-0.9826119360351137	-0.8810386229398315	-0.4670584968886627	-0.7808612571071355	-0.5977842397660418	-5.7958870130733855	-5.7958870130733855	-5.7958870130733855	-5.7958870130733855	-5.7958870130733855	-5.7958870130733855	-5.7958870130733855	-5.7958870130733855	-5.7958870130733855	-5.7958870130733855	-5.7958870130733855	-5.7958870130733855	-5.7958870130733855	-5.7958870130733855	-5.7958870130733855	-5.7958870130733855	-5.7958870130733855	-5.7958870130733855	-5.7958870130733855	-5.7958870130733855	-5.7958870130733855	-5.7958870130733855	-5.7958870130733855	-5.7958870130733855	-5.7958870130733855	-5.7958870130733855	-5.7958870130733855	-5.7958870130733855	-5.7958870130733855	-5.7958870130733855
O43432	-0.14812949373163858	-0.24676431694178952	-0.4954416587580074	-0.28800648381645794	-0.6192519961308895	-0.3126121890097212	-0.48070143059339965	0.09128464392600537	-0.10957484082964734	-0.18078641249349833	-0.07698570451762234	-0.3454008904111267	-0.3118129223738959	-0.15785129765077782	-0.04645817431048467	-0.10915749958304286	-0.2771594592210148	0.05083965403525169	-0.3859390731934886	-0.9694900889783385	-5.7958870130733855	-5.7958870130733855	-5.7958870130733855	-5.7958870130733855	-5.7958870130733855	-5.7958870130733855	-5.7958870130733855	-5.7958870130733855	-5.7958870130733855	-5.7958870130733855	-5.7958870130733855	-5.7958870130733855	-1.3487528812617433	-5.7958870130733855	-5.7958870130733855	-5.7958870130733855	-5.7958870130733855	-0.772338320248412	-5.7958870130733855	-5.7958870130733855	-1.1842536546625202	-5.7958870130733855	-5.7958870130733855	-0.6293817102702421	-0.8714510774428502	-5.7958870130733855	-1.1052039656536854	-5.7958870130733855	-1.5640413139885383
O43447	0.3956559915911924	0.1862161274025218	0.2552284228393464	0.30216909466597774	-0.06338024878740091	0.34104665194028405	-0.21055589953853135	0.39562686534386404	0.015433754394353814	0.4663240320940463	0.28975720859524284	0.3076416442275406	0.3880970673693966	0.3601974204380189	0.37425585286123014	0.46353010586818844	0.31522642074855184	0.4126568789432912	0.35591377265443086	0.13299980237381512	-5.7958870130733855	-5.7958870130733855	-5.7958870130733855	-5.7958870130733855	-5.7958870130733855	-5.7958870130733855	-5.7958870130733855	-5.7958870130733855	-5.7958870130733855	-5.7958870130733855	0.24847234303196733	0.11306760365846277	0.18926504733649727	-0.1266222427195912	-0.3334966709798769	-0.9850244194188215	-1.2724739224328863	0.04512243524949822	0.5077846594055795	0.17951454691208454	0.5503999799795444	0.3547730312030611	0.4652849855467558	0.3382705529967172	0.13217985077731068	0.21429052197629486	0.15381530222867146	-0.2859259215876754	-0.668527748788402
O43464	-0.44280145889072137	-0.4106346457270257	-0.7963659053558302	-0.6028428698495539	-0.6777260104373117	-0.9601126601939606	-0.9337080832539287	-0.09089519186001768	-0.2942806148028117	-0.5098142491601402	-0.4140574547768283	-0.5395971215639417	-0.6715933752100898	-0.3183750427783271	-0.6653996168177538	-0.9547802214161615	-0.05514157780575754	-0.9135617443776999	-0.14369160337801892	-0.6099063536394783	-5.7958870130733855	-5.7958870130733855	-5.7958870130733855	-5.7958870130733855	-5.7958870130733855	-5.7958870130733855	-5.7958870130733855	-5.7958870130733855	-5.7958870130733855	-5.7958870130733855	-5.7958870130733855	-0.5596641824056119	-0.1941249666152017	-0.11919205211893173	-0.6199201656907315	-0.9673392347903149	-5.7958870130733855	-0.6623824323598844	-0.8165164092841809	-5.7958870130733855	-0.9054175574471097	-0.41001296758997274	-0.9467941088363797	-0.4109639366987242	-1.0358154243471247	-5.7958870130733855	-1.0927958871020937	-0.42043471952871947	-5.7958870130733855
O43488	-0.17400191261755243	0.22955971971499992	-0.047753669472554355	0.2745899706681755	-0.12115902282714175	0.11229562798552947	-0.16232046472322723	-0.07827278503590177	-0.054612903908962195	-0.02521344097391638	-0.5441535334575257	-0.5100901453500414	-0.2995470057487279	-0.2816944121909112	-0.3235819632457342	-0.2982206805248802	-0.42353643170737343	-0.3829383106423451	-0.3687293086247736	-0.049247123978815796	-5.7958870130733855	-5.7958870130733855	-5.7958870130733855	-5.7958870130733855	-5.7958870130733855	-5.7958870130733855	-5.7958870130733855	-5.7958870130733855	-5.7958870130733855	-5.7958870130733855	-5.7958870130733855	-5.7958870130733855	-0.30680286631959697	-5.7958870130733855	-5.7958870130733855	-5.7958870130733855	-5.7958870130733855	-1.426707132480956	-5.7958870130733855	-3.3874422517376743	-1.3794883146487273	-5.7958870130733855	-5.7958870130733855	-0.6972264086000726	-0.4369065261492579	-5.7958870130733855	-5.7958870130733855	-5.7958870130733855	-5.7958870130733855
O43491	0.09954218555989754	0.07768213888312175	0.458271385621786	-0.05708326348319412	-0.08073710540603894	-0.486750755119431	0.19630112266275565	0.24540059508155218	0.025021448548187317	0.001735010722894414	0.38773830628486916	0.2382279446894438	0.17495996663518762	0.2835798639928254	-0.02469156149766909	0.4363227785329764	0.21705912305112812	0.5319800044301912	-0.014032561567711935	-0.4531891911012558	-5.7958870130733855	-5.7958870130733855	-5.7958870130733855	-5.7958870130733855	-5.7958870130733855	-5.7958870130733855	-5.7958870130733855	-5.7958870130733855	-5.7958870130733855	-5.7958870130733855	-5.7958870130733855	-5.7958870130733855	-0.6548685595156172	-5.7958870130733855	-5.7958870130733855	-5.7958870130733855	-5.7958870130733855	-1.9985988926336777	-5.7958870130733855	-5.7958870130733855	-5.7958870130733855	-5.7958870130733855	-5.7958870130733855	-1.5671612248708815	-1.4876365975033803	-5.7958870130733855	-1.0533427232865922	-5.7958870130733855	-5.7958870130733855
O43493	0.005097970762719992	-0.45127262956210107	-0.3075157141745721	-0.3308868745368071	-0.3549500134591746	-0.21928713092565533	-0.303409492545413	0.1321674545762778	-0.32069791921304436	-0.4659020826785504	-0.0390623922237009	-0.12570747160289053	-0.1275623589826983	-0.16702121079897356	-0.15859669273611096	-0.13582611084482316	-0.3370539667033662	-0.2107086495341974	-0.21524184318760778	-0.3889075930079677	-5.7958870130733855	-5.7958870130733855	-5.7958870130733855	-5.7958870130733855	-5.7958870130733855	-5.7958870130733855	-5.7958870130733855	-5.7958870130733855	-5.7958870130733855	-5.7958870130733855	-5.7958870130733855	-1.2500976885652055	-0.7524110494828311	-1.11876426617456	-5.7958870130733855	-5.7958870130733855	-5.7958870130733855	-0.10039806377719758	-0.4620965085635277	-1.2052943073906692	-0.5213452443096297	-0.6911369246817906	-0.5349630657616279	-1.1618546288994016	-0.6268463888520818	-1.4584033327221417	-0.6078365736983541	-5.7958870130733855	-1.6056070470001922
O43502	-1.186910697941949	-5.7958870130733855	-1.2078331959197548	-1.623252334178402	-5.7958870130733855	-0.9093595997223816	-5.7958870130733855	-1.3562840939750165	-5.7958870130733855	-1.3007624856191071	-1.3320605515026662	-1.1794400554402966	-1.1068591613666245	-1.8713687306559235	-1.7940769508775856	-1.240619526499063	-1.3295096785122382	-1.0404262857553146	-1.834144336471398	-0.9289517561758313	-5.7958870130733855	-5.7958870130733855	-5.7958870130733855	-5.7958870130733855	-5.7958870130733855	-5.7958870130733855	-5.7958870130733855	-5.7958870130733855	-5.7958870130733855	-5.7958870130733855	-5.7958870130733855	-5.7958870130733855	-5.7958870130733855	-5.7958870130733855	-5.7958870130733855	-5.7958870130733855	-5.7958870130733855	-5.7958870130733855	-5.7958870130733855	-5.7958870130733855	-5.7958870130733855	-5.7958870130733855	-5.7958870130733855	-5.7958870130733855	-5.7958870130733855	-5.7958870130733855	-5.7958870130733855	-5.7958870130733855	-5.7958870130733855
O43504	-5.7958870130733855	-5.7958870130733855	-5.7958870130733855	-5.7958870130733855	-5.7958870130733855	-5.7958870130733855	-5.7958870130733855	-2.397247585615282	-5.7958870130733855	-1.154577381165475	-5.7958870130733855	-1.1982858930870275	-2.833812827588614	-1.4283699155518097	-5.7958870130733855	-1.649632915987975	-5.7958870130733855	-1.161286571063274	-1.8849779149311723	-5.7958870130733855	-5.7958870130733855	-5.7958870130733855	-5.7958870130733855	-5.7958870130733855	-5.7958870130733855	-5.7958870130733855	-5.7958870130733855	-5.7958870130733855	-5.7958870130733855	-5.7958870130733855	-5.7958870130733855	-5.7958870130733855	-5.7958870130733855	-5.7958870130733855	-5.7958870130733855	-5.7958870130733855	-5.7958870130733855	-5.7958870130733855	-5.7958870130733855	-5.7958870130733855	-5.7958870130733855	-5.7958870130733855	-5.7958870130733855	-5.7958870130733855	-5.7958870130733855	-5.7958870130733855	-5.7958870130733855	-5.7958870130733855	-5.7958870130733855
O43505	-0.1664050198045502	0.1134633903346795	-0.07254931579796792	-0.3799570533521885	-5.7958870130733855	0.3151999338068279	0.19292157533667156	0.06633545566670968	-5.7958870130733855	0.009319518884369375	0.2877362697524842	0.05224736480385307	-5.7958870130733855	0.13845062043730202	-0.06051536574546065	0.18621885251863024	0.10164430897851061	0.15451888349600718	-5.7958870130733855	-0.36194178545676264	-5.7958870130733855	-5.7958870130733855	-5.7958870130733855	-5.7958870130733855	-5.7958870130733855	-5.7958870130733855	-5.7958870130733855	-5.7958870130733855	-5.7958870130733855	-5.7958870130733855	-5.7958870130733855	-5.7958870130733855	-5.7958870130733855	-5.7958870130733855	-5.7958870130733855	-5.7958870130733855	-5.7958870130733855	-5.7958870130733855	-5.7958870130733855	-5.7958870130733855	-5.7958870130733855	-5.7958870130733855	-5.7958870130733855	-5.7958870130733855	-5.7958870130733855	-5.7958870130733855	-5.7958870130733855	-5.7958870130733855	-5.7958870130733855
O43548	-0.7908113896386469	-0.9849388627133502	0.4314076061558462	0.5683870494764861	0.4244300001213371	-0.6456655213610213	0.41757075088738216	-0.6937905981563	0.47173549741018334	-1.3033354845431033	-5.7958870130733855	-0.6259346122949089	-0.8830575727322001	-0.8794611489436053	-0.9339773672013598	-0.8849705347186252	-0.36335428195121133	-1.3247909813661285	-1.6881440334468334	0.5580665417848639	-5.7958870130733855	-5.7958870130733855	-5.7958870130733855	-5.7958870130733855	-5.7958870130733855	-5.7958870130733855	-5.7958870130733855	-1.1246923776919147	-0.6755708168070775	-1.42966584148168	1.0708114460548923	0.26370317791513814	0.16696628790288465	0.666608087981111	0.4225804356676717	0.6572919061490201	0.36258082646004863	-5.7958870130733855	-5.7958870130733855	0.5560704685312376	-1.2065324427498088	-0.656998569125071	-5.7958870130733855	-0.3835080764662722	-0.3947881054961905	-0.7554419456348113	-0.496774518022008	1.0634814760148752	0.7404625268927025
O43570	0.155324010536306	0.06660283762287782	0.07108520713152533	0.3390793254610394	0.158776812698057	-0.6066080590405458	0.2601532859585821	0.4095881807595043	0.0735180338996898	0.5752414054644531	-0.14125523106653834	0.3249476261673608	0.07862724277580838	0.45883308634740705	0.04364046598244607	0.4753508079161141	0.1662675314500918	0.8238374655786563	0.5882127058133996	0.18004777585288181	-5.7958870130733855	-5.7958870130733855	-5.7958870130733855	-5.7958870130733855	-5.7958870130733855	-5.7958870130733855	-5.7958870130733855	-5.7958870130733855	-5.7958870130733855	-5.7958870130733855	-5.7958870130733855	-5.7958870130733855	-5.7958870130733855	-5.7958870130733855	-5.7958870130733855	-5.7958870130733855	-5.7958870130733855	-0.3773506300910363	-5.7958870130733855	-5.7958870130733855	-0.9419902183835723	-5.7958870130733855	-1.0266703981321397	-0.8200972199453016	-0.7030162552400021	-5.7958870130733855	0.19835292607887386	-5.7958870130733855	-5.7958870130733855
O43583	0.29664668159845137	0.3639183717949116	0.0925914825106686	0.28544550660104967	0.2625307304295735	0.2664709462670551	0.298689870125397	0.4511280372167511	0.5043819411345564	0.42325472038210177	0.5632512466230828	0.478254483109781	0.30706704139349317	0.5054533930689846	0.3289334501749732	0.3009683129997666	0.5883758252349919	0.0529188672877516	0.5411268587567845	-0.030232092625238616	-5.7958870130733855	-5.7958870130733855	-5.7958870130733855	-5.7958870130733855	-5.7958870130733855	-5.7958870130733855	-5.7958870130733855	-5.7958870130733855	-5.7958870130733855	-5.7958870130733855	-5.7958870130733855	-0.6734064456673138	-0.2681581563869277	-5.7958870130733855	-5.7958870130733855	-5.7958870130733855	-0.600765489954975	-0.1361663292270246	-0.9932974622403871	-5.7958870130733855	-0.40519050421761543	-1.3517812125848	-0.5549850052098956	-0.06076193993827424	0.08862555560340508	-5.7958870130733855	0.1394669373991428	-0.3181181406193247	-0.8014908165184779
O43592	0.4300981646368397	0.1583742042770244	0.3705431500321818	0.1354813366655607	0.17328999808547402	0.2950388979147095	0.2563492922055448	0.43387690256352224	0.4889404408576609	0.26697234072247933	0.5434816433673524	0.13115938183713668	0.4233103973550481	0.3393178930352333	0.41425651227287125	0.3710678269075358	0.3977966483704798	0.3371869772365141	0.43747864045854645	0.310384566728299	-5.7958870130733855	-5.7958870130733855	-5.7958870130733855	-5.7958870130733855	-5.7958870130733855	-5.7958870130733855	-5.7958870130733855	-5.7958870130733855	-5.7958870130733855	-5.7958870130733855	-0.22539175610740042	-0.9672904784669402	-0.030801427231143864	-0.4515659340086865	-5.7958870130733855	-0.6138623296107133	-1.113989265208442	-0.513864485051967	-1.3355233626618652	-0.9906425671827315	0.6413617108337197	-1.3774917240761313	-1.0571029678455255	-0.01835050364438009	-0.014757785776444243	-1.4979326314234578	-0.1869494607239912	-0.5726505991899342	-1.7264483435548519
O43598	0.18619160181017544	0.19836153401795686	0.22449744537741237	0.34718222708657887	-0.032902872116873164	0.004674639947986791	0.17995850362565108	0.17156328686076344	0.06147164165967643	0.08017607334183466	-0.08480791767436643	-0.22915281151355987	-0.3217215588203576	0.06017935591079821	-0.27518715636122415	-0.20882650064547947	0.07186409583327097	-0.3791890237018408	0.12430336958811897	0.23436266765303218	-5.7958870130733855	-5.7958870130733855	-5.7958870130733855	-5.7958870130733855	-5.7958870130733855	-5.7958870130733855	-5.7958870130733855	-5.7958870130733855	-5.7958870130733855	-5.7958870130733855	0.36572734008051044	0.11142495980083157	0.3617676140856766	0.08659645385087938	0.008891394063689552	0.12339610915180446	0.16024071662609649	-0.31020292654890413	-0.8501181674308933	-0.24484532488196917	-0.31029011289000863	-1.3155328656935752	-0.5788238312605399	-0.15583220042285678	-0.09585135147400935	-5.7958870130733855	-0.13976608899669754	0.07942234033896554	0.00305683970615825
O43615	0.45655664156099424	0.6961840797193044	0.4466932828782714	0.22573905587861975	0.3986236360342215	0.345366413518933	0.34566300166901576	0.7353768557023203	0.5844475738045303	0.3553891233497392	0.7745250333269432	0.6920722115979933	0.5454520408563458	0.6096367919096559	0.5204662560923127	0.6204848055608866	0.6662022322519816	0.4627417721707619	0.4196222999093632	0.24841615422114896	-5.7958870130733855	-5.7958870130733855	-5.7958870130733855	-5.7958870130733855	-5.7958870130733855	-5.7958870130733855	-5.7958870130733855	-5.7958870130733855	-5.7958870130733855	-5.7958870130733855	1.1427549776340296	1.1771470534868003	1.2104086826996825	1.1336340070910267	0.999637924496697	0.5100673904746832	1.6311002642765444	1.077899815401031	1.5355474470474548	1.0655318543442265	1.4376692185205213	1.604875237315278	1.4603845498222776	1.0930608727979854	1.1159464678902986	1.4009744394086914	1.2497651864895651	0.7884051221843515	0.9738028113496944
O43617	0.07826603831830399	-0.189277555031442	-0.22877400619319033	-0.18029950887193438	-0.3538808386682329	-0.08559771202818807	-0.13941137959901628	-0.004322938930898867	-0.19579304667435807	-0.11118859494980683	0.205807654502464	-0.2052856118250594	0.01844288512400364	-0.10321539466748883	0.09556083786968007	0.052501088363747304	-0.026324840122521984	0.004002035411562324	0.003966009750914773	-0.31568463802114705	-5.7958870130733855	-5.7958870130733855	-5.7958870130733855	-5.7958870130733855	-5.7958870130733855	-5.7958870130733855	-5.7958870130733855	-5.7958870130733855	-5.7958870130733855	-5.7958870130733855	-0.8330855773632971	-0.8066348296976471	-0.2373304671118489	-0.5688251834211221	-5.7958870130733855	-0.5091718854259962	-0.5924061440404075	-0.17368786380877732	-0.9490074036237887	-5.7958870130733855	-0.6877634171949218	-1.335850329264941	-0.7102936854042522	-0.24500271853307085	-0.21259161140113952	-5.7958870130733855	-0.45068028516847164	-5.7958870130733855	-5.7958870130733855
O43633	0.6130629087724607	0.6197871746749075	0.49910545135864626	0.1348788912832356	0.30348305776902174	0.4923136940094312	0.27959954596635733	0.7152998611218305	0.5713116266321218	0.7454481744385276	0.47313277326007835	0.4639022813294704	0.8658944022701367	0.7329101424085055	0.7733105115099097	0.7161998346614254	0.7239809053416373	1.070991017222181	0.4970045449967753	0.5148862153436012	-5.7958870130733855	-5.7958870130733855	-5.7958870130733855	-5.7958870130733855	-5.7958870130733855	-5.7958870130733855	-5.7958870130733855	-5.7958870130733855	-5.7958870130733855	-5.7958870130733855	-5.7958870130733855	-0.5806853906254799	-0.22999826974495172	-0.6782981341518016	-0.605583984437017	-0.08774909389690677	-0.40487492098540595	0.14341509170792344	-0.33973714910462427	-0.5053069528602118	0.013076974772697656	-0.21653305659003264	0.028768791448857297	0.01561340215699473	0.10422223278988031	-0.393561804282123	-0.3183424991590083	-0.407235181020624	-0.18676494744144426
O43653	-5.7958870130733855	-5.7958870130733855	-1.0158947817619628	-0.07682671426694684	-0.10395493880448824	-5.7958870130733855	0.13382525365990178	-5.7958870130733855	-5.7958870130733855	-5.7958870130733855	-5.7958870130733855	-5.7958870130733855	-5.7958870130733855	-5.7958870130733855	-5.7958870130733855	-5.7958870130733855	-5.7958870130733855	-5.7958870130733855	-5.7958870130733855	0.032116901304306326	-5.7958870130733855	-5.7958870130733855	-5.7958870130733855	-5.7958870130733855	-5.7958870130733855	-5.7958870130733855	-5.7958870130733855	-5.7958870130733855	-5.7958870130733855	-5.7958870130733855	-5.7958870130733855	0.2704293251985294	0.32555855458698296	-0.020719231199832485	0.011779978784246498	0.06077689227051682	-0.007302449236124963	-5.7958870130733855	-5.7958870130733855	-5.7958870130733855	-5.7958870130733855	-5.7958870130733855	-5.7958870130733855	-5.7958870130733855	-5.7958870130733855	-5.7958870130733855	-0.1697942484190226	-0.4969024583265507	0.08376249032646829
O43657	-2.056311622513806	-5.7958870130733855	-5.7958870130733855	-5.7958870130733855	-5.7958870130733855	-5.7958870130733855	-5.7958870130733855	-1.332587926625721	-5.7958870130733855	-1.3825753770274434	-1.48543388329283	-1.3152938510607661	-5.7958870130733855	-1.0471143994498462	-1.2831603742322464	-1.095644291208346	-2.019335042945631	-5.7958870130733855	-5.7958870130733855	-5.7958870130733855	-5.7958870130733855	-5.7958870130733855	-5.7958870130733855	-5.7958870130733855	-5.7958870130733855	-5.7958870130733855	-5.7958870130733855	-5.7958870130733855	-5.7958870130733855	-5.7958870130733855	-5.7958870130733855	-5.7958870130733855	-5.7958870130733855	-5.7958870130733855	-5.7958870130733855	-5.7958870130733855	-5.7958870130733855	-5.7958870130733855	-5.7958870130733855	-5.7958870130733855	-5.7958870130733855	-5.7958870130733855	-5.7958870130733855	-5.7958870130733855	-5.7958870130733855	-5.7958870130733855	-5.7958870130733855	-5.7958870130733855	-5.7958870130733855
O43660	-0.09625522527947226	-0.2015563012550102	0.09610143805308556	-0.09298496903751109	-0.3189248329502293	0.08447570724057578	-0.06747999346402934	-0.009637771520486105	-0.09710523583329365	-0.14095089482613327	-0.13503234723698404	0.18012112562642427	0.014094708551658543	-0.16373424138803358	-0.13594188113897185	-0.09333626652521136	-0.10863271933084717	-0.10529902733828103	-0.25714771042125667	-0.2692922748586256	-5.7958870130733855	-5.7958870130733855	-5.7958870130733855	-5.7958870130733855	-5.7958870130733855	-5.7958870130733855	-5.7958870130733855	-5.7958870130733855	-5.7958870130733855	-5.7958870130733855	-0.39664353977794203	-0.041061443971614	-0.4068274444245983	-0.2788054517043442	-0.34273044582903556	-0.37552084742701886	-0.3875671939439217	-0.3118362073652213	-0.09919125523653674	-0.4789943308238305	-0.24478216138164707	-0.1836038885413921	-0.04802678309981345	-0.6002100202908182	-0.45883515583693874	-0.22700738641813828	-0.28117821700270446	-0.37372990504579323	-0.1728998105389505
O43663	0.6835726767546991	-5.7958870130733855	0.05238754137926411	0.21919890288941168	-5.7958870130733855	-0.21195478215116814	-1.153653416257893	0.5105457785957139	0.03981629996632039	-5.7958870130733855	0.5430031152864849	-1.148314188085046	0.02402601785790991	-0.07425541750816543	0.4299000766209338	-5.7958870130733855	0.07206785711363599	0.26245522899840606	-1.3557745848309064	-5.7958870130733855	-5.7958870130733855	-5.7958870130733855	-5.7958870130733855	-5.7958870130733855	-5.7958870130733855	-5.7958870130733855	-5.7958870130733855	-5.7958870130733855	-5.7958870130733855	-5.7958870130733855	-5.7958870130733855	-0.5856077459658532	-5.7958870130733855	-5.7958870130733855	-5.7958870130733855	-5.7958870130733855	-5.7958870130733855	-1.2685898798323167	-0.5778720877560909	-0.40773472515511644	-0.4440782316537287	-0.39832352077266214	0.13177256513105487	-5.7958870130733855	-5.7958870130733855	0.018250591569679855	0.09984970889238787	-5.7958870130733855	-0.522515643613711
O43665	-0.2980495807368222	-0.3836174209276199	-0.5530567876863979	-0.442014147310423	-0.4899684227578434	-0.13906181523421085	-0.3484922540842784	-0.19850696728659273	-0.20194426547327426	-0.21885879805180922	0.11415658996492714	-0.23515401736999247	0.08515657087700171	-0.11682608372741014	-0.14719727529761076	-0.06773797662909413	0.08773241901071883	-0.38405665845847287	-0.27884186464510535	-0.27302920581168344	-5.7958870130733855	-5.7958870130733855	-5.7958870130733855	-5.7958870130733855	-5.7958870130733855	-5.7958870130733855	-5.7958870130733855	-5.7958870130733855	-5.7958870130733855	-5.7958870130733855	-5.7958870130733855	-5.7958870130733855	-5.7958870130733855	-5.7958870130733855	-5.7958870130733855	-5.7958870130733855	-5.7958870130733855	-5.7958870130733855	-5.7958870130733855	-5.7958870130733855	-3.3077916654007145	-5.7958870130733855	-5.7958870130733855	-1.5483049164118583	-1.5300455129028174	-5.7958870130733855	-5.7958870130733855	-4.192739024401572	-5.7958870130733855
O43670	0.7254272241180341	0.4530955004577187	0.3874578443547766	0.1619557988639286	0.5075598874360642	0.6211018223383695	0.530635487745074	0.8624403184162885	0.498530636516639	0.7700959580791691	0.7767151084942555	0.820244902920903	0.895814314350426	0.7419661057547248	0.8623838810725315	0.7679787806333553	0.6418431709179835	0.7705063978247123	0.6876246264237101	0.26199488316731673	-5.7958870130733855	-5.7958870130733855	-5.7958870130733855	-5.7958870130733855	-5.7958870130733855	-5.7958870130733855	-5.7958870130733855	-5.7958870130733855	-5.7958870130733855	-5.7958870130733855	0.23296128426663057	0.2567702512274938	-0.23993492353407533	-0.2372018500667527	-0.3623258221015113	-0.3062905446616121	-5.7958870130733855	0.5658254533669849	0.9006972084294274	0.5942108806365446	1.1033597346371675	0.19913558737740686	0.6693783705987408	0.39800420615759025	0.6295735316021807	0.45678392282332214	0.8121460214234059	0.17131739394689022	-0.0915593707955128
O43674	0.3748270678301853	-0.4296954096245981	-0.1200499941090104	-0.297616608457979	-0.46928973588403344	-0.12795691295388906	-0.29001669180319006	0.28547818842192024	0.04498193854528069	-0.6850093807687612	0.168629036005876	0.2951490179832406	0.3377306614970295	0.3015743679794552	0.036146358354070623	0.07855629061658094	-0.08963340955750106	0.4476872313591349	-0.10231037503544911	-0.3797424540679036	-5.7958870130733855	-5.7958870130733855	-5.7958870130733855	-5.7958870130733855	-5.7958870130733855	-5.7958870130733855	-5.7958870130733855	-5.7958870130733855	-5.7958870130733855	-5.7958870130733855	-1.2221926584907874	0.07755903553541678	-0.7710336741831642	-5.7958870130733855	-5.7958870130733855	-5.7958870130733855	-5.7958870130733855	-0.016054202060655186	0.3053792993711775	-0.17420822494578167	-0.2791715885101001	0.6691126923302024	0.23226176637591392	-0.08997828699547278	-0.11179458461908565	0.23025056101612879	-0.0142900501921127	-0.6171293989604717	-5.7958870130733855
O43676	0.3095826913080103	0.23378775765556714	0.04934885195235379	0.2937907335038975	0.10084637338323929	-0.085902640409365	0.22053464183263474	0.38623974474393485	0.2488890129921054	0.23355197800549377	0.377238829923726	0.29237400430845883	0.44377271377756805	0.3246510411326903	0.5449568978411673	0.34110632381352385	0.3203270322401718	0.4759623400177008	0.33878579390739505	-0.03984132130347179	-5.7958870130733855	-5.7958870130733855	-5.7958870130733855	-5.7958870130733855	-5.7958870130733855	-5.7958870130733855	-5.7958870130733855	-5.7958870130733855	-5.7958870130733855	-5.7958870130733855	-0.6179971136611104	0.02867759975502408	-0.0930403949804084	-5.7958870130733855	-5.7958870130733855	-5.7958870130733855	-5.7958870130733855	0.3197751489395402	0.5210840519565998	0.23473126367885117	0.00036546243598975845	0.6695332154720801	0.39195464800928403	0.20326829930339343	-0.05781015228073487	0.23832011281889304	0.10914490279103951	-5.7958870130733855	-0.8103767282291965
O43678	0.5041080977630307	0.15359859482862068	-0.11098316571332784	0.026177068219301523	-0.26189566791734326	-0.05632853977821085	-0.24653074366727137	-0.08265811684256624	0.17761685117715453	-0.2875741220779516	0.17728686317950323	0.23050405325899093	0.21116402709292936	0.2017576310079876	0.34925174176377854	0.32114109620978615	0.3479221036169182	0.30929968428376176	0.0876324872771271	-0.07135202403038367	-5.7958870130733855	-5.7958870130733855	-5.7958870130733855	-5.7958870130733855	-5.7958870130733855	-5.7958870130733855	-5.7958870130733855	-5.7958870130733855	-5.7958870130733855	-5.7958870130733855	-0.17504716983009816	0.16694285705658135	-0.06897007975375677	-0.7739880765973098	-5.7958870130733855	-0.9203581793424995	-5.7958870130733855	0.03597038280857353	0.4719197112570243	-0.9273352268701455	0.2730979478420804	0.808510637909682	0.5901281673451417	0.20809469046657258	0.06488702145903323	-0.05323903954882032	0.1883924916752671	-1.2290698382437684	-0.47729189105341824
O43681	1.4934953544409209	1.5799636458563595	1.150232702330596	1.2733782836854006	1.094687912940359	1.3334543547243254	1.3002688099224768	1.6344928738329758	1.2899230683123464	1.3952921423250193	1.2991260739637864	1.4451140740652242	1.3634760935801282	1.3233566502533873	1.4012376086555884	1.5871792984502053	1.3902980174347797	1.4170837676357368	1.5248934828120575	1.3352247024691055	-5.7958870130733855	-5.7958870130733855	-5.7958870130733855	-5.7958870130733855	-5.7958870130733855	-5.7958870130733855	-5.7958870130733855	-5.7958870130733855	-5.7958870130733855	-5.7958870130733855	-1.0578148615147622	-0.3702226198709724	0.15858057129360603	-0.13445533991596129	-0.4930205705569473	-0.2770671694718951	-0.32255282153019965	0.12130534248617302	0.09345391678536984	0.0030030944041650005	0.00017018439518238894	0.0034452159109878196	-0.18310505566732765	0.4533501242896763	0.33696649645749793	-0.4601536041773196	0.45892654796484866	-0.1106509836229401	-0.20217983694139682
O43683	-1.258644043636127	-5.7958870130733855	-5.7958870130733855	-1.30409241087973	-5.7958870130733855	-5.7958870130733855	-5.7958870130733855	-1.6596503600534254	-1.606077111970799	-5.7958870130733855	-0.9919027625334125	-5.7958870130733855	-5.7958870130733855	-1.407616182330004	-1.100082873069049	-5.7958870130733855	-1.865512764072934	-0.8472989812873475	-5.7958870130733855	-2.3253972569144246	-5.7958870130733855	-5.7958870130733855	-5.7958870130733855	-5.7958870130733855	-5.7958870130733855	-5.7958870130733855	-5.7958870130733855	-5.7958870130733855	-5.7958870130733855	-5.7958870130733855	-5.7958870130733855	-5.7958870130733855	-5.7958870130733855	-5.7958870130733855	-5.7958870130733855	-5.7958870130733855	-5.7958870130733855	-5.7958870130733855	-5.7958870130733855	-5.7958870130733855	-5.7958870130733855	-5.7958870130733855	-5.7958870130733855	-5.7958870130733855	-5.7958870130733855	-5.7958870130733855	-5.7958870130733855	-5.7958870130733855	-5.7958870130733855
O43684	1.169809300031574	0.8702136429029705	0.6440719391647457	0.6066562285643226	0.7235979313681824	0.9419186405748275	0.771113319856339	1.0811736658707438	0.7735547205300758	0.9521627914191769	1.0922892694872637	1.142373831962185	1.1175091858978867	1.0847670257771802	1.0511555038784353	1.0292885332929216	0.8710329921075776	1.1301845285758483	0.9669424234569423	0.6281724658740856	-5.7958870130733855	-5.7958870130733855	-5.7958870130733855	-5.7958870130733855	-5.7958870130733855	-5.7958870130733855	-5.7958870130733855	-5.7958870130733855	-5.7958870130733855	-5.7958870130733855	0.2848961128498169	0.2041861737673014	-0.14032792877716083	-0.5782924739160292	-0.8957266415855546	-0.982844402339707	-1.1193257488911155	0.5904689306501693	0.9808653040209101	0.8147893300461915	0.9627689033362679	0.5170510031397725	0.8065238975073252	0.5775425661311602	0.6222955189824503	0.5596819795167627	0.84077642717014	0.24591413005390944	-0.19077467506107587
O43707	2.419925467698405	2.265467666531254	2.0668367983390206	1.968071042681229	2.211322926106029	2.2772167171573066	2.1934812953392644	2.390257993103309	2.3441936280214675	2.366952497447195	2.4743453600460583	2.4015345318646926	2.440027332883246	2.3580093778844335	2.2899880720518544	2.4097472615214235	2.427628330080241	2.5616181018158266	2.5342522351015258	2.118913470938369	-5.7958870130733855	-5.7958870130733855	-1.5048878009628393	-5.7958870130733855	-5.7958870130733855	-5.7958870130733855	-5.7958870130733855	-5.7958870130733855	-5.7958870130733855	-1.0473707814434101	-0.26151056711955356	0.6007293163276423	1.1482041729748127	0.8193098200672769	0.5204995219204315	0.7537529607206901	0.8347055331495212	0.3601051673037244	0.0657598339335665	0.26444480137285925	1.2175757480526983	0.0850283020200037	0.4171037742271328	1.0997041552096576	1.3596611964368353	0.2734595847298455	1.3092727632002426	0.7195422616896803	0.8072705014531133
O43709	0.05307442525713214	-0.6774133532852195	-1.1835161678087067	-5.7958870130733855	-5.7958870130733855	-0.030867943614976835	-0.319917081536695	-0.3878131445455496	0.38106243303931886	0.9268525575811716	0.26359337656310805	0.578081878496328	0.6604962454084762	0.7682248723359386	-5.7958870130733855	0.29845093687448726	-0.24257578405356794	1.773299587848632	0.9247418383893489	-5.7958870130733855	-5.7958870130733855	-5.7958870130733855	-5.7958870130733855	-5.7958870130733855	-5.7958870130733855	-5.7958870130733855	-5.7958870130733855	-5.7958870130733855	-5.7958870130733855	-5.7958870130733855	-5.7958870130733855	-5.7958870130733855	-5.7958870130733855	-5.7958870130733855	-5.7958870130733855	-5.7958870130733855	-5.7958870130733855	0.5491263890522343	-5.7958870130733855	-5.7958870130733855	-0.27688738618077285	-5.7958870130733855	-0.48236683445126405	0.12565060761718505	0.053233296116161094	-5.7958870130733855	0.012812447825237843	-5.7958870130733855	-5.7958870130733855
O43716	-1.7345408449153712	-5.7958870130733855	-0.5122009219172662	-5.7958870130733855	-0.6198224449097264	-1.046186185563474	-5.7958870130733855	-0.9949917294943099	-1.0714220028956318	-5.7958870130733855	-1.0654659219765825	-5.7958870130733855	-0.949110943909314	-0.9856404253431961	-1.096681363689709	-1.1345738838153854	-1.2682312472259916	-5.7958870130733855	-5.7958870130733855	-5.7958870130733855	-5.7958870130733855	-5.7958870130733855	-5.7958870130733855	-5.7958870130733855	-5.7958870130733855	-5.7958870130733855	-5.7958870130733855	-5.7958870130733855	-5.7958870130733855	-5.7958870130733855	-5.7958870130733855	-5.7958870130733855	-5.7958870130733855	-0.8548899709451864	-5.7958870130733855	-5.7958870130733855	-1.3496578968517718	-0.48980833290889164	-0.9498132413072893	-1.0924178682667451	-1.1552787471528323	-0.8812210182526569	-1.4710141460330626	-0.7955283869188094	-1.6239605596949607	-5.7958870130733855	-1.3687462634056455	-5.7958870130733855	-1.017698577280765
O43719	0.07728506080803049	0.09228913265518682	-0.10861792950969017	-0.44588204048540075	-0.04593370091365659	-0.05101257541723109	-0.41796045880354415	-0.022628096819041287	-0.1821955509315204	0.05161315290046345	0.08886538497478372	0.25030594266915934	-0.022056163243573398	-0.03395146274348538	0.2553015920717219	-0.12125452669085253	0.08819454079432414	-0.379427764566869	-0.14672145785189114	-0.24555544526150067	-5.7958870130733855	-5.7958870130733855	-5.7958870130733855	-5.7958870130733855	-5.7958870130733855	-5.7958870130733855	-5.7958870130733855	-5.7958870130733855	-5.7958870130733855	-5.7958870130733855	-0.2300510385872345	-0.18173386152360899	-0.540192220135996	-0.7522874154453129	-5.7958870130733855	-5.7958870130733855	-5.7958870130733855	0.3330151057515085	0.4761357352080927	-0.02323943422844402	0.2820529991259154	-0.46251731074770336	0.4158314080558477	0.10124178361048562	0.130935281801786	-0.29936021730593	-0.029922443733960455	-0.03144663807302536	-5.7958870130733855
O43747	0.7407584483558058	0.6511999716323897	0.4015088321228463	0.5754734366257981	0.46452128933606385	0.6034906810944473	0.5216777398320561	0.6658131220954461	0.5821416192150023	0.5858770435179982	0.70700067846987	0.6237535407905749	0.6526651929019789	0.7038686425933275	0.6049746546034249	0.5865411244114992	0.7577473785346285	0.652058568961515	0.7673621645272227	0.3203097723062262	-5.7958870130733855	-5.7958870130733855	-5.7958870130733855	-5.7958870130733855	-5.7958870130733855	-5.7958870130733855	-5.7958870130733855	-5.7958870130733855	-5.7958870130733855	-5.7958870130733855	-0.5123311859047082	-0.6120922096506031	-0.5901936734868622	-0.9820312847211573	-0.676242491689618	-0.7443207299860058	-0.7065372872154899	-0.9932859552538069	-0.7530536366455519	-0.3849505128417125	-0.6996512261827229	-1.4355195570830248	-1.1024017026775208	0.09383737086490186	-0.1568416690161977	-1.9298921107679992	-0.008603309001780529	-0.534819716804029	-0.5879138165041156
O43752	-1.2852065249831737	-1.264116648001925	-5.7958870130733855	-5.7958870130733855	-0.8105359685111991	-5.7958870130733855	-1.871570807357629	-1.2145769288961545	-0.16110870713814188	-0.8781007742130664	-5.7958870130733855	-5.7958870130733855	-5.7958870130733855	-1.1980718788414075	-1.3282368064105963	-5.7958870130733855	-1.1849542023639037	-1.0652658890847475	-5.7958870130733855	-5.7958870130733855	-5.7958870130733855	-5.7958870130733855	-5.7958870130733855	-5.7958870130733855	-5.7958870130733855	-5.7958870130733855	-5.7958870130733855	-5.7958870130733855	-5.7958870130733855	-5.7958870130733855	-5.7958870130733855	-5.7958870130733855	-5.7958870130733855	-5.7958870130733855	-5.7958870130733855	-5.7958870130733855	-5.7958870130733855	-0.9527138896604616	-0.8253144226701009	-5.7958870130733855	-0.6658234271316079	-5.7958870130733855	-0.3522372068169422	-5.7958870130733855	-5.7958870130733855	-5.7958870130733855	-5.7958870130733855	-5.7958870130733855	-5.7958870130733855
O43759	-5.7958870130733855	-0.5918881839795679	-0.8817007895103487	-0.7829461173902689	-5.7958870130733855	-1.1458225519765033	-2.4499504698596217	-0.8619866359134022	-0.2748937815388195	-5.7958870130733855	-1.051557519412811	-1.1363578528650418	-1.2080304597547902	-0.8367769892417584	-5.7958870130733855	-1.0877553060453322	-0.30897206727217225	-1.6221872824560515	-1.4329928741094027	-0.4747437681897913	-5.7958870130733855	-5.7958870130733855	-5.7958870130733855	-5.7958870130733855	-5.7958870130733855	-5.7958870130733855	-5.7958870130733855	-5.7958870130733855	-5.7958870130733855	-5.7958870130733855	-0.4390969602217155	-0.30932068471689456	0.011718378546367472	-5.7958870130733855	-5.7958870130733855	-0.5222860214687859	-0.04443565536086129	-5.7958870130733855	-0.3383719739998058	0.05401023233575169	-0.6372215257729108	-0.35512853414056683	-5.7958870130733855	-0.5240771870470974	-0.6003868638296971	-5.7958870130733855	-5.7958870130733855	-0.654437884360863	-0.18238606026628906
O43760	0.6135249122717668	0.5856976048879199	0.8385683733785358	0.8240110102516508	0.5440870130354076	0.5336250552196462	0.6858367247860044	0.6473415921436146	1.2330293141867463	0.5209723735065974	0.8841336201054165	0.6971576112451047	0.6848269908338128	0.9161649548097466	0.8023998232678592	0.820791343546295	1.0823253298791784	0.6964627326243629	0.6281254555067927	1.0170252663212913	-5.7958870130733855	-5.7958870130733855	-5.7958870130733855	-5.7958870130733855	-5.7958870130733855	-5.7958870130733855	-5.7958870130733855	-1.2828036959408677	0.7888827097329697	-0.32937855655080667	0.9309352652131848	0.9901177579140717	1.0011799872198035	1.0219512190967341	0.8701848082095117	0.8874056820640749	0.9318978306240264	0.19840590424856808	0.4492025956829619	1.2089658347006653	0.5242953286452898	0.8452923875194325	0.5831254054439097	0.6588619079280358	0.4308101454906316	0.5962119358090502	0.6491933025193741	0.9912383208974859	1.2453898694699523
[truncated: 5,160 more rows]
[truncated: 1 more columns]

## Sheet: panel d
Sample	Method Evaluation	DirectDIA+	DirectDIA+, OS	Library Search (20cells)	Library Search (40cells)
blank	198	454	204	570	403
blank	224	476	194	505	251
blank	94	224	131	183	105
SC_20-25	1523.0	2753.0	1787.0	2652.0	2511.0
SC_20-25	1777.0	2739.0	1877.0	2448.0	2277.0
SC_15-20	2314.0	4050.0	2874.0	4433.0	4398.0
[truncated: 69 more rows]

## Sheet: panel e, f
names	principal component 1	principal component 2	umap1	umap2	position	diameter, um
[truncated: 66 more rows]
