# Supplementary material for: Challenging the Astral mass analyzer to quantify up to 5,300 proteins per single cell at unseen accuracy to uncover cellular heterogeneity
Source: Nat Methods. 2025 Jan 16;22(3):510–9. doi: 10.1038/s41592-024-02559-1 (PMC11903296; doi:10.1038/s41592-024-02559-1)
Supplement: Supplementary file 8 — Original numbers as received from the data processing software and used to generate all plots shown in Fig. 5a–c. [file 41592_2024_2559_MOESM8_ESM.xlsx]

## Sheet: panel a
Sample	position	Method Evaluation	DirectDIA+	Library Search (100 cells)
blank	F10	123	237	0
blank	G10	59	194	247
blank	H10	182	269	233
blank	I10	164	263	325
hPSC	D2	1799	2417	2866
hPSC	D3	1492	2383	2518
hPSC	D4	1525	2454	2681
hPSC	D5	1133	2260	2224
hPSC	D6	1597	2489	2939
hPSC	D7	1067	2259	1821
hPSC	D8	1373	2378	2526
hPSC	D9	1299	2331	2272
hPSC	E2	1851	2459	2948
hPSC	E3	1386	2345	2475
hPSC	E5	1222	2329	2400
hPSC	E6	1750	2441	2861
hPSC	E7	1095	2302	2046
hPSC	E8	1314	2267	2246
hPSC	E9	1705	2438	2849
hPSC	F2	1355	2334	2457
hPSC	F3	1365	2411	2527
hPSC	F4	1860	2475	3058
hPSC	F5	1128	2300	2346
hPSC	F6	1679	2483	2969
hPSC	F7	1935	2481	3210
TE	D13	1264	2122	2452
TE	D15	1400	2198	2490
TE	D17	1118	2117	2405
TE	D18	1299	2146	2356
TE	D19	1738	2254	3036
TE	D22	1500	2184	2648
TE	D23	1396	2144	2545
TE	E13	1509	2220	2596
TE	E14	1157	2083	2174
TE	E16	1066	2084	2146
TE	E18	1558	2206	2659
TE	E21	896	2016	2182

## Sheet: panel b, c
Sample	files	pc1	pc2	umap1	umap2
TE	D13	75.28267962636644	1.6671044140242057	16.116758	11.933822
TE	D15	75.6205937790138	2.667723368905845	15.732747	11.535763
TE	D17	72.82984319594493	-0.42213148673788864	15.381627	12.380788
TE	D18	76.19727428343795	-9.051235428429184	15.562773	11.934182
TE	D19	76.38875818677126	-20.618342790420467	15.799175	12.037439
TE	D22	74.1847370061308	-9.368365384123125	15.384827	11.795201
TE	D23	77.32150266332181	-7.436358000593844	15.880189	12.883294
TE	E13	76.88057509848001	-12.409372462630959	15.992618	12.453612
TE	E14	72.35516863017997	7.391970541279564	15.531161	12.72987
TE	E16	74.11185544042745	15.181044350280382	15.13769	12.302495
TE	E18	77.10875473500997	-12.324862451738973	15.129035	11.554029
TE	E21	74.63175351791409	25.55413016230526	14.873132	12.655553
hPSC	D2	-50.654510589486485	-21.4908083050341	0.16390452	-12.051995
hPSC	D3	-43.045779153297076	-0.8179414894486471	1.19442	-11.408628
hPSC	D4	-46.08111731424645	-6.3067908528831	0.69704425	-12.845398
hPSC	D5	-32.639216875829824	15.901091035245457	1.0681046	-11.872979
hPSC	D6	-49.75186268015218	-18.916536641027513	-0.032715447	-12.245044
hPSC	D7	-35.19473937634368	39.384419444947085	1.9592967	-12.896323
hPSC	D8	-42.18993653279314	-0.915540933318325	0.24626346	-11.766351
hPSC	D9	-37.3535199390081	8.994187451142986	0.6583036	-11.407767
hPSC	E2	-49.85414324132118	-12.162605791535375	0.9104128	-12.583173
hPSC	E3	-39.88144775398272	15.814062602118158	1.7106326	-12.664937
hPSC	E5	-37.222061977299695	18.281142190405877	1.5078621	-12.357691
hPSC	E6	-46.727629713971794	-21.091935411559064	-0.13621558	-12.829072
hPSC	E7	-34.9755242402599	33.83798238176441	2.0258136	-12.196719
hPSC	E8	-36.624994275012746	30.20233374921027	2.2775655	-12.9340515
hPSC	E9	-49.11112016984584	-22.541833305652723	0.4685156	-12.351756
hPSC	F2	-40.712408128230805	5.733027910632147	1.6020746	-11.672382
hPSC	F3	-45.36340919634471	4.072812083271842	1.3862631	-13.157359
hPSC	F4	-50.40300145646605	-26.22482179112052	0.00110811	-13.159168
hPSC	F5	-34.17282207447629	16.92099112493741	1.6491597	-11.133567
hPSC	F6	-49.81621588318551	-16.193443192888015	0.65187025	-13.407564
hPSC	F7	-51.13803559144437	-23.31109709132874	0.28559148	-12.960307
