# Supplementary material for: Challenging the Astral mass analyzer to quantify up to 5,300 proteins per single cell at unseen accuracy to uncover cellular heterogeneity
Source: Nat Methods. 2025 Jan 16;22(3):510–9. doi: 10.1038/s41592-024-02559-1 (PMC11903296; doi:10.1038/s41592-024-02559-1)
Supplement: Supplementary file 9 — Original numbers as received from data processing and used to generate all plots in Extended Data Fig. 1. [file 41592_2024_2559_MOESM9_ESM.xlsx]

## Sheet: panel a-n
names	principal component 1	principal component 2	umap1	umap2	ACTB	ACTC1	H4C1	H1-4	NUCKS1	CDK1	MKI67
SC_20-25	90.62928039892057	-28.08532499788438	11.198925	8.6854315	3.1661121497282245	2.0870228845174306	3.1023378231036167	2.028001043833742	-0.44445068455622255	0.5296728115872437	-0.7252657846548227
SC_20-25	92.09631508629344	-25.459367376391942	11.012805	8.4322405	3.511206851879003	1.1080826282857243	3.6153412883380707	2.011889914689599	-1.5484084190774372	0.1760373863597583	-0.5971640110870641
SC_15-20	-33.64066897646871	21.139165215559185	14.788731	11.915251	3.984831527416991	2.6294286729481926	4.275198151652473	3.7221947990032382	-1.480509932745093	1.3543461393669078	0.518315732139541
SC_15-20	115.48126155274223	6.297727556616581	10.725718	8.652671	3.06694036470894	1.6904373517309876	2.934563630591292	2.3107220965260797	-4.715573240190363	0.5742820077392425	-0.2869625537049668
SC_20-25	53.02986655414063	-18.668831815450925	12.10641	8.684282	3.034724245810048	-4.715573240190363	3.6017335448879435	2.5913897348799946	0.7727851248039201	0.9825728949849695	0.26391126396754233
SC_20-25	64.19952364505652	-0.20730476312223342	11.864745	9.208311	3.4053324889158882	-4.715573240190363	3.5901346390040754	2.97037493983981	-0.9727345713622467	0.2696186817730714	-0.6163105032716534
SC_15-20	63.05758734826808	-10.056442004317459	11.753897	9.04176	3.4033233692069076	2.1444539503470628	3.6467314038797856	2.786418219590514	-1.1402092740652996	0.4156757312561301	-0.5696063034353356
SC_15-20	13.280557328893781	47.3614039276283	13.33537	12.544859	3.965322405176863	-4.715573240190363	4.331389806795512	3.7675350258135754	-4.715573240190363	0.8453663818410403	-0.7920266408032288
SC_20-25	-43.988293546799966	-28.279529941122256	14.849054	10.202128	3.8699032070000854	0.21842625546381522	3.913805970903795	2.8863982490038276	-1.1603219014650723	0.7571515434687683	-0.728883807709892
SC_20-25	27.296992935938224	-4.120862209593017	12.666512	9.429163	3.643771397115912	1.7981248172475015	3.759220743755535	3.3747095059508245	-4.715573240190363	0.9727989902002757	0.32929994698685383
SC_15-20	73.89386176867022	-13.849954190126482	11.462037	8.859288	3.276774921466602	2.8757031786139344	3.7161612029091655	2.4494018966035895	-0.7088974745129466	1.3142689362666142	-0.30166688771355354
SC_15-20	87.68920487718287	10.456117349758834	11.068266	9.218372	3.2544739263925986	-4.715573240190363	3.585097427814924	2.8176783326452175	-4.715573240190363	0.5910768585924676	0.2743771201563623
SC_20-25	13.495912436835713	-12.840696790533462	13.038001	9.622053	3.7096220513809195	1.644566165139453	3.8356899221759737	3.0348696140388953	-0.20112512069663768	0.9980537897942329	0.35311697159980454
SC_20-25	69.33508028571511	-5.858739425371216	11.43586	9.238819	3.343419494333272	0.06051745728786245	3.4220372656388465	2.9538602421946685	-4.715573240190363	0.35231722134288307	0.12617572618437675
SC_15-20	98.9652629949992	4.364623477692879	10.939267	8.998296	2.989590962817876	-4.715573240190363	3.179890853054075	2.362220392994885	-0.46352796097411125	0.7747063936059981	-0.07184493065395951
SC_25-30	-57.090594241458234	-32.83809469045322	14.550318	9.948015	4.090806823077909	0.22697943257163455	4.569266695554464	3.4639532785400995	-0.6264790151289177	1.4100354300066351	1.065954924505453
SC_20-25	-55.45718211053369	-4.38456165317007	15.297592	11.533289	4.1170983305098385	-1.2093946098838364	4.545058750301937	3.7212091605019157	-1.5050969874314268	1.027001186150334	1.0231661469376396
SC_15-20	70.38266695669311	-15.890291644412375	11.521549	8.620483	3.2143411908896526	1.8036286839322209	3.584451114442881	2.444814208759168	-0.23055576881743953	1.3853537942665144	0.08684298660571288
SC_25-30	15.39835933873258	-0.21528642029394507	13.59726	10.837141	3.1608601527305256	-0.05406370728500505	4.0590421025838	2.7908163841790823	-4.715573240190363	-0.5714701032533024	-4.715573240190363
SC_25-30	-39.16675280999709	10.870005693923563	15.370983	11.5659275	4.116902800703336	1.5250095757852424	4.275514236996369	3.348002067187409	-0.2311620681895006	1.3435924115666384	0.7418940318030908
SC_15-20	33.44302929671575	-14.856342423009712	12.3958435	3009-09-01	3.5993346996515005	2.4044037473862616	3.612137905123722	2.520998948723313	-0.3570878378176896	1.2273286233673462	-0.4008603161730293
SC_25-30	-68.76513022531786	-5.555773103478289	14.768209	11.420685	4.115603521329514	1.5128363752662208	4.525440019101432	3.8320611752985974	-4.715573240190363	0.9796819793016398	0.7615237910295848
SC_25-30	-17.42206988798554	3.511404890243752	15.644417	10.609745	4.155810146442209	0.5252373487439372	4.451588524783947	3.4421575812903606	-4.715573240190363	1.4815177105653594	0.4330767720513614
SC_20-25	-43.63890892624748	7.657558825576455	15.221373	11.817538	3.921547936010246	1.8250386734084216	4.2248956467925876	3.166131208774226	-0.5050107357408897	1.251275329392647	0.46738599233418504
SC_20-25	-42.99080591479257	-0.7005642184981509	14.074485	10.922541	3.9204278168247355	0.9125232634929722	3.928875147649386	3.2118371413755518	-2.136578776101825	-0.4769322954271136	-4.715573240190363
SC_15-20	104.95076727375773	-11.955496409769674	10.788802	8.833971	3.2157343538757233	1.554557601610728	3.3605088554370033	1.9561793353577406	-1.242885640058006	0.8639775905731097	0.08114421355193362
SC_15-20	-3.479503056273904	18.390246391579225	12.850152	12.035071	3.8638039176313947	-4.715573240190363	4.0502525438766614	3.4711816825009407	-1.3721000171152054	1.095621569077501	0.4807878323462997
SC_25-30	-46.46356096774604	-33.41164879170855	14.306025	9.82784	3.887331310157169	0.2712266561412304	4.292357254205496	3.2720075203913974	-0.2905769127813937	1.1957920711460588	0.857747431198476
SC_25-30	-46.45178447139286	4.748569370913407	15.331517	11.239484	4.1531207570465	1.9150389822594929	3.9583415196831666	2.971850996105321	-1.0176198749366154	0.9585188441349405	-0.884274192586631
SC_20-25	55.42105149411774	-25.642955137038935	12.455591	8.55486	3.6250091100350916	0.9543173022312607	3.6977704310751767	2.3907951466265103	-4.715573240190363	0.7566358886193951	0.2572557893776351
SC_20-25	-32.470687797394625	26.260345152074244	13.521077	11.923738	4.1111964648322274	1.6053234259858649	4.242378924723327	3.477586297203812	-4.715573240190363	1.152769924421166	0.08248388803029269
SC_15-20	51.00509925463475	51.01357259321021	11.998933	10.03137	3.7902774679658906	1.956387832591829	4.302427748273895	3.3162189832858773	-4.715573240190363	0.7920049898426798	-0.1935567454330135
SC_15-20	-32.421725921854595	27.75424671323453	13.78586	12.41579	4.1032614554907525	-4.715573240190363	4.419701582773346	3.7188085205609505	-1.3541432226179366	1.1838116841805435	0.4432876645451772
SC_25-30	-60.05515013332507	-23.669480312568624	14.998517	10.476939	3.9766160774027237	1.4945630998398176	4.244562082746844	3.4861632901791686	-1.8283777714215865	0.9595865248377632	0.6068076212079807
SC_25-30	-30.8391840087509	-32.30221017112968	14.579868	9.413486	3.963146821188078	0.5885540121304431	4.3677320095091146	3.319883918920984	-1.0125344885192666	1.0163155457391286	0.6924068658044724
SC_20-25	-57.41211189415998	-6.919711228264561	15.234165	11.068826	4.061791860685994	1.705898394806329	4.561623172566225	3.665642752944496	-1.5813652133699638	1.1649114901191164	0.8694466079317142
SC_20-25	-20.467157120804533	29.44200886885866	13.595283	11.974976	4.114564274750386	1.6643426640003254	4.309893771991087	3.4526963088890494	-1.88280458526022	1.1222524619086078	0.22446466561944442
SC_15-20	-18.062477295030746	-16.83687527533582	14.224397	9.556464	3.9158455804799477	1.1409650178159452	4.158009625405332	2.8532404620597576	-0.981687930683188	0.8533407524479408	-0.26432668985702934
SC_15-20	-5.275255713875541	44.411345471681635	13.076864	12.224501	3.9532844783746013	-4.715573240190363	4.276899626981071	3.8169319437750544	-4.715573240190363	1.2988973568252944	0.6551245658442988
SC_25-30	-42.58305973711366	-9.186167617197803	15.012396	10.644858	4.0062963412075625	1.0601942870554073	4.301480818565672	3.4162497507472835	-4.715573240190363	1.0566661309015992	0.8188453438787524
SC_25-30	-42.140835656041354	-8.698858022467086	15.342503	10.163875	3.998993636108393	2.0301773796838933	4.141032204707987	3.0269097609943594	-0.926678981221428	1.477415721351699	0.6863320848568348
SC_20-25	-48.98803440936609	-11.475793275921609	14.785694	11.348253	4.210091084166508	1.14365806720413	4.500982122406481	3.615200697173835	-2.4892990662891763	1.066123318183092	0.6462500141230108
SC_20-25	-32.61187226017909	0.037606967351803876	13.870127	10.615697	3.817345147177943	1.6240092895730696	4.1548268581670555	3.49237788508269	-4.715573240190363	0.4310069613861183	-0.49698345858086784
SC_15-20	-36.80248381206037	16.08379431171404	14.103564	12.215901	4.111382455561773	1.8830966435395218	4.354606484598065	3.5432001887109474	-4.715573240190363	1.0907796576265694	0.5620043807922481
SC_15-20	-17.13679651127669	31.495865692274315	13.475277	12.41995	3.960656223163669	-4.715573240190363	4.323204024879651	3.9622011469413154	-4.715573240190363	0.9362421244787674	-0.05368834351870811
SC_25-30	-62.651623088487845	-23.50633164481613	14.612689	10.429363	4.314462489677041	0.7710477205507098	4.2728748799553555	3.343629460310176	-1.4244789713572326	0.5568187290311432	-0.45304161837783036
SC_25-30	3.289612624552183	-34.04396616167666	13.985041	9.183128	3.9723737113083395	1.1482132943259107	3.9502186632428127	2.646538245082416	-1.288672611403439	0.8168710526773127	0.38976259485192094
SC_20-25	-62.68329223664976	-14.795550416377639	14.308011	10.81261	4.122641045949541	1.586117465612856	4.323967532939702	3.3414763271931003	-4.715573240190363	1.1773564981669025	0.6024577602070307
SC_20-25	22.661838687055553	20.15510771573926	12.583878	11.729903	3.48243820295957	1.5960691334503918	3.875545366586781	3.2924691523319507	-4.715573240190363	1.3387581034399054	0.23558027451380573
SC_15-20	-7.138244583644136	33.66066857212502	14.288679	12.466714	3.9718865355627795	1.8910648313082665	4.426002837657843	3.2422298481799263	-1.1575697514513812	0.7816578835905797	-0.06956352882565577
SC_15-20	4.0881835941293305	53.75513999358395	12.8658905	12.464231	4.053298091957547	1.2253839549093095	4.571054363258854	3.92828540279218	-4.715573240190363	0.9396778479498156	-0.11403785578682261
SC_25-30	-66.38476808774425	-20.9101410719165	14.854972	10.62869	4.281848453275044	1.9134328983620907	4.269104493584081	3.409385180689302	-0.9904250739530142	0.8832570483819188	0.8166177155990522
SC_25-30	-54.07184423946187	-23.667397097410664	15.057899	9.909981	3.8369186819410728	1.4848741550857778	4.105350408845667	3.3352898766834627	-0.5105045875645429	0.9101612583893152	-0.642228428150828
SC_20-25	-31.127710711664555	21.163724681913383	14.160961	11.924051	3.985988695883263	1.5219540018503273	4.2795344629522845	3.452328022551786	-1.924221966796356	0.5388867670916936	-0.8865466633958499
SC_20-25	-7.7290269403143395	17.910220106389936	12.957694	11.650966	3.8646448060765892	1.2052945049053059	4.354422877118988	3.827478290181564	-4.715573240190363	1.0166306124893412	0.24155742929680485
SC_15-20	31.703674784400352	-17.879377526999924	13.082663	8.810876	3.7549919953510495	1.0827351724862226	4.094213813103576	2.503134761234363	-4.715573240190363	1.1748016983959049	0.4941293407206748
SC_15-20	50.75164872038188	-10.197324654561722	12.128336	9.060158	3.741512703918396	1.5832410491002809	3.779532362680367	2.9575599111647644	-1.0756174377292766	0.2429080443836567	-0.8298914395834741
SC_25-30	-53.07803911926797	7.146168683693975	14.064021	11.578929	4.191343614840809	1.9859654857295974	4.066713191327489	3.113978588986297	-4.715573240190363	1.1372238635518273	-0.3139216364001047
SC_25-30	8.248455763762811	-29.801803439996327	13.74808	9.079632	3.7912408011850576	0.8973925660084937	3.869841818460557	2.721472310826379	-0.9301040249239519	1.0302133966018008	0.1117563989708406
SC_20-25	-38.070536210336634	17.491921112036668	14.538307	6483-11-01	4.248742040408677	1.9344984955305513	4.392835371147538	3.5154078176637564	-1.4602605632865482	0.6897773277140276	-0.07386863379781039
SC_20-25	-7.780268627535918	35.2366886819763	13.323267	12.723995	4.121338848696467	1.3464679190843252	4.646718499675766	4.014221290392419	-4.715573240190363	0.5182701252448808	0.42964069288290613
SC_15-20	38.769094556353515	21.81840373577894	12.330797	9.848462	3.789822437602062	2.1310582819941684	4.0183018723079815	3.050368262396148	-1.1984979188079203	0.8518815841978558	-0.39047982131949566
SC_15-20	95.28566231145712	2.6111222490617005	10.759446	9.319191	3.1715928819669936	1.3406736833331154	2.990050543920312	2.6771462474154064	-0.45579945528145815	0.4825707939199077	-0.2540639691960763
SC_25-30	-57.04278720259639	2.2841016698454237	14.548441	11.0880375	4.248650028679873	2.4687388083617523	4.706901997368784	3.769966261377284	-4.715573240190363	1.0942448978850177	1.1079627633666966
SC_25-30	-49.11494060245343	-7.239239890855984	14.657894	10.966303	4.084549980838573	2.1981263082802287	4.499749092262982	3.7155237610563687	-4.715573240190363	1.1290281044138244	0.7822876849615938
SC_15-20	24.845317186001683	-10.52057985879481	13.443431	9.029947	3.8145194834432377	0.9568716579980362	4.162008320493382	2.707154387030007	-4.715573240190363	1.1408437141364238	0.36635844282958957
